# Supplementary material for: Integrating SolVES and social media analytics to quantify social value spatial patterns and driving mechanisms in mega-scale green spaces
Source: PLoS One. 2026 Apr 17;21(4):e0345601. doi: 10.1371/journal.pone.0345601 (PMC13089747; doi:10.1371/journal.pone.0345601)
Supplement: S1 Table — (XLSX) [file pone.0345601.s001.xlsx]

## Sheet: Overall summary data
S1 Table. Survey checklist for visitor demographic analysis. (XLSX)
No.	3. Education Level	4. Place of Residence	5. Occupation	6. In which season do you most frequently visit Luogang Park?	7. When do you usually visit the park?	8. Number of visits to Hefei Luogang Park?	9. What time of day do you prefer to visit the park?	10. What is your primary mode of transportation to the park?	11. Who are your companions during your visit to Luogang Park?	12. What is your primary purpose for visiting Luogang Park?	13. Satisfaction with the park's recreational facilities:	14. Satisfaction with the park's environment:	15. Satisfaction with the park's attractiveness:	16. Satisfaction with park services:	17. Overall satisfaction with Luogang Park:	18. Please provide your valuable suggestions for the future development of Luogang Park.	19. Others
1	Bachelor's degree	A. Baohe District, Hefei City	G. General public	A. Spring	B. Weekends	C. Three times or more	B. Noon	B. Public transportation	C. Friends	B. Leisure and recreation	A. Very Satisfied	B. Satisfied	A. Very Satisfied	A. Very Satisfied	B. Satisfied	(Blank)	(Blank)
3	Master's degree or above	B. Other Districts of Hefei City	F. Volunteer	E. All seasons	A. Weekdays	C. Three times or more	D. All of the above	B. Public transportation	A. Alone	E. Other	B. Satisfied	B. Satisfied	A. Very Satisfied	C. Neutral	B. Satisfied	(Blank)	(Blank)
4	Master's degree or above	B. Other Districts of Hefei City	B. Enterprise	B. Summer	B. Weekends	C. Three times or more	B. Noon	A. Private car	B. Family	B. Leisure and recreation	B. Satisfied	B. Satisfied	B. Satisfied	A. Very Satisfied	B. Satisfied	(Blank)	(Blank)
5	Bachelor's degree	B. Other Districts of Hefei City	F. Volunteer	E. All seasons	B. Weekends	B. Second time	B. Noon	C. Cycling	C. Friends	B. Leisure and recreation	B. Satisfied	B. Satisfied	B. Satisfied	D. 不Satisfied	B. Satisfied	(Blank)	(Blank)
6	Bachelor's degree	B. Other Districts of Hefei City	C. Community	C. Autumn	B. Weekends	B. Second time	A. Morning	D. Walking	B. Family	C. Exercise and fitness	B. Satisfied	B. Satisfied	B. Satisfied	C. Neutral	B. Satisfied	(Blank)	(Blank)
7	Bachelor's degree	A. Baohe District, Hefei City	A. Administrative management department	C. Autumn	B. Weekends	C. Three times or more	C. Evening	B. Public transportation	B. Family	B. Leisure and recreation	C. Neutral	B. Satisfied	B. Satisfied	B. Satisfied	A. Very Satisfied	(Blank)	(Blank)
10	Master's degree or above	A. Baohe District, Hefei City	G. General public	E. All seasons	C. Both	C. Three times or more	A. Morning	D. Walking	B. Family	C. Exercise and fitness	A. Very Satisfied	B. Satisfied	B. Satisfied	B. Satisfied	B. Satisfied	(Blank)	(Blank)
11	Bachelor's degree	B. Other Districts of Hefei City	B. Enterprise	C. Autumn	B. Weekends	C. Three times or more	B. Noon	A. Private car	B. Family	B. Leisure and recreation	B. Satisfied	B. Satisfied	A. Very Satisfied	B. Satisfied	B. Satisfied	(Blank)	(Blank)
12	Master's degree or above	B. Other Districts of Hefei City	A. Administrative management department	E. All seasons	C. Both	C. Three times or more	D. All of the above	A. Private car	D. All of the above	B. Leisure and recreation	B. Satisfied	B. Satisfied	B. Satisfied	B. Satisfied	B. Satisfied	(Blank)	(Blank)
13	Associate degree	A. Baohe District, Hefei City	G. General public	E. All seasons	C. Both	C. Three times or more	B. Noon	A. Private car	B. Family	B. Leisure and recreation	B. Satisfied	C. Neutral	C. Neutral	C. Neutral	C. Neutral	(Blank)	(Blank)
14	Bachelor's degree	B. Other Districts of Hefei City	G. General public	E. All seasons	C. Both	C. Three times or more	B. Noon	A. Private car	B. Family	B. Leisure and recreation	B. Satisfied	B. Satisfied	A. Very Satisfied	C. Neutral	B. Satisfied	(Blank)	(Blank)
15	Bachelor's degree	B. Other Districts of Hefei City	G. General public	B. Summer	C. Both	C. Three times or more	B. Noon	B. Public transportation	C. Friends	B. Leisure and recreation	A. Very Satisfied	B. Satisfied	B. Satisfied	A. Very Satisfied	B. Satisfied	(Blank)	(Blank)
16	Master's degree or above	B. Other Districts of Hefei City	F. Volunteer	B. Summer	C. Both	C. Three times or more	B. Noon	C. Cycling	D. All of the above	B. Leisure and recreation	B. Satisfied	B. Satisfied	B. Satisfied	B. Satisfied	B. Satisfied	(Blank)	(Blank)
17	High/ Vocational/ Technical school	B. Other Districts of Hefei City	G. General public	B. Summer	C. Both	A. First time	C. Evening	B. Public transportation	C. Friends	B. Leisure and recreation	A. Very Satisfied	B. Satisfied	B. Satisfied	B. Satisfied	B. Satisfied	(Blank)	(Blank)
18	High/ Vocational/ Technical school	B. Other Districts of Hefei City	G. General public	B. Summer	C. Both	C. Three times or more	C. Evening	D. Walking	B. Family	B. Leisure and recreation	B. Satisfied	B. Satisfied	B. Satisfied	B. Satisfied	B. Satisfied	(Blank)	(Blank)
19	Bachelor's degree	B. Other Districts of Hefei City	G. General public	C. Autumn	C. Both	A. First time	C. Evening	B. Public transportation	C. Friends	B. Leisure and recreation	A. Very Satisfied	B. Satisfied	B. Satisfied	B. Satisfied	B. Satisfied	(Blank)	(Blank)
20	Bachelor's degree	A. Baohe District, Hefei City	G. General public	C. Autumn	C. Both	C. Three times or more	C. Evening	D. Walking	B. Family	B. Leisure and recreation	A. Very Satisfied	B. Satisfied	A. Very Satisfied	B. Satisfied	A. Very Satisfied	(Blank)	(Blank)
21	High/ Vocational/ Technical school	A. Baohe District, Hefei City	G. General public	B. Summer	C. Both	A. First time	C. Evening	B. Public transportation	B. Family	B. Leisure and recreation	A. Very Satisfied	B. Satisfied	B. Satisfied	B. Satisfied	B. Satisfied	(Blank)	(Blank)
22	High/ Vocational/ Technical school	B. Other Districts of Hefei City	F. Volunteer	B. Summer	C. Both	C. Three times or more	D. All of the above	B. Public transportation	D. All of the above	D. Cultural education	A. Very Satisfied	B. Satisfied	A. Very Satisfied	B. Satisfied	B. Satisfied	(Blank)	(Blank)
23	Bachelor's degree	B. Other Districts of Hefei City	F. Volunteer	E. All seasons	C. Both	C. Three times or more	A. Morning	B. Public transportation	D. All of the above	D. Cultural education	B. Satisfied	B. Satisfied	B. Satisfied	B. Satisfied	B. Satisfied	(Blank)	(Blank)
24	Bachelor's degree	B. Other Districts of Hefei City	F. Volunteer	C. Autumn	C. Both	C. Three times or more	D. All of the above	D. Walking	D. All of the above	D. Cultural education	B. Satisfied	B. Satisfied	B. Satisfied	B. Satisfied	B. Satisfied	(Blank)	(Blank)
25	Bachelor's degree	A. Baohe District, Hefei City	G. General public	C. Autumn	A. Weekdays	C. Three times or more	D. All of the above	B. Public transportation	B. Family	B. Leisure and recreation	B. Satisfied	B. Satisfied	B. Satisfied	B. Satisfied	B. Satisfied	(Blank)	(Blank)
26	Bachelor's degree	B. Other Districts of Hefei City	G. General public	C. Autumn	C. Both	C. Three times or more	A. Morning	D. Walking	D. All of the above	C. Exercise and fitness	A. Very Satisfied	B. Satisfied	B. Satisfied	B. Satisfied	B. Satisfied	(Blank)	(Blank)
27	Associate degree	A. Baohe District, Hefei City	G. General public	E. All seasons	C. Both	C. Three times or more	A. Morning	D. Walking	A. Alone	C. Exercise and fitness	A. Very Satisfied	B. Satisfied	B. Satisfied	B. Satisfied	B. Satisfied	(Blank)	(Blank)
28	Bachelor's degree	B. Other Districts of Hefei City	G. General public	A. Spring	C. Both	C. Three times or more	D. All of the above	A. Private car	C. Friends	A. Tourism and check-in	B. Satisfied	B. Satisfied	B. Satisfied	B. Satisfied	B. Satisfied	(Blank)	(Blank)
29	Bachelor's degree	B. Other Districts of Hefei City	G. General public	B. Summer	B. Weekends	C. Three times or more	C. Evening	B. Public transportation	C. Friends	B. Leisure and recreation	B. Satisfied	B. Satisfied	B. Satisfied	B. Satisfied	B. Satisfied	(Blank)	(Blank)
30	Bachelor's degree	B. Other Districts of Hefei City	G. General public	E. All seasons	C. Both	C. Three times or more	A. Morning	A. Private car	B. Family	B. Leisure and recreation	B. Satisfied	B. Satisfied	C. Neutral	B. Satisfied	B. Satisfied	(Blank)	(Blank)
31	Bachelor's degree	B. Other Districts of Hefei City	G. General public	E. All seasons	C. Both	A. First time	C. Evening	A. Private car	C. Friends	B. Leisure and recreation	B. Satisfied	B. Satisfied	B. Satisfied	B. Satisfied	B. Satisfied	(Blank)	(Blank)
32	Bachelor's degree	A. Baohe District, Hefei City	G. General public	C. Autumn	C. Both	A. First time	C. Evening	A. Private car	C. Friends	B. Leisure and recreation	B. Satisfied	B. Satisfied	B. Satisfied	A. Very Satisfied	B. Satisfied	(Blank)	(Blank)
33	Bachelor's degree	B. Other Districts of Hefei City	G. General public	C. Autumn	B. Weekends	A. First time	B. Noon	B. Public transportation	C. Friends	B. Leisure and recreation	A. Very Satisfied	B. Satisfied	B. Satisfied	B. Satisfied	B. Satisfied	(Blank)	(Blank)
34	Bachelor's degree	B. Other Districts of Hefei City	G. General public	E. All seasons	C. Both	C. Three times or more	A. Morning	D. Walking	D. All of the above	C. Exercise and fitness	B. Satisfied	B. Satisfied	A. Very Satisfied	B. Satisfied	B. Satisfied	(Blank)	(Blank)
35	Bachelor's degree	B. Other Districts of Hefei City	F. Volunteer	E. All seasons	A. Weekdays	A. First time	C. Evening	A. Private car	B. Family	B. Leisure and recreation	A. Very Satisfied	A. Very Satisfied	A. Very Satisfied	B. Satisfied	A. Very Satisfied	(Blank)	(Blank)
36	Bachelor's degree	B. Other Districts of Hefei City	G. General public	B. Summer	C. Both	C. Three times or more	C. Evening	A. Private car	C. Friends	B. Leisure and recreation	A. Very Satisfied	B. Satisfied	B. Satisfied	B. Satisfied	B. Satisfied	(Blank)	(Blank)
37	Bachelor's degree	A. Baohe District, Hefei City	G. General public	E. All seasons	C. Both	C. Three times or more	C. Evening	D. Walking	D. All of the above	C. Exercise and fitness	B. Satisfied	B. Satisfied	C. Neutral	B. Satisfied	B. Satisfied	(Blank)	(Blank)
38	Bachelor's degree	B. Other Districts of Hefei City	G. General public	E. All seasons	C. Both	C. Three times or more	C. Evening	B. Public transportation	C. Friends	B. Leisure and recreation	B. Satisfied	B. Satisfied	B. Satisfied	B. Satisfied	B. Satisfied	(Blank)	(Blank)
39	High/ Vocational/ Technical school	A. Baohe District, Hefei City	G. General public	B. Summer	B. Weekends	C. Three times or more	B. Noon	D. Walking	B. Family	B. Leisure and recreation	A. Very Satisfied	B. Satisfied	B. Satisfied	B. Satisfied	B. Satisfied	(Blank)	(Blank)
40	Bachelor's degree	A. Baohe District, Hefei City	G. General public	A. Spring	A. Weekdays	C. Three times or more	C. Evening	D. Walking	C. Friends	C. Exercise and fitness	B. Satisfied	A. Very Satisfied	B. Satisfied	B. Satisfied	B. Satisfied	(Blank)	(Blank)
41	Bachelor's degree	A. Baohe District, Hefei City	G. General public	B. Summer	B. Weekends	C. Three times or more	D. All of the above	E. Taxi	B. Family	B. Leisure and recreation	A. Very Satisfied	B. Satisfied	A. Very Satisfied	B. Satisfied	B. Satisfied	(Blank)	(Blank)
42	Bachelor's degree	B. Other Districts of Hefei City	G. General public	C. Autumn	B. Weekends	A. First time	B. Noon	C. Cycling	C. Friends	B. Leisure and recreation	A. Very Satisfied	B. Satisfied	A. Very Satisfied	B. Satisfied	B. Satisfied	(Blank)	(Blank)
43	Bachelor's degree	A. Baohe District, Hefei City	F. Volunteer	C. Autumn	B. Weekends	C. Three times or more	A. Morning	B. Public transportation	D. All of the above	E. Other	C. Neutral	B. Satisfied	B. Satisfied	A. Very Satisfied	B. Satisfied	(Blank)	(Blank)
44	High/ Vocational/ Technical school	A. Baohe District, Hefei City	G. General public	B. Summer	C. Both	C. Three times or more	C. Evening	B. Public transportation	B. Family	B. Leisure and recreation	B. Satisfied	A. Very Satisfied	B. Satisfied	B. Satisfied	B. Satisfied	(Blank)	(Blank)
45	Bachelor's degree	B. Other Districts of Hefei City	G. General public	C. Autumn	B. Weekends	C. Three times or more	C. Evening	C. Cycling	C. Friends	B. Leisure and recreation	B. Satisfied	A. Very Satisfied	A. Very Satisfied	B. Satisfied	B. Satisfied	(Blank)	(Blank)
46	Bachelor's degree	B. Other Districts of Hefei City	G. General public	B. Summer	C. Both	C. Three times or more	D. All of the above	B. Public transportation	C. Friends	B. Leisure and recreation	D. 不Satisfied	E. 非常不Satisfied	C. Neutral	D. 不Satisfied	D. 不Satisfied	(Blank)	(Blank)
47	Bachelor's degree	B. Other Districts of Hefei City	G. General public	B. Summer	B. Weekends	C. Three times or more	C. Evening	C. Cycling	C. Friends	B. Leisure and recreation	A. Very Satisfied	B. Satisfied	A. Very Satisfied	A. Very Satisfied	B. Satisfied	(Blank)	(Blank)
48	Bachelor's degree	B. Other Districts of Hefei City	G. General public	A. Spring	C. Both	C. Three times or more	A. Morning	B. Public transportation	C. Friends	B. Leisure and recreation	C. Neutral	C. Neutral	B. Satisfied	C. Neutral	C. Neutral	(Blank)	(Blank)
49	Bachelor's degree	B. Other Districts of Hefei City	G. General public	C. Autumn	B. Weekends	A. First time	B. Noon	B. Public transportation	C. Friends	B. Leisure and recreation	A. Very Satisfied	B. Satisfied	B. Satisfied	B. Satisfied	A. Very Satisfied	(Blank)	(Blank)
50	Bachelor's degree	B. Other Districts of Hefei City	G. General public	A. Spring	C. Both	A. First time	B. Noon	B. Public transportation	B. Family	B. Leisure and recreation	A. Very Satisfied	B. Satisfied	B. Satisfied	B. Satisfied	A. Very Satisfied	(Blank)	(Blank)
51	Bachelor's degree	B. Other Districts of Hefei City	G. General public	B. Summer	B. Weekends	A. First time	B. Noon	B. Public transportation	C. Friends	B. Leisure and recreation	B. Satisfied	B. Satisfied	B. Satisfied	C. Neutral	B. Satisfied	(Blank)	(Blank)
52	Bachelor's degree	B. Other Districts of Hefei City	F. Volunteer	E. All seasons	A. Weekdays	C. Three times or more	A. Morning	B. Public transportation	D. All of the above	E. Other	C. Neutral	C. Neutral	C. Neutral	C. Neutral	B. Satisfied	(Blank)	(Blank)
53	Bachelor's degree	B. Other Districts of Hefei City	G. General public	E. All seasons	C. Both	C. Three times or more	C. Evening	D. Walking	B. Family	B. Leisure and recreation	B. Satisfied	C. Neutral	C. Neutral	B. Satisfied	B. Satisfied	(Blank)	(Blank)
54	Bachelor's degree	B. Other Districts of Hefei City	F. Volunteer	B. Summer	B. Weekends	B. Second time	D. All of the above	B. Public transportation	C. Friends	B. Leisure and recreation	B. Satisfied	A. Very Satisfied	B. Satisfied	C. Neutral	A. Very Satisfied	(Blank)	(Blank)
55	Bachelor's degree	B. Other Districts of Hefei City	F. Volunteer	E. All seasons	A. Weekdays	C. Three times or more	A. Morning	B. Public transportation	D. All of the above	E. Other	A. Very Satisfied	A. Very Satisfied	A. Very Satisfied	B. Satisfied	A. Very Satisfied	(Blank)	(Blank)
56	Bachelor's degree	B. Other Districts of Hefei City	G. General public	B. Summer	B. Weekends	B. Second time	C. Evening	C. Cycling	C. Friends	D. Cultural education	B. Satisfied	B. Satisfied	B. Satisfied	A. Very Satisfied	B. Satisfied	(Blank)	(Blank)
57	Bachelor's degree	B. Other Districts of Hefei City	G. General public	E. All seasons	B. Weekends	C. Three times or more	B. Noon	B. Public transportation	C. Friends	D. Cultural education	B. Satisfied	B. Satisfied	A. Very Satisfied	B. Satisfied	B. Satisfied	(Blank)	(Blank)
58	Bachelor's degree	B. Other Districts of Hefei City	G. General public	C. Autumn	B. Weekends	B. Second time	B. Noon	C. Cycling	C. Friends	D. Cultural education	A. Very Satisfied	A. Very Satisfied	B. Satisfied	A. Very Satisfied	A. Very Satisfied	(Blank)	(Blank)
59	Bachelor's degree	B. Other Districts of Hefei City	G. General public	C. Autumn	B. Weekends	C. Three times or more	B. Noon	D. Walking	C. Friends	B. Leisure and recreation	A. Very Satisfied	A. Very Satisfied	A. Very Satisfied	B. Satisfied	A. Very Satisfied	(Blank)	(Blank)
60	Master's degree or above	B. Other Districts of Hefei City	D. Research institution	C. Autumn	B. Weekends	A. First time	A. Morning	B. Public transportation	C. Friends	D. Cultural education	B. Satisfied	A. Very Satisfied	A. Very Satisfied	A. Very Satisfied	A. Very Satisfied	(Blank)	(Blank)
61	Bachelor's degree	B. Other Districts of Hefei City	G. General public	B. Summer	B. Weekends	B. Second time	C. Evening	C. Cycling	C. Friends	B. Leisure and recreation	C. Neutral	B. Satisfied	C. Neutral	B. Satisfied	B. Satisfied	(Blank)	(Blank)
62	Bachelor's degree	B. Other Districts of Hefei City	G. General public	E. All seasons	C. Both	C. Three times or more	C. Evening	D. Walking	A. Alone	C. Exercise and fitness	A. Very Satisfied	A. Very Satisfied	B. Satisfied	A. Very Satisfied	A. Very Satisfied	(Blank)	(Blank)
63	Bachelor's degree	B. Other Districts of Hefei City	G. General public	A. Spring	C. Both	B. Second time	B. Noon	B. Public transportation	C. Friends	C. Exercise and fitness	A. Very Satisfied	A. Very Satisfied	B. Satisfied	A. Very Satisfied	A. Very Satisfied	(Blank)	(Blank)
64	Bachelor's degree	B. Other Districts of Hefei City	G. General public	C. Autumn	B. Weekends	C. Three times or more	C. Evening	B. Public transportation	A. Alone	B. Leisure and recreation	D. 不Satisfied	B. Satisfied	C. Neutral	C. Neutral	B. Satisfied	(Blank)	(Blank)
65	Master's degree or above	B. Other Districts of Hefei City	G. General public	D. Winter	B. Weekends	C. Three times or more	A. Morning	A. Private car	C. Friends	D. Cultural education	A. Very Satisfied	A. Very Satisfied	A. Very Satisfied	B. Satisfied	A. Very Satisfied	(Blank)	(Blank)
66	Bachelor's degree	B. Other Districts of Hefei City	G. General public	C. Autumn	B. Weekends	C. Three times or more	C. Evening	D. Walking	C. Friends	C. Exercise and fitness	C. Neutral	B. Satisfied	C. Neutral	B. Satisfied	A. Very Satisfied	(Blank)	(Blank)
67	Master's degree or above	A. Baohe District, Hefei City	G. General public	E. All seasons	C. Both	C. Three times or more	D. All of the above	D. Walking	B. Family	C. Exercise and fitness	C. Neutral	B. Satisfied	C. Neutral	B. Satisfied	B. Satisfied	(Blank)	(Blank)
68	Master's degree or above	A. Baohe District, Hefei City	D. Research institution	C. Autumn	C. Both	B. Second time	B. Noon	C. Cycling	C. Friends	D. Cultural education	B. Satisfied	B. Satisfied	A. Very Satisfied	B. Satisfied	B. Satisfied	(Blank)	(Blank)
69	Bachelor's degree	C. Other Cities in China	G. General public	D. Winter	A. Weekdays	A. First time	A. Morning	A. Private car	A. Alone	A. Tourism and check-in	A. Very Satisfied	A. Very Satisfied	B. Satisfied	B. Satisfied	B. Satisfied	(Blank)	(Blank)
70	Master's degree or above	B. Other Districts of Hefei City	D. Research institution	C. Autumn	B. Weekends	B. Second time	C. Evening	B. Public transportation	B. Family	B. Leisure and recreation	C. Neutral	B. Satisfied	B. Satisfied	B. Satisfied	A. Very Satisfied	(Blank)	(Blank)
71	Master's degree or above	B. Other Districts of Hefei City	D. Research institution	C. Autumn	B. Weekends	B. Second time	B. Noon	C. Cycling	C. Friends	D. Cultural education	B. Satisfied	A. Very Satisfied	A. Very Satisfied	B. Satisfied	B. Satisfied	(Blank)	(Blank)
72	Bachelor's degree	B. Other Districts of Hefei City	G. General public	C. Autumn	B. Weekends	A. First time	C. Evening	D. Walking	D. All of the above	D. Cultural education	B. Satisfied	B. Satisfied	A. Very Satisfied	B. Satisfied	B. Satisfied	(Blank)	(Blank)
73	Bachelor's degree	B. Other Districts of Hefei City	F. Volunteer	C. Autumn	B. Weekends	C. Three times or more	C. Evening	B. Public transportation	C. Friends	D. Cultural education	B. Satisfied	B. Satisfied	A. Very Satisfied	B. Satisfied	B. Satisfied	(Blank)	(Blank)
74	Master's degree or above	B. Other Districts of Hefei City	G. General public	D. Winter	B. Weekends	C. Three times or more	D. All of the above	E. Taxi	D. All of the above	B. Leisure and recreation	A. Very Satisfied	A. Very Satisfied	B. Satisfied	A. Very Satisfied	B. Satisfied	(Blank)	(Blank)
75	Master's degree or above	B. Other Districts of Hefei City	F. Volunteer	E. All seasons	B. Weekends	B. Second time	B. Noon	D. Walking	D. All of the above	B. Leisure and recreation	A. Very Satisfied	B. Satisfied	A. Very Satisfied	B. Satisfied	B. Satisfied	(Blank)	(Blank)
76	High/ Vocational/ Technical school	A. Baohe District, Hefei City	G. General public	B. Summer	B. Weekends	C. Three times or more	D. All of the above	D. Walking	C. Friends	D. Cultural education	A. Very Satisfied	B. Satisfied	C. Neutral	C. Neutral	B. Satisfied	(Blank)	(Blank)
77	Bachelor's degree	A. Baohe District, Hefei City	G. General public	E. All seasons	C. Both	C. Three times or more	B. Noon	A. Private car	B. Family	B. Leisure and recreation	C. Neutral	B. Satisfied	B. Satisfied	B. Satisfied	B. Satisfied	(Blank)	(Blank)
78	Bachelor's degree	B. Other Districts of Hefei City	G. General public	D. Winter	A. Weekdays	B. Second time	B. Noon	B. Public transportation	A. Alone	E. Other	C. Neutral	C. Neutral	B. Satisfied	C. Neutral	B. Satisfied	(Blank)	(Blank)
79	Junior high school or below	B. Other Districts of Hefei City	G. General public	C. Autumn	C. Both	B. Second time	B. Noon	A. Private car	B. Family	B. Leisure and recreation	B. Satisfied	B. Satisfied	B. Satisfied	C. Neutral	B. Satisfied	(Blank)	(Blank)
80	Bachelor's degree	B. Other Districts of Hefei City	G. General public	C. Autumn	C. Both	B. Second time	A. Morning	C. Cycling	C. Friends	B. Leisure and recreation	B. Satisfied	A. Very Satisfied	B. Satisfied	B. Satisfied	B. Satisfied	(Blank)	(Blank)
81	Bachelor's degree	B. Other Districts of Hefei City	G. General public	C. Autumn	A. Weekdays	C. Three times or more	A. Morning	A. Private car	B. Family	B. Leisure and recreation	C. Neutral	B. Satisfied	B. Satisfied	C. Neutral	C. Neutral	(Blank)	(Blank)
82	Bachelor's degree	B. Other Districts of Hefei City	G. General public	C. Autumn	A. Weekdays	A. First time	B. Noon	B. Public transportation	B. Family	C. Exercise and fitness	B. Satisfied	A. Very Satisfied	B. Satisfied	B. Satisfied	B. Satisfied	(Blank)	(Blank)
83	Master's degree or above	B. Other Districts of Hefei City	G. General public	C. Autumn	B. Weekends	A. First time	A. Morning	A. Private car	B. Family	B. Leisure and recreation	A. Very Satisfied	A. Very Satisfied	A. Very Satisfied	B. Satisfied	B. Satisfied	(Blank)	(Blank)
84	Bachelor's degree	B. Other Districts of Hefei City	G. General public	D. Winter	B. Weekends	C. Three times or more	C. Evening	A. Private car	B. Family	C. Exercise and fitness	B. Satisfied	B. Satisfied	A. Very Satisfied	B. Satisfied	B. Satisfied	(Blank)	(Blank)
85	Master's degree or above	B. Other Districts of Hefei City	G. General public	C. Autumn	C. Both	C. Three times or more	B. Noon	B. Public transportation	B. Family	C. Exercise and fitness	B. Satisfied	A. Very Satisfied	B. Satisfied	B. Satisfied	B. Satisfied	(Blank)	(Blank)
86	Bachelor's degree	B. Other Districts of Hefei City	G. General public	C. Autumn	B. Weekends	A. First time	B. Noon	B. Public transportation	B. Family	B. Leisure and recreation	A. Very Satisfied	B. Satisfied	A. Very Satisfied	B. Satisfied	B. Satisfied	(Blank)	(Blank)
87	Bachelor's degree	B. Other Districts of Hefei City	G. General public	B. Summer	B. Weekends	B. Second time	B. Noon	B. Public transportation	C. Friends	B. Leisure and recreation	B. Satisfied	B. Satisfied	A. Very Satisfied	B. Satisfied	B. Satisfied	(Blank)	(Blank)
88	Bachelor's degree	B. Other Districts of Hefei City	G. General public	C. Autumn	B. Weekends	A. First time	A. Morning	B. Public transportation	C. Friends	C. Exercise and fitness	B. Satisfied	B. Satisfied	A. Very Satisfied	B. Satisfied	B. Satisfied	(Blank)	(Blank)
89	Bachelor's degree	B. Other Districts of Hefei City	G. General public	A. Spring	B. Weekends	B. Second time	B. Noon	A. Private car	B. Family	B. Leisure and recreation	B. Satisfied	A. Very Satisfied	B. Satisfied	B. Satisfied	B. Satisfied	(Blank)	(Blank)
90	Bachelor's degree	B. Other Districts of Hefei City	G. General public	E. All seasons	C. Both	C. Three times or more	D. All of the above	A. Private car	D. All of the above	E. Other	C. Neutral	B. Satisfied	B. Satisfied	A. Very Satisfied	C. Neutral	(Blank)	(Blank)
91	Bachelor's degree	C. Other Cities in China	G. General public	C. Autumn	C. Both	C. Three times or more	D. All of the above	A. Private car	C. Friends	B. Leisure and recreation	C. Neutral	B. Satisfied	B. Satisfied	C. Neutral	B. Satisfied	(Blank)	(Blank)
92	Bachelor's degree	B. Other Districts of Hefei City	G. General public	C. Autumn	C. Both	C. Three times or more	B. Noon	B. Public transportation	B. Family	C. Exercise and fitness	C. Neutral	A. Very Satisfied	B. Satisfied	B. Satisfied	C. Neutral	(Blank)	(Blank)
93	Bachelor's degree	B. Other Districts of Hefei City	G. General public	C. Autumn	B. Weekends	C. Three times or more	B. Noon	A. Private car	C. Friends	E. Other	C. Neutral	B. Satisfied	B. Satisfied	B. Satisfied	B. Satisfied	(Blank)	(Blank)
94	Bachelor's degree	B. Other Districts of Hefei City	G. General public	C. Autumn	B. Weekends	A. First time	B. Noon	D. Walking	C. Friends	B. Leisure and recreation	B. Satisfied	B. Satisfied	A. Very Satisfied	B. Satisfied	B. Satisfied	(Blank)	(Blank)
95	Junior high school or below	B. Other Districts of Hefei City	G. General public	A. Spring	B. Weekends	B. Second time	B. Noon	D. Walking	B. Family	B. Leisure and recreation	B. Satisfied	B. Satisfied	B. Satisfied	C. Neutral	B. Satisfied	(Blank)	(Blank)
96	Bachelor's degree	B. Other Districts of Hefei City	G. General public	C. Autumn	B. Weekends	C. Three times or more	D. All of the above	C. Cycling	B. Family	E. Other	C. Neutral	B. Satisfied	B. Satisfied	B. Satisfied	A. Very Satisfied	(Blank)	(Blank)
97	Bachelor's degree	B. Other Districts of Hefei City	G. General public	E. All seasons	C. Both	C. Three times or more	D. All of the above	D. Walking	C. Friends	C. Exercise and fitness	B. Satisfied	A. Very Satisfied	B. Satisfied	B. Satisfied	B. Satisfied	(Blank)	(Blank)
98	Bachelor's degree	B. Other Districts of Hefei City	B. Enterprise	E. All seasons	B. Weekends	B. Second time	B. Noon	A. Private car	B. Family	B. Leisure and recreation	A. Very Satisfied	A. Very Satisfied	B. Satisfied	B. Satisfied	B. Satisfied	(Blank)	(Blank)
99	Bachelor's degree	B. Other Districts of Hefei City	G. General public	C. Autumn	B. Weekends	C. Three times or more	C. Evening	C. Cycling	B. Family	C. Exercise and fitness	A. Very Satisfied	A. Very Satisfied	A. Very Satisfied	B. Satisfied	B. Satisfied	(Blank)	(Blank)
100	Bachelor's degree	B. Other Districts of Hefei City	G. General public	E. All seasons	C. Both	C. Three times or more	D. All of the above	D. Walking	D. All of the above	C. Exercise and fitness	A. Very Satisfied	A. Very Satisfied	B. Satisfied	B. Satisfied	B. Satisfied	(Blank)	(Blank)
101	Bachelor's degree	B. Other Districts of Hefei City	G. General public	C. Autumn	B. Weekends	C. Three times or more	D. All of the above	A. Private car	B. Family	B. Leisure and recreation	A. Very Satisfied	A. Very Satisfied	B. Satisfied	B. Satisfied	B. Satisfied	(Blank)	(Blank)
103	Junior high school or below	A. Baohe District, Hefei City	C. Community	E. All seasons	A. Weekdays	C. Three times or more	D. All of the above	C. Cycling	A. Alone	E. Other	C. Neutral	B. Satisfied	B. Satisfied	C. Neutral	B. Satisfied	(Blank)	(Blank)
105	Junior high school or below	A. Baohe District, Hefei City	G. General public	A. Spring	C. Both	C. Three times or more	A. Morning	D. Walking	A. Alone	B. Leisure and recreation	B. Satisfied	B. Satisfied	C. Neutral	B. Satisfied	B. Satisfied	(Blank)	(Blank)
107	Junior high school or below	B. Other Districts of Hefei City	G. General public	A. Spring	B. Weekends	B. Second time	A. Morning	B. Public transportation	B. Family	B. Leisure and recreation	A. Very Satisfied	A. Very Satisfied	B. Satisfied	B. Satisfied	A. Very Satisfied	(Blank)	(Blank)
108	High/ Vocational/ Technical school	B. Other Districts of Hefei City	G. General public	E. All seasons	B. Weekends	C. Three times or more	D. All of the above	A. Private car	B. Family	A. Tourism and check-in	D. 不Satisfied	A. Very Satisfied	A. Very Satisfied	A. Very Satisfied	D. 不Satisfied	(Blank)	(Blank)
109	High/ Vocational/ Technical school	B. Other Districts of Hefei City	G. General public	E. All seasons	C. Both	C. Three times or more	D. All of the above	E. Taxi	A. Alone	C. Exercise and fitness	C. Neutral	B. Satisfied	B. Satisfied	C. Neutral	B. Satisfied	(Blank)	(Blank)
110	Junior high school or below	A. Baohe District, Hefei City	G. General public	E. All seasons	C. Both	C. Three times or more	A. Morning	B. Public transportation	A. Alone	B. Leisure and recreation	B. Satisfied	A. Very Satisfied	A. Very Satisfied	B. Satisfied	B. Satisfied	(Blank)	(Blank)
111	Junior high school or below	A. Baohe District, Hefei City	C. Community	E. All seasons	C. Both	C. Three times or more	D. All of the above	C. Cycling	A. Alone	E. Other	A. Very Satisfied	A. Very Satisfied	B. Satisfied	A. Very Satisfied	A. Very Satisfied	(Blank)	(Blank)
112	High/ Vocational/ Technical school	A. Baohe District, Hefei City	G. General public	E. All seasons	C. Both	C. Three times or more	D. All of the above	D. Walking	B. Family	B. Leisure and recreation	B. Satisfied	A. Very Satisfied	B. Satisfied	B. Satisfied	B. Satisfied	(Blank)	(Blank)
113	High/ Vocational/ Technical school	A. Baohe District, Hefei City	G. General public	E. All seasons	C. Both	C. Three times or more	D. All of the above	D. Walking	D. All of the above	B. Leisure and recreation	B. Satisfied	A. Very Satisfied	A. Very Satisfied	B. Satisfied	A. Very Satisfied	(Blank)	(Blank)
114	High/ Vocational/ Technical school	A. Baohe District, Hefei City	G. General public	E. All seasons	B. Weekends	C. Three times or more	D. All of the above	D. Walking	B. Family	B. Leisure and recreation	B. Satisfied	A. Very Satisfied	A. Very Satisfied	B. Satisfied	B. Satisfied	(Blank)	(Blank)
115	Associate degree	A. Baohe District, Hefei City	G. General public	E. All seasons	B. Weekends	C. Three times or more	D. All of the above	C. Cycling	D. All of the above	B. Leisure and recreation	B. Satisfied	A. Very Satisfied	A. Very Satisfied	B. Satisfied	B. Satisfied	(Blank)	(Blank)
116	High/ Vocational/ Technical school	A. Baohe District, Hefei City	G. General public	A. Spring	B. Weekends	C. Three times or more	D. All of the above	D. Walking	D. All of the above	B. Leisure and recreation	C. Neutral	B. Satisfied	B. Satisfied	B. Satisfied	B. Satisfied	(Blank)	(Blank)
117	High/ Vocational/ Technical school	A. Baohe District, Hefei City	G. General public	D. Winter	B. Weekends	C. Three times or more	D. All of the above	C. Cycling	B. Family	B. Leisure and recreation	C. Neutral	B. Satisfied	B. Satisfied	B. Satisfied	B. Satisfied	(Blank)	(Blank)
118	Associate degree	A. Baohe District, Hefei City	G. General public	A. Spring	B. Weekends	C. Three times or more	A. Morning	B. Public transportation	B. Family	B. Leisure and recreation	C. Neutral	C. Neutral	D. 不Satisfied	B. Satisfied	C. Neutral	(Blank)	(Blank)
124	High/ Vocational/ Technical school	A. Baohe District, Hefei City	C. Community	E. All seasons	A. Weekdays	C. Three times or more	D. All of the above	C. Cycling	D. All of the above	E. Other	B. Satisfied	A. Very Satisfied	A. Very Satisfied	B. Satisfied	A. Very Satisfied	(Blank)	(Blank)
125	Junior high school or below	A. Baohe District, Hefei City	G. General public	E. All seasons	B. Weekends	C. Three times or more	C. Evening	D. Walking	B. Family	B. Leisure and recreation	B. Satisfied	B. Satisfied	C. Neutral	C. Neutral	C. Neutral	(Blank)	(Blank)
126	Junior high school or below	B. Other Districts of Hefei City	G. General public	A. Spring	B. Weekends	C. Three times or more	A. Morning	B. Public transportation	B. Family	B. Leisure and recreation	C. Neutral	B. Satisfied	C. Neutral	C. Neutral	B. Satisfied	(Blank)	(Blank)
127	High/ Vocational/ Technical school	A. Baohe District, Hefei City	G. General public	A. Spring	C. Both	C. Three times or more	A. Morning	D. Walking	A. Alone	B. Leisure and recreation	A. Very Satisfied	A. Very Satisfied	B. Satisfied	B. Satisfied	B. Satisfied	(Blank)	(Blank)
128	Junior high school or below	B. Other Districts of Hefei City	G. General public	C. Autumn	C. Both	C. Three times or more	B. Noon	B. Public transportation	A. Alone	B. Leisure and recreation	B. Satisfied	B. Satisfied	D. 不Satisfied	D. 不Satisfied	B. Satisfied	(Blank)	(Blank)
129	Associate degree	B. Other Districts of Hefei City	B. Enterprise	B. Summer	A. Weekdays	B. Second time	C. Evening	A. Private car	C. Friends	B. Leisure and recreation	D. 不Satisfied	B. Satisfied	C. Neutral	E. 非常不Satisfied	D. 不Satisfied	(Blank)	(Blank)
130	Junior high school or below	A. Baohe District, Hefei City	G. General public	A. Spring	B. Weekends	C. Three times or more	B. Noon	B. Public transportation	A. Alone	A. Tourism and check-in	A. Very Satisfied	A. Very Satisfied	B. Satisfied	A. Very Satisfied	B. Satisfied	(Blank)	(Blank)
131	High/ Vocational/ Technical school	B. Other Districts of Hefei City	G. General public	C. Autumn	C. Both	C. Three times or more	A. Morning	B. Public transportation	B. Family	B. Leisure and recreation	B. Satisfied	A. Very Satisfied	A. Very Satisfied	B. Satisfied	B. Satisfied	(Blank)	(Blank)
132	Bachelor's degree	B. Other Districts of Hefei City	B. Enterprise	C. Autumn	C. Both	C. Three times or more	B. Noon	A. Private car	C. Friends	E. Other	D. 不Satisfied	A. Very Satisfied	A. Very Satisfied	D. 不Satisfied	A. Very Satisfied	(Blank)	(Blank)
133	High/ Vocational/ Technical school	A. Baohe District, Hefei City	G. General public	B. Summer	B. Weekends	C. Three times or more	D. All of the above	B. Public transportation	B. Family	B. Leisure and recreation	A. Very Satisfied	A. Very Satisfied	C. Neutral	A. Very Satisfied	B. Satisfied	(Blank)	(Blank)
134	High/ Vocational/ Technical school	B. Other Districts of Hefei City	G. General public	E. All seasons	B. Weekends	C. Three times or more	D. All of the above	B. Public transportation	A. Alone	B. Leisure and recreation	A. Very Satisfied	A. Very Satisfied	B. Satisfied	C. Neutral	B. Satisfied	(Blank)	(Blank)
135	Associate degree	A. Baohe District, Hefei City	B. Enterprise	C. Autumn	C. Both	C. Three times or more	C. Evening	A. Private car	C. Friends	B. Leisure and recreation	A. Very Satisfied	A. Very Satisfied	B. Satisfied	C. Neutral	A. Very Satisfied	(Blank)	(Blank)
136	High/ Vocational/ Technical school	B. Other Districts of Hefei City	G. General public	A. Spring	B. Weekends	C. Three times or more	B. Noon	C. Cycling	B. Family	B. Leisure and recreation	C. Neutral	B. Satisfied	C. Neutral	C. Neutral	B. Satisfied	(Blank)	(Blank)
137	Junior high school or below	A. Baohe District, Hefei City	G. General public	A. Spring	C. Both	C. Three times or more	A. Morning	B. Public transportation	B. Family	B. Leisure and recreation	B. Satisfied	B. Satisfied	B. Satisfied	C. Neutral	C. Neutral	(Blank)	(Blank)
138	Junior high school or below	A. Baohe District, Hefei City	G. General public	A. Spring	C. Both	C. Three times or more	A. Morning	B. Public transportation	B. Family	B. Leisure and recreation	A. Very Satisfied	A. Very Satisfied	A. Very Satisfied	A. Very Satisfied	A. Very Satisfied	(Blank)	(Blank)
139	High/ Vocational/ Technical school	B. Other Districts of Hefei City	G. General public	C. Autumn	C. Both	C. Three times or more	A. Morning	C. Cycling	B. Family	B. Leisure and recreation	B. Satisfied	A. Very Satisfied	A. Very Satisfied	B. Satisfied	B. Satisfied	(Blank)	(Blank)
140	Junior high school or below	A. Baohe District, Hefei City	G. General public	A. Spring	B. Weekends	C. Three times or more	A. Morning	C. Cycling	B. Family	B. Leisure and recreation	C. Neutral	A. Very Satisfied	A. Very Satisfied	B. Satisfied	B. Satisfied	(Blank)	(Blank)
141	Junior high school or below	A. Baohe District, Hefei City	G. General public	A. Spring	C. Both	C. Three times or more	B. Noon	B. Public transportation	B. Family	B. Leisure and recreation	B. Satisfied	B. Satisfied	C. Neutral	A. Very Satisfied	B. Satisfied	(Blank)	(Blank)
142	High/ Vocational/ Technical school	A. Baohe District, Hefei City	C. Community	E. All seasons	C. Both	C. Three times or more	D. All of the above	C. Cycling	A. Alone	E. Other	B. Satisfied	A. Very Satisfied	B. Satisfied	B. Satisfied	B. Satisfied	(Blank)	(Blank)
143	Associate degree	B. Other Districts of Hefei City	G. General public	A. Spring	B. Weekends	B. Second time	B. Noon	B. Public transportation	B. Family	B. Leisure and recreation	C. Neutral	C. Neutral	C. Neutral	C. Neutral	C. Neutral	(Blank)	(Blank)
144	High/ Vocational/ Technical school	A. Baohe District, Hefei City	G. General public	A. Spring	B. Weekends	C. Three times or more	A. Morning	B. Public transportation	B. Family	B. Leisure and recreation	D. 不Satisfied	C. Neutral	D. 不Satisfied	C. Neutral	D. 不Satisfied	(Blank)	(Blank)
145	High/ Vocational/ Technical school	A. Baohe District, Hefei City	G. General public	A. Spring	B. Weekends	C. Three times or more	A. Morning	B. Public transportation	A. Alone	B. Leisure and recreation	B. Satisfied	B. Satisfied	B. Satisfied	B. Satisfied	B. Satisfied	(Blank)	(Blank)
146	Junior high school or below	A. Baohe District, Hefei City	G. General public	A. Spring	C. Both	C. Three times or more	D. All of the above	B. Public transportation	A. Alone	B. Leisure and recreation	A. Very Satisfied	A. Very Satisfied	A. Very Satisfied	A. Very Satisfied	A. Very Satisfied	(Blank)	(Blank)
147	Associate degree	A. Baohe District, Hefei City	D. Research institution	B. Summer	A. Weekdays	B. Second time	C. Evening	C. Cycling	B. Family	C. Exercise and fitness	A. Very Satisfied	B. Satisfied	A. Very Satisfied	A. Very Satisfied	A. Very Satisfied	(Blank)	(Blank)
148	High/ Vocational/ Technical school	A. Baohe District, Hefei City	G. General public	B. Summer	C. Both	C. Three times or more	A. Morning	B. Public transportation	B. Family	B. Leisure and recreation	A. Very Satisfied	A. Very Satisfied	A. Very Satisfied	A. Very Satisfied	A. Very Satisfied	(Blank)	(Blank)
149	High/ Vocational/ Technical school	B. Other Districts of Hefei City	B. Enterprise	C. Autumn	B. Weekends	B. Second time	D. All of the above	D. Walking	D. All of the above	C. Exercise and fitness	A. Very Satisfied	B. Satisfied	A. Very Satisfied	A. Very Satisfied	B. Satisfied	(Blank)	(Blank)
150	Junior high school or below	B. Other Districts of Hefei City	G. General public	A. Spring	A. Weekdays	C. Three times or more	A. Morning	B. Public transportation	B. Family	B. Leisure and recreation	A. Very Satisfied	B. Satisfied	A. Very Satisfied	A. Very Satisfied	A. Very Satisfied	(Blank)	(Blank)
151	High/ Vocational/ Technical school	A. Baohe District, Hefei City	C. Community	B. Summer	B. Weekends	B. Second time	B. Noon	B. Public transportation	C. Friends	D. Cultural education	B. Satisfied	B. Satisfied	C. Neutral	C. Neutral	B. Satisfied	(Blank)	(Blank)
152	Associate degree	A. Baohe District, Hefei City	G. General public	C. Autumn	B. Weekends	B. Second time	B. Noon	D. Walking	C. Friends	C. Exercise and fitness	C. Neutral	C. Neutral	B. Satisfied	C. Neutral	B. Satisfied	(Blank)	(Blank)
153	High/ Vocational/ Technical school	A. Baohe District, Hefei City	G. General public	A. Spring	B. Weekends	C. Three times or more	D. All of the above	A. Private car	B. Family	B. Leisure and recreation	C. Neutral	B. Satisfied	B. Satisfied	C. Neutral	B. Satisfied	(Blank)	(Blank)
154	Bachelor's degree	A. Baohe District, Hefei City	B. Enterprise	B. Summer	B. Weekends	B. Second time	C. Evening	B. Public transportation	B. Family	C. Exercise and fitness	B. Satisfied	B. Satisfied	B. Satisfied	B. Satisfied	A. Very Satisfied	(Blank)	(Blank)
155	Bachelor's degree	B. Other Districts of Hefei City	G. General public	B. Summer	B. Weekends	B. Second time	C. Evening	B. Public transportation	C. Friends	C. Exercise and fitness	C. Neutral	C. Neutral	C. Neutral	B. Satisfied	B. Satisfied	(Blank)	(Blank)
156	Associate degree	A. Baohe District, Hefei City	G. General public	A. Spring	B. Weekends	C. Three times or more	B. Noon	B. Public transportation	A. Alone	E. Other	C. Neutral	B. Satisfied	B. Satisfied	C. Neutral	B. Satisfied	(Blank)	(Blank)
157	High/ Vocational/ Technical school	A. Baohe District, Hefei City	C. Community	D. Winter	B. Weekends	B. Second time	B. Noon	C. Cycling	B. Family	C. Exercise and fitness	B. Satisfied	B. Satisfied	B. Satisfied	B. Satisfied	A. Very Satisfied	(Blank)	(Blank)
158	High/ Vocational/ Technical school	B. Other Districts of Hefei City	G. General public	A. Spring	B. Weekends	C. Three times or more	B. Noon	A. Private car	B. Family	B. Leisure and recreation	C. Neutral	B. Satisfied	B. Satisfied	B. Satisfied	B. Satisfied	(Blank)	(Blank)
159	Bachelor's degree	A. Baohe District, Hefei City	B. Enterprise	E. All seasons	C. Both	A. First time	C. Evening	C. Cycling	A. Alone	B. Leisure and recreation	A. Very Satisfied	A. Very Satisfied	B. Satisfied	A. Very Satisfied	A. Very Satisfied	(Blank)	(Blank)
160	Bachelor's degree	B. Other Districts of Hefei City	G. General public	D. Winter	B. Weekends	A. First time	B. Noon	C. Cycling	B. Family	C. Exercise and fitness	C. Neutral	C. Neutral	B. Satisfied	C. Neutral	C. Neutral	(Blank)	(Blank)
161	Junior high school or below	A. Baohe District, Hefei City	G. General public	A. Spring	C. Both	C. Three times or more	A. Morning	B. Public transportation	B. Family	B. Leisure and recreation	B. Satisfied	B. Satisfied	C. Neutral	B. Satisfied	B. Satisfied	(Blank)	(Blank)
162	Associate degree	B. Other Districts of Hefei City	F. Volunteer	C. Autumn	B. Weekends	C. Three times or more	C. Evening	D. Walking	C. Friends	C. Exercise and fitness	B. Satisfied	A. Very Satisfied	A. Very Satisfied	B. Satisfied	A. Very Satisfied	(Blank)	(Blank)
163	High/ Vocational/ Technical school	A. Baohe District, Hefei City	G. General public	C. Autumn	B. Weekends	C. Three times or more	B. Noon	C. Cycling	B. Family	B. Leisure and recreation	B. Satisfied	B. Satisfied	C. Neutral	C. Neutral	B. Satisfied	(Blank)	(Blank)
164	Bachelor's degree	B. Other Districts of Hefei City	G. General public	C. Autumn	A. Weekdays	B. Second time	C. Evening	D. Walking	C. Friends	C. Exercise and fitness	A. Very Satisfied	A. Very Satisfied	B. Satisfied	A. Very Satisfied	A. Very Satisfied	(Blank)	(Blank)
165	Bachelor's degree	A. Baohe District, Hefei City	B. Enterprise	C. Autumn	B. Weekends	B. Second time	C. Evening	C. Cycling	C. Friends	C. Exercise and fitness	A. Very Satisfied	B. Satisfied	A. Very Satisfied	A. Very Satisfied	A. Very Satisfied	(Blank)	(Blank)
166	Junior high school or below	A. Baohe District, Hefei City	G. General public	D. Winter	C. Both	C. Three times or more	B. Noon	B. Public transportation	B. Family	B. Leisure and recreation	A. Very Satisfied	A. Very Satisfied	B. Satisfied	B. Satisfied	A. Very Satisfied	(Blank)	(Blank)
167	Bachelor's degree	B. Other Districts of Hefei City	B. Enterprise	A. Spring	A. Weekdays	B. Second time	B. Noon	B. Public transportation	A. Alone	B. Leisure and recreation	B. Satisfied	B. Satisfied	B. Satisfied	C. Neutral	B. Satisfied	(Blank)	(Blank)
168	Associate degree	B. Other Districts of Hefei City	G. General public	A. Spring	B. Weekends	C. Three times or more	B. Noon	B. Public transportation	B. Family	B. Leisure and recreation	D. 不Satisfied	A. Very Satisfied	A. Very Satisfied	B. Satisfied	D. 不Satisfied	(Blank)	(Blank)
169	Associate degree	A. Baohe District, Hefei City	A. Administrative management department	B. Summer	B. Weekends	B. Second time	B. Noon	D. Walking	C. Friends	C. Exercise and fitness	B. Satisfied	B. Satisfied	B. Satisfied	C. Neutral	B. Satisfied	(Blank)	(Blank)
170	High/ Vocational/ Technical school	A. Baohe District, Hefei City	G. General public	B. Summer	B. Weekends	C. Three times or more	A. Morning	B. Public transportation	A. Alone	C. Exercise and fitness	C. Neutral	B. Satisfied	B. Satisfied	C. Neutral	B. Satisfied	(Blank)	(Blank)
171	High/ Vocational/ Technical school	B. Other Districts of Hefei City	C. Community	A. Spring	B. Weekends	B. Second time	B. Noon	B. Public transportation	B. Family	C. Exercise and fitness	B. Satisfied	B. Satisfied	B. Satisfied	B. Satisfied	B. Satisfied	(Blank)	(Blank)
172	Junior high school or below	A. Baohe District, Hefei City	G. General public	A. Spring	C. Both	C. Three times or more	A. Morning	C. Cycling	A. Alone	B. Leisure and recreation	B. Satisfied	A. Very Satisfied	A. Very Satisfied	B. Satisfied	B. Satisfied	(Blank)	(Blank)
173	Associate degree	A. Baohe District, Hefei City	G. General public	C. Autumn	A. Weekdays	B. Second time	C. Evening	B. Public transportation	C. Friends	C. Exercise and fitness	B. Satisfied	B. Satisfied	A. Very Satisfied	C. Neutral	B. Satisfied	(Blank)	(Blank)
174	Junior high school or below	A. Baohe District, Hefei City	C. Community	E. All seasons	C. Both	C. Three times or more	D. All of the above	C. Cycling	A. Alone	E. Other	A. Very Satisfied	A. Very Satisfied	B. Satisfied	A. Very Satisfied	A. Very Satisfied	(Blank)	(Blank)
175	Associate degree	B. Other Districts of Hefei City	C. Community	A. Spring	B. Weekends	A. First time	B. Noon	D. Walking	B. Family	C. Exercise and fitness	A. Very Satisfied	B. Satisfied	A. Very Satisfied	B. Satisfied	A. Very Satisfied	(Blank)	(Blank)
176	Associate degree	B. Other Districts of Hefei City	C. Community	A. Spring	A. Weekdays	C. Three times or more	B. Noon	C. Cycling	C. Friends	C. Exercise and fitness	A. Very Satisfied	A. Very Satisfied	B. Satisfied	B. Satisfied	A. Very Satisfied	(Blank)	(Blank)
177	Associate degree	B. Other Districts of Hefei City	B. Enterprise	D. Winter	B. Weekends	B. Second time	B. Noon	B. Public transportation	B. Family	C. Exercise and fitness	A. Very Satisfied	C. Neutral	C. Neutral	B. Satisfied	A. Very Satisfied	(Blank)	(Blank)
178	High/ Vocational/ Technical school	A. Baohe District, Hefei City	G. General public	B. Summer	B. Weekends	C. Three times or more	A. Morning	B. Public transportation	A. Alone	B. Leisure and recreation	C. Neutral	B. Satisfied	C. Neutral	B. Satisfied	B. Satisfied	(Blank)	(Blank)
179	High/ Vocational/ Technical school	B. Other Districts of Hefei City	G. General public	B. Summer	A. Weekdays	B. Second time	B. Noon	B. Public transportation	B. Family	C. Exercise and fitness	A. Very Satisfied	B. Satisfied	C. Neutral	B. Satisfied	B. Satisfied	(Blank)	(Blank)
180	Junior high school or below	B. Other Districts of Hefei City	G. General public	A. Spring	C. Both	C. Three times or more	D. All of the above	B. Public transportation	B. Family	B. Leisure and recreation	A. Very Satisfied	B. Satisfied	C. Neutral	C. Neutral	B. Satisfied	(Blank)	(Blank)
181	Bachelor's degree	B. Other Districts of Hefei City	B. Enterprise	B. Summer	A. Weekdays	A. First time	B. Noon	C. Cycling	C. Friends	C. Exercise and fitness	B. Satisfied	B. Satisfied	A. Very Satisfied	B. Satisfied	A. Very Satisfied	(Blank)	(Blank)
182	Bachelor's degree	B. Other Districts of Hefei City	C. Community	A. Spring	A. Weekdays	B. Second time	C. Evening	D. Walking	C. Friends	C. Exercise and fitness	B. Satisfied	A. Very Satisfied	A. Very Satisfied	B. Satisfied	A. Very Satisfied	(Blank)	(Blank)
183	High/ Vocational/ Technical school	A. Baohe District, Hefei City	G. General public	A. Spring	C. Both	C. Three times or more	B. Noon	A. Private car	B. Family	B. Leisure and recreation	B. Satisfied	B. Satisfied	B. Satisfied	C. Neutral	B. Satisfied	(Blank)	(Blank)
184	Associate degree	A. Baohe District, Hefei City	G. General public	C. Autumn	B. Weekends	B. Second time	A. Morning	D. Walking	B. Family	C. Exercise and fitness	A. Very Satisfied	B. Satisfied	A. Very Satisfied	B. Satisfied	A. Very Satisfied	(Blank)	(Blank)
185	High/ Vocational/ Technical school	B. Other Districts of Hefei City	G. General public	C. Autumn	C. Both	C. Three times or more	B. Noon	A. Private car	B. Family	B. Leisure and recreation	B. Satisfied	C. Neutral	C. Neutral	C. Neutral	C. Neutral	(Blank)	(Blank)
186	Junior high school or below	A. Baohe District, Hefei City	G. General public	A. Spring	B. Weekends	C. Three times or more	A. Morning	B. Public transportation	B. Family	B. Leisure and recreation	C. Neutral	C. Neutral	C. Neutral	C. Neutral	C. Neutral	(Blank)	(Blank)
187	High/ Vocational/ Technical school	B. Other Districts of Hefei City	B. Enterprise	B. Summer	C. Both	C. Three times or more	C. Evening	A. Private car	C. Friends	B. Leisure and recreation	B. Satisfied	B. Satisfied	B. Satisfied	C. Neutral	B. Satisfied	(Blank)	(Blank)
188	High/ Vocational/ Technical school	A. Baohe District, Hefei City	G. General public	B. Summer	C. Both	C. Three times or more	A. Morning	B. Public transportation	B. Family	B. Leisure and recreation	C. Neutral	B. Satisfied	B. Satisfied	B. Satisfied	C. Neutral	(Blank)	(Blank)
189	High/ Vocational/ Technical school	B. Other Districts of Hefei City	G. General public	C. Autumn	C. Both	C. Three times or more	B. Noon	B. Public transportation	B. Family	B. Leisure and recreation	B. Satisfied	B. Satisfied	B. Satisfied	C. Neutral	B. Satisfied	(Blank)	(Blank)
190	High/ Vocational/ Technical school	B. Other Districts of Hefei City	G. General public	C. Autumn	B. Weekends	C. Three times or more	B. Noon	B. Public transportation	B. Family	B. Leisure and recreation	C. Neutral	C. Neutral	B. Satisfied	C. Neutral	B. Satisfied	(Blank)	(Blank)
191	Junior high school or below	A. Baohe District, Hefei City	G. General public	A. Spring	B. Weekends	C. Three times or more	B. Noon	B. Public transportation	B. Family	B. Leisure and recreation	B. Satisfied	B. Satisfied	B. Satisfied	C. Neutral	B. Satisfied	(Blank)	(Blank)
192	Junior high school or below	B. Other Districts of Hefei City	G. General public	C. Autumn	C. Both	C. Three times or more	D. All of the above	B. Public transportation	B. Family	B. Leisure and recreation	C. Neutral	C. Neutral	B. Satisfied	C. Neutral	B. Satisfied	(Blank)	(Blank)
193	Associate degree	A. Baohe District, Hefei City	G. General public	C. Autumn	C. Both	C. Three times or more	B. Noon	B. Public transportation	B. Family	B. Leisure and recreation	C. Neutral	B. Satisfied	B. Satisfied	C. Neutral	C. Neutral	(Blank)	(Blank)
194	High/ Vocational/ Technical school	A. Baohe District, Hefei City	G. General public	B. Summer	B. Weekends	C. Three times or more	B. Noon	D. Walking	B. Family	B. Leisure and recreation	B. Satisfied	B. Satisfied	B. Satisfied	D. 不Satisfied	B. Satisfied	(Blank)	(Blank)
195	High/ Vocational/ Technical school	A. Baohe District, Hefei City	G. General public	B. Summer	B. Weekends	C. Three times or more	A. Morning	B. Public transportation	D. All of the above	B. Leisure and recreation	C. Neutral	B. Satisfied	C. Neutral	B. Satisfied	C. Neutral	(Blank)	(Blank)
196	High/ Vocational/ Technical school	A. Baohe District, Hefei City	G. General public	E. All seasons	B. Weekends	C. Three times or more	D. All of the above	B. Public transportation	B. Family	B. Leisure and recreation	B. Satisfied	B. Satisfied	B. Satisfied	D. 不Satisfied	A. Very Satisfied	(Blank)	(Blank)
197	Bachelor's degree	B. Other Districts of Hefei City	D. Research institution	B. Summer	A. Weekdays	B. Second time	B. Noon	A. Private car	B. Family	C. Exercise and fitness	A. Very Satisfied	B. Satisfied	A. Very Satisfied	B. Satisfied	A. Very Satisfied	(Blank)	(Blank)
198	Bachelor's degree	C. Other Cities in China	G. General public	A. Spring	B. Weekends	B. Second time	B. Noon	B. Public transportation	C. Friends	A. Tourism and check-in	C. Neutral	C. Neutral	B. Satisfied	B. Satisfied	B. Satisfied	(Blank)	(Blank)
199	Bachelor's degree	C. Other Cities in China	G. General public	B. Summer	B. Weekends	A. First time	B. Noon	B. Public transportation	C. Friends	A. Tourism and check-in	B. Satisfied	B. Satisfied	B. Satisfied	C. Neutral	B. Satisfied	(Blank)	(Blank)
200	Associate degree	C. Other Cities in China	G. General public	D. Winter	B. Weekends	A. First time	B. Noon	B. Public transportation	C. Friends	A. Tourism and check-in	C. Neutral	B. Satisfied	C. Neutral	C. Neutral	B. Satisfied	(Blank)	(Blank)
201	Associate degree	C. Other Cities in China	G. General public	B. Summer	B. Weekends	A. First time	B. Noon	B. Public transportation	C. Friends	A. Tourism and check-in	A. Very Satisfied	B. Satisfied	A. Very Satisfied	A. Very Satisfied	B. Satisfied	(Blank)	(Blank)
202	Bachelor's degree	C. Other Cities in China	G. General public	A. Spring	B. Weekends	C. Three times or more	A. Morning	B. Public transportation	C. Friends	A. Tourism and check-in	A. Very Satisfied	B. Satisfied	A. Very Satisfied	A. Very Satisfied	A. Very Satisfied	(Blank)	(Blank)
203	Bachelor's degree	C. Other Cities in China	G. General public	A. Spring	B. Weekends	B. Second time	A. Morning	E. Taxi	C. Friends	A. Tourism and check-in	B. Satisfied	C. Neutral	B. Satisfied	C. Neutral	B. Satisfied	(Blank)	(Blank)
204	High/ Vocational/ Technical school	C. Other Cities in China	G. General public	B. Summer	B. Weekends	A. First time	B. Noon	A. Private car	B. Family	A. Tourism and check-in	B. Satisfied	B. Satisfied	B. Satisfied	B. Satisfied	B. Satisfied	(Blank)	(Blank)
205	Associate degree	C. Other Cities in China	G. General public	A. Spring	B. Weekends	B. Second time	C. Evening	A. Private car	C. Friends	E. Other	A. Very Satisfied	A. Very Satisfied	A. Very Satisfied	B. Satisfied	B. Satisfied	(Blank)	(Blank)
206	Bachelor's degree	C. Other Cities in China	F. Volunteer	A. Spring	C. Both	C. Three times or more	A. Morning	B. Public transportation	A. Alone	E. Other	B. Satisfied	C. Neutral	B. Satisfied	B. Satisfied	B. Satisfied	(Blank)	(Blank)
207	High/ Vocational/ Technical school	C. Other Cities in China	G. General public	B. Summer	B. Weekends	A. First time	A. Morning	A. Private car	B. Family	A. Tourism and check-in	B. Satisfied	B. Satisfied	A. Very Satisfied	A. Very Satisfied	A. Very Satisfied	(Blank)	(Blank)
208	Bachelor's degree	C. Other Cities in China	F. Volunteer	A. Spring	C. Both	C. Three times or more	A. Morning	B. Public transportation	A. Alone	E. Other	A. Very Satisfied	B. Satisfied	B. Satisfied	B. Satisfied	A. Very Satisfied	(Blank)	(Blank)
209	Bachelor's degree	C. Other Cities in China	G. General public	B. Summer	B. Weekends	A. First time	B. Noon	B. Public transportation	C. Friends	B. Leisure and recreation	A. Very Satisfied	B. Satisfied	B. Satisfied	C. Neutral	B. Satisfied	(Blank)	(Blank)
210	Associate degree	C. Other Cities in China	G. General public	C. Autumn	B. Weekends	A. First time	B. Noon	E. Taxi	C. Friends	B. Leisure and recreation	C. Neutral	B. Satisfied	B. Satisfied	C. Neutral	B. Satisfied	(Blank)	(Blank)
211	Master's degree or above	C. Other Cities in China	G. General public	B. Summer	B. Weekends	C. Three times or more	A. Morning	B. Public transportation	A. Alone	B. Leisure and recreation	B. Satisfied	A. Very Satisfied	A. Very Satisfied	B. Satisfied	A. Very Satisfied	(Blank)	(Blank)
212	Bachelor's degree	C. Other Cities in China	F. Volunteer	B. Summer	C. Both	C. Three times or more	A. Morning	C. Cycling	A. Alone	E. Other	B. Satisfied	B. Satisfied	C. Neutral	A. Very Satisfied	B. Satisfied	(Blank)	(Blank)
213	Associate degree	C. Other Cities in China	G. General public	D. Winter	B. Weekends	A. First time	B. Noon	E. Taxi	C. Friends	A. Tourism and check-in	D. 不Satisfied	C. Neutral	D. 不Satisfied	D. 不Satisfied	C. Neutral	(Blank)	(Blank)
214	Bachelor's degree	C. Other Cities in China	G. General public	B. Summer	B. Weekends	A. First time	B. Noon	E. Taxi	C. Friends	A. Tourism and check-in	B. Satisfied	B. Satisfied	B. Satisfied	D. 不Satisfied	B. Satisfied	(Blank)	(Blank)
215	Associate degree	C. Other Cities in China	G. General public	B. Summer	B. Weekends	C. Three times or more	B. Noon	B. Public transportation	C. Friends	B. Leisure and recreation	A. Very Satisfied	A. Very Satisfied	A. Very Satisfied	A. Very Satisfied	A. Very Satisfied	(Blank)	(Blank)
216	Bachelor's degree	C. Other Cities in China	G. General public	C. Autumn	B. Weekends	A. First time	B. Noon	B. Public transportation	A. Alone	A. Tourism and check-in	A. Very Satisfied	A. Very Satisfied	C. Neutral	C. Neutral	C. Neutral	(Blank)	(Blank)
217	Associate degree	C. Other Cities in China	G. General public	A. Spring	B. Weekends	A. First time	A. Morning	B. Public transportation	C. Friends	A. Tourism and check-in	C. Neutral	C. Neutral	C. Neutral	C. Neutral	C. Neutral	(Blank)	(Blank)
218	Bachelor's degree	C. Other Cities in China	G. General public	A. Spring	B. Weekends	A. First time	A. Morning	B. Public transportation	B. Family	A. Tourism and check-in	C. Neutral	C. Neutral	C. Neutral	C. Neutral	C. Neutral	(Blank)	(Blank)
219	Master's degree or above	C. Other Cities in China	G. General public	A. Spring	B. Weekends	C. Three times or more	D. All of the above	B. Public transportation	B. Family	A. Tourism and check-in	A. Very Satisfied	A. Very Satisfied	A. Very Satisfied	A. Very Satisfied	A. Very Satisfied	(Blank)	(Blank)
220	Associate degree	C. Other Cities in China	G. General public	B. Summer	B. Weekends	B. Second time	A. Morning	B. Public transportation	C. Friends	B. Leisure and recreation	A. Very Satisfied	B. Satisfied	B. Satisfied	C. Neutral	B. Satisfied	(Blank)	(Blank)
221	High/ Vocational/ Technical school	C. Other Cities in China	G. General public	C. Autumn	C. Both	C. Three times or more	A. Morning	E. Taxi	C. Friends	A. Tourism and check-in	A. Very Satisfied	A. Very Satisfied	A. Very Satisfied	B. Satisfied	B. Satisfied	(Blank)	(Blank)
222	Master's degree or above	C. Other Cities in China	G. General public	A. Spring	C. Both	C. Three times or more	A. Morning	A. Private car	C. Friends	A. Tourism and check-in	A. Very Satisfied	A. Very Satisfied	A. Very Satisfied	B. Satisfied	B. Satisfied	(Blank)	(Blank)
223	Bachelor's degree	C. Other Cities in China	E. Non-governmental organization	A. Spring	C. Both	B. Second time	A. Morning	B. Public transportation	C. Friends	A. Tourism and check-in	B. Satisfied	B. Satisfied	A. Very Satisfied	B. Satisfied	A. Very Satisfied	(Blank)	(Blank)
224	Master's degree or above	C. Other Cities in China	G. General public	B. Summer	C. Both	C. Three times or more	D. All of the above	B. Public transportation	B. Family	A. Tourism and check-in	A. Very Satisfied	A. Very Satisfied	A. Very Satisfied	B. Satisfied	B. Satisfied	(Blank)	(Blank)
225	Bachelor's degree	C. Other Cities in China	G. General public	A. Spring	C. Both	B. Second time	B. Noon	B. Public transportation	A. Alone	B. Leisure and recreation	C. Neutral	B. Satisfied	B. Satisfied	B. Satisfied	C. Neutral	(Blank)	(Blank)
226	High/ Vocational/ Technical school	C. Other Cities in China	G. General public	B. Summer	B. Weekends	A. First time	A. Morning	B. Public transportation	B. Family	A. Tourism and check-in	C. Neutral	B. Satisfied	C. Neutral	B. Satisfied	B. Satisfied	(Blank)	(Blank)
227	Master's degree or above	C. Other Cities in China	G. General public	A. Spring	C. Both	C. Three times or more	A. Morning	E. Taxi	C. Friends	A. Tourism and check-in	B. Satisfied	B. Satisfied	A. Very Satisfied	B. Satisfied	B. Satisfied	(Blank)	(Blank)
228	Associate degree	C. Other Cities in China	G. General public	C. Autumn	B. Weekends	C. Three times or more	B. Noon	B. Public transportation	C. Friends	B. Leisure and recreation	C. Neutral	B. Satisfied	B. Satisfied	C. Neutral	C. Neutral	(Blank)	(Blank)
229	High/ Vocational/ Technical school	C. Other Cities in China	B. Enterprise	A. Spring	C. Both	C. Three times or more	C. Evening	A. Private car	C. Friends	E. Other	B. Satisfied	B. Satisfied	B. Satisfied	A. Very Satisfied	B. Satisfied	(Blank)	(Blank)
230	Associate degree	C. Other Cities in China	G. General public	A. Spring	C. Both	B. Second time	B. Noon	B. Public transportation	C. Friends	B. Leisure and recreation	C. Neutral	C. Neutral	B. Satisfied	C. Neutral	C. Neutral	(Blank)	(Blank)
231	Master's degree or above	C. Other Cities in China	G. General public	A. Spring	C. Both	C. Three times or more	B. Noon	E. Taxi	C. Friends	B. Leisure and recreation	B. Satisfied	C. Neutral	B. Satisfied	B. Satisfied	B. Satisfied	(Blank)	(Blank)
232	High/ Vocational/ Technical school	C. Other Cities in China	G. General public	B. Summer	C. Both	C. Three times or more	B. Noon	B. Public transportation	C. Friends	A. Tourism and check-in	C. Neutral	B. Satisfied	B. Satisfied	C. Neutral	B. Satisfied	(Blank)	(Blank)
233	Associate degree	C. Other Cities in China	G. General public	A. Spring	B. Weekends	B. Second time	B. Noon	B. Public transportation	C. Friends	B. Leisure and recreation	B. Satisfied	B. Satisfied	B. Satisfied	C. Neutral	B. Satisfied	(Blank)	(Blank)
234	Bachelor's degree	C. Other Cities in China	G. General public	C. Autumn	B. Weekends	B. Second time	B. Noon	B. Public transportation	B. Family	B. Leisure and recreation	C. Neutral	C. Neutral	C. Neutral	C. Neutral	C. Neutral	(Blank)	(Blank)
235	Associate degree	C. Other Cities in China	G. General public	B. Summer	B. Weekends	B. Second time	A. Morning	E. Taxi	A. Alone	B. Leisure and recreation	C. Neutral	B. Satisfied	B. Satisfied	B. Satisfied	B. Satisfied	(Blank)	(Blank)
236	Associate degree	C. Other Cities in China	G. General public	A. Spring	B. Weekends	C. Three times or more	A. Morning	B. Public transportation	C. Friends	A. Tourism and check-in	B. Satisfied	B. Satisfied	B. Satisfied	C. Neutral	B. Satisfied	(Blank)	(Blank)
237	Associate degree	C. Other Cities in China	G. General public	A. Spring	B. Weekends	B. Second time	A. Morning	B. Public transportation	B. Family	A. Tourism and check-in	C. Neutral	B. Satisfied	B. Satisfied	C. Neutral	B. Satisfied	(Blank)	(Blank)
238	Associate degree	C. Other Cities in China	G. General public	A. Spring	B. Weekends	B. Second time	B. Noon	E. Taxi	B. Family	A. Tourism and check-in	B. Satisfied	B. Satisfied	B. Satisfied	B. Satisfied	B. Satisfied	(Blank)	(Blank)
239	Bachelor's degree	C. Other Cities in China	G. General public	B. Summer	B. Weekends	A. First time	B. Noon	E. Taxi	B. Family	A. Tourism and check-in	A. Very Satisfied	A. Very Satisfied	A. Very Satisfied	A. Very Satisfied	A. Very Satisfied	(Blank)	(Blank)
240	Associate degree	C. Other Cities in China	G. General public	D. Winter	B. Weekends	A. First time	B. Noon	E. Taxi	C. Friends	A. Tourism and check-in	A. Very Satisfied	B. Satisfied	C. Neutral	B. Satisfied	A. Very Satisfied	(Blank)	(Blank)
241	Bachelor's degree	C. Other Cities in China	G. General public	B. Summer	B. Weekends	B. Second time	B. Noon	B. Public transportation	C. Friends	D. Cultural education	B. Satisfied	B. Satisfied	A. Very Satisfied	B. Satisfied	B. Satisfied	(Blank)	(Blank)
242	Bachelor's degree	C. Other Cities in China	G. General public	C. Autumn	B. Weekends	B. Second time	B. Noon	E. Taxi	C. Friends	A. Tourism and check-in	B. Satisfied	B. Satisfied	A. Very Satisfied	B. Satisfied	B. Satisfied	(Blank)	(Blank)
243	Master's degree or above	C. Other Cities in China	G. General public	C. Autumn	B. Weekends	A. First time	C. Evening	E. Taxi	C. Friends	A. Tourism and check-in	B. Satisfied	B. Satisfied	A. Very Satisfied	B. Satisfied	B. Satisfied	(Blank)	(Blank)
244	Master's degree or above	C. Other Cities in China	G. General public	C. Autumn	B. Weekends	A. First time	B. Noon	B. Public transportation	C. Friends	A. Tourism and check-in	B. Satisfied	B. Satisfied	A. Very Satisfied	B. Satisfied	B. Satisfied	(Blank)	(Blank)
245	Bachelor's degree	C. Other Cities in China	G. General public	A. Spring	A. Weekdays	B. Second time	B. Noon	B. Public transportation	B. Family	A. Tourism and check-in	B. Satisfied	B. Satisfied	A. Very Satisfied	B. Satisfied	B. Satisfied	(Blank)	(Blank)
246	Bachelor's degree	C. Other Cities in China	G. General public	A. Spring	B. Weekends	B. Second time	C. Evening	B. Public transportation	C. Friends	A. Tourism and check-in	A. Very Satisfied	A. Very Satisfied	B. Satisfied	B. Satisfied	B. Satisfied	(Blank)	(Blank)
247	Bachelor's degree	C. Other Cities in China	G. General public	B. Summer	A. Weekdays	B. Second time	C. Evening	D. Walking	C. Friends	A. Tourism and check-in	B. Satisfied	C. Neutral	B. Satisfied	A. Very Satisfied	A. Very Satisfied	(Blank)	(Blank)
248	Bachelor's degree	C. Other Cities in China	G. General public	C. Autumn	A. Weekdays	A. First time	B. Noon	B. Public transportation	C. Friends	A. Tourism and check-in	B. Satisfied	B. Satisfied	A. Very Satisfied	B. Satisfied	A. Very Satisfied	(Blank)	(Blank)
249	Bachelor's degree	C. Other Cities in China	B. Enterprise	A. Spring	A. Weekdays	A. First time	A. Morning	A. Private car	A. Alone	B. Leisure and recreation	B. Satisfied	B. Satisfied	A. Very Satisfied	B. Satisfied	A. Very Satisfied	(Blank)	(Blank)
250	Bachelor's degree	C. Other Cities in China	G. General public	B. Summer	A. Weekdays	A. First time	B. Noon	E. Taxi	C. Friends	A. Tourism and check-in	B. Satisfied	B. Satisfied	B. Satisfied	A. Very Satisfied	A. Very Satisfied	(Blank)	(Blank)
251	Master's degree or above	C. Other Cities in China	G. General public	C. Autumn	A. Weekdays	B. Second time	B. Noon	A. Private car	C. Friends	B. Leisure and recreation	B. Satisfied	B. Satisfied	A. Very Satisfied	A. Very Satisfied	B. Satisfied	(Blank)	(Blank)
252	Bachelor's degree	C. Other Cities in China	G. General public	A. Spring	B. Weekends	A. First time	A. Morning	E. Taxi	C. Friends	A. Tourism and check-in	B. Satisfied	B. Satisfied	A. Very Satisfied	A. Very Satisfied	B. Satisfied	(Blank)	(Blank)
253	Master's degree or above	C. Other Cities in China	G. General public	B. Summer	B. Weekends	B. Second time	B. Noon	E. Taxi	C. Friends	E. Other	A. Very Satisfied	B. Satisfied	A. Very Satisfied	A. Very Satisfied	B. Satisfied	(Blank)	(Blank)
254	Master's degree or above	C. Other Cities in China	G. General public	A. Spring	A. Weekdays	A. First time	A. Morning	A. Private car	A. Alone	C. Exercise and fitness	A. Very Satisfied	B. Satisfied	B. Satisfied	A. Very Satisfied	B. Satisfied	(Blank)	(Blank)
255	Bachelor's degree	C. Other Cities in China	G. General public	A. Spring	A. Weekdays	B. Second time	C. Evening	C. Cycling	C. Friends	C. Exercise and fitness	B. Satisfied	B. Satisfied	A. Very Satisfied	B. Satisfied	B. Satisfied	(Blank)	(Blank)
256	Master's degree or above	A. Baohe District, Hefei City	G. General public	B. Summer	B. Weekends	B. Second time	B. Noon	A. Private car	A. Alone	A. Tourism and check-in	B. Satisfied	B. Satisfied	A. Very Satisfied	B. Satisfied	B. Satisfied	(Blank)	(Blank)
257	Bachelor's degree	A. Baohe District, Hefei City	G. General public	C. Autumn	A. Weekdays	B. Second time	B. Noon	E. Taxi	B. Family	B. Leisure and recreation	A. Very Satisfied	B. Satisfied	B. Satisfied	A. Very Satisfied	B. Satisfied	(Blank)	(Blank)
258	Master's degree or above	C. Other Cities in China	B. Enterprise	A. Spring	B. Weekends	A. First time	A. Morning	B. Public transportation	A. Alone	B. Leisure and recreation	A. Very Satisfied	B. Satisfied	A. Very Satisfied	B. Satisfied	B. Satisfied	(Blank)	(Blank)
259	Bachelor's degree	C. Other Cities in China	G. General public	C. Autumn	B. Weekends	B. Second time	B. Noon	E. Taxi	C. Friends	A. Tourism and check-in	A. Very Satisfied	B. Satisfied	B. Satisfied	A. Very Satisfied	B. Satisfied	(Blank)	(Blank)
260	Master's degree or above	C. Other Cities in China	G. General public	B. Summer	B. Weekends	A. First time	C. Evening	A. Private car	C. Friends	A. Tourism and check-in	B. Satisfied	B. Satisfied	A. Very Satisfied	A. Very Satisfied	B. Satisfied	(Blank)	(Blank)
261	Master's degree or above	C. Other Cities in China	G. General public	B. Summer	A. Weekdays	C. Three times or more	B. Noon	A. Private car	A. Alone	B. Leisure and recreation	A. Very Satisfied	B. Satisfied	A. Very Satisfied	B. Satisfied	C. Neutral	(Blank)	(Blank)
262	Master's degree or above	C. Other Cities in China	G. General public	C. Autumn	A. Weekdays	B. Second time	B. Noon	A. Private car	C. Friends	A. Tourism and check-in	B. Satisfied	B. Satisfied	A. Very Satisfied	B. Satisfied	B. Satisfied	(Blank)	(Blank)
263	Master's degree or above	C. Other Cities in China	G. General public	B. Summer	B. Weekends	B. Second time	B. Noon	E. Taxi	C. Friends	A. Tourism and check-in	C. Neutral	B. Satisfied	B. Satisfied	A. Very Satisfied	B. Satisfied	(Blank)	(Blank)
264	Bachelor's degree	C. Other Cities in China	G. General public	C. Autumn	B. Weekends	B. Second time	A. Morning	D. Walking	C. Friends	A. Tourism and check-in	A. Very Satisfied	B. Satisfied	C. Neutral	B. Satisfied	C. Neutral	(Blank)	(Blank)
265	Master's degree or above	C. Other Cities in China	G. General public	B. Summer	B. Weekends	A. First time	B. Noon	B. Public transportation	B. Family	A. Tourism and check-in	B. Satisfied	B. Satisfied	C. Neutral	B. Satisfied	B. Satisfied	(Blank)	(Blank)
266	Master's degree or above	C. Other Cities in China	G. General public	C. Autumn	A. Weekdays	B. Second time	C. Evening	A. Private car	B. Family	A. Tourism and check-in	B. Satisfied	B. Satisfied	A. Very Satisfied	A. Very Satisfied	A. Very Satisfied	(Blank)	(Blank)
267	Associate degree	C. Other Cities in China	G. General public	A. Spring	B. Weekends	A. First time	A. Morning	B. Public transportation	C. Friends	A. Tourism and check-in	A. Very Satisfied	A. Very Satisfied	B. Satisfied	A. Very Satisfied	A. Very Satisfied	(Blank)	(Blank)
268	Master's degree or above	C. Other Cities in China	G. General public	C. Autumn	B. Weekends	B. Second time	A. Morning	A. Private car	C. Friends	A. Tourism and check-in	A. Very Satisfied	B. Satisfied	B. Satisfied	B. Satisfied	B. Satisfied	(Blank)	(Blank)
269	Master's degree or above	C. Other Cities in China	G. General public	B. Summer	B. Weekends	B. Second time	B. Noon	B. Public transportation	B. Family	A. Tourism and check-in	B. Satisfied	B. Satisfied	B. Satisfied	C. Neutral	B. Satisfied	(Blank)	(Blank)
270	Bachelor's degree	C. Other Cities in China	G. General public	B. Summer	B. Weekends	B. Second time	B. Noon	B. Public transportation	B. Family	B. Leisure and recreation	A. Very Satisfied	B. Satisfied	B. Satisfied	A. Very Satisfied	B. Satisfied	(Blank)	(Blank)
271	Master's degree or above	C. Other Cities in China	G. General public	A. Spring	B. Weekends	A. First time	A. Morning	E. Taxi	C. Friends	A. Tourism and check-in	A. Very Satisfied	B. Satisfied	B. Satisfied	A. Very Satisfied	B. Satisfied	(Blank)	(Blank)
272	Master's degree or above	C. Other Cities in China	G. General public	B. Summer	A. Weekdays	B. Second time	B. Noon	C. Cycling	B. Family	A. Tourism and check-in	B. Satisfied	B. Satisfied	A. Very Satisfied	C. Neutral	B. Satisfied	(Blank)	(Blank)
273	Bachelor's degree	C. Other Cities in China	G. General public	B. Summer	A. Weekdays	B. Second time	B. Noon	B. Public transportation	B. Family	A. Tourism and check-in	B. Satisfied	B. Satisfied	C. Neutral	B. Satisfied	A. Very Satisfied	(Blank)	(Blank)
274	Bachelor's degree	C. Other Cities in China	F. Volunteer	B. Summer	B. Weekends	B. Second time	B. Noon	B. Public transportation	B. Family	B. Leisure and recreation	B. Satisfied	B. Satisfied	A. Very Satisfied	A. Very Satisfied	B. Satisfied	(Blank)	(Blank)
275	Associate degree	C. Other Cities in China	G. General public	D. Winter	B. Weekends	B. Second time	A. Morning	B. Public transportation	B. Family	A. Tourism and check-in	B. Satisfied	B. Satisfied	A. Very Satisfied	B. Satisfied	B. Satisfied	(Blank)	(Blank)
276	Master's degree or above	C. Other Cities in China	G. General public	C. Autumn	B. Weekends	B. Second time	C. Evening	E. Taxi	B. Family	B. Leisure and recreation	A. Very Satisfied	B. Satisfied	A. Very Satisfied	B. Satisfied	B. Satisfied	(Blank)	(Blank)
277	Bachelor's degree	C. Other Cities in China	G. General public	B. Summer	B. Weekends	C. Three times or more	C. Evening	B. Public transportation	B. Family	A. Tourism and check-in	A. Very Satisfied	B. Satisfied	C. Neutral	B. Satisfied	B. Satisfied	(Blank)	(Blank)
278	Bachelor's degree	C. Other Cities in China	G. General public	B. Summer	B. Weekends	B. Second time	B. Noon	C. Cycling	C. Friends	A. Tourism and check-in	B. Satisfied	B. Satisfied	B. Satisfied	A. Very Satisfied	B. Satisfied	(Blank)	(Blank)
279	Bachelor's degree	C. Other Cities in China	G. General public	C. Autumn	B. Weekends	B. Second time	C. Evening	C. Cycling	C. Friends	C. Exercise and fitness	B. Satisfied	B. Satisfied	B. Satisfied	B. Satisfied	B. Satisfied	(Blank)	(Blank)
280	Bachelor's degree	C. Other Cities in China	G. General public	C. Autumn	B. Weekends	B. Second time	B. Noon	B. Public transportation	B. Family	A. Tourism and check-in	B. Satisfied	B. Satisfied	A. Very Satisfied	A. Very Satisfied	B. Satisfied	(Blank)	(Blank)
281	Bachelor's degree	C. Other Cities in China	G. General public	B. Summer	A. Weekdays	A. First time	B. Noon	B. Public transportation	B. Family	A. Tourism and check-in	B. Satisfied	B. Satisfied	A. Very Satisfied	B. Satisfied	B. Satisfied	(Blank)	(Blank)
282	Bachelor's degree	C. Other Cities in China	F. Volunteer	C. Autumn	B. Weekends	B. Second time	B. Noon	E. Taxi	C. Friends	A. Tourism and check-in	C. Neutral	B. Satisfied	B. Satisfied	B. Satisfied	C. Neutral	(Blank)	(Blank)
283	Bachelor's degree	C. Other Cities in China	G. General public	B. Summer	A. Weekdays	A. First time	B. Noon	C. Cycling	B. Family	A. Tourism and check-in	B. Satisfied	B. Satisfied	C. Neutral	B. Satisfied	C. Neutral	(Blank)	(Blank)
284	Associate degree	C. Other Cities in China	G. General public	C. Autumn	B. Weekends	B. Second time	B. Noon	B. Public transportation	B. Family	B. Leisure and recreation	A. Very Satisfied	B. Satisfied	B. Satisfied	A. Very Satisfied	B. Satisfied	(Blank)	(Blank)
285	Bachelor's degree	C. Other Cities in China	G. General public	C. Autumn	A. Weekdays	A. First time	B. Noon	C. Cycling	C. Friends	A. Tourism and check-in	B. Satisfied	B. Satisfied	B. Satisfied	A. Very Satisfied	A. Very Satisfied	(Blank)	(Blank)
287	Bachelor's degree	C. Other Cities in China	G. General public	D. Winter	B. Weekends	B. Second time	B. Noon	B. Public transportation	B. Family	A. Tourism and check-in	C. Neutral	B. Satisfied	B. Satisfied	B. Satisfied	C. Neutral	(Blank)	(Blank)
289	Bachelor's degree	C. Other Cities in China	G. General public	D. Winter	A. Weekdays	A. First time	A. Morning	B. Public transportation	A. Alone	A. Tourism and check-in	B. Satisfied	B. Satisfied	C. Neutral	B. Satisfied	B. Satisfied	(Blank)	(Blank)
291	Master's degree or above	C. Other Cities in China	G. General public	C. Autumn	B. Weekends	A. First time	B. Noon	B. Public transportation	B. Family	A. Tourism and check-in	B. Satisfied	A. Very Satisfied	B. Satisfied	B. Satisfied	A. Very Satisfied	(Blank)	(Blank)
305	Bachelor's degree	B. Other Districts of Hefei City	G. General public	B. Summer	B. Weekends	B. Second time	C. Evening	C. Cycling	B. Family	C. Exercise and fitness	B. Satisfied	B. Satisfied	A. Very Satisfied	B. Satisfied	B. Satisfied	(Blank)	(Blank)
306	Bachelor's degree	B. Other Districts of Hefei City	G. General public	C. Autumn	A. Weekdays	C. Three times or more	C. Evening	D. Walking	C. Friends	C. Exercise and fitness	B. Satisfied	B. Satisfied	A. Very Satisfied	B. Satisfied	B. Satisfied	(Blank)	(Blank)
307	Bachelor's degree	B. Other Districts of Hefei City	G. General public	D. Winter	B. Weekends	B. Second time	B. Noon	D. Walking	B. Family	C. Exercise and fitness	B. Satisfied	B. Satisfied	C. Neutral	B. Satisfied	B. Satisfied	(Blank)	(Blank)
308	Bachelor's degree	B. Other Districts of Hefei City	D. Research institution	B. Summer	B. Weekends	A. First time	B. Noon	C. Cycling	A. Alone	C. Exercise and fitness	B. Satisfied	B. Satisfied	A. Very Satisfied	B. Satisfied	B. Satisfied	(Blank)	(Blank)
309	Associate degree	B. Other Districts of Hefei City	C. Community	C. Autumn	A. Weekdays	C. Three times or more	B. Noon	B. Public transportation	B. Family	B. Leisure and recreation	B. Satisfied	A. Very Satisfied	B. Satisfied	B. Satisfied	A. Very Satisfied	(Blank)	(Blank)
310	Bachelor's degree	B. Other Districts of Hefei City	B. Enterprise	B. Summer	B. Weekends	B. Second time	C. Evening	B. Public transportation	B. Family	B. Leisure and recreation	B. Satisfied	A. Very Satisfied	B. Satisfied	B. Satisfied	A. Very Satisfied	(Blank)	(Blank)
311	High/ Vocational/ Technical school	B. Other Districts of Hefei City	G. General public	B. Summer	A. Weekdays	C. Three times or more	B. Noon	D. Walking	B. Family	C. Exercise and fitness	B. Satisfied	C. Neutral	B. Satisfied	C. Neutral	C. Neutral	(Blank)	(Blank)
312	Associate degree	B. Other Districts of Hefei City	G. General public	C. Autumn	C. Both	C. Three times or more	B. Noon	B. Public transportation	B. Family	C. Exercise and fitness	B. Satisfied	C. Neutral	C. Neutral	B. Satisfied	B. Satisfied	(Blank)	(Blank)
313	Associate degree	B. Other Districts of Hefei City	G. General public	C. Autumn	B. Weekends	C. Three times or more	C. Evening	D. Walking	A. Alone	C. Exercise and fitness	A. Very Satisfied	B. Satisfied	B. Satisfied	B. Satisfied	A. Very Satisfied	(Blank)	(Blank)
314	Bachelor's degree	B. Other Districts of Hefei City	D. Research institution	C. Autumn	A. Weekdays	C. Three times or more	B. Noon	C. Cycling	A. Alone	C. Exercise and fitness	B. Satisfied	C. Neutral	B. Satisfied	B. Satisfied	A. Very Satisfied	(Blank)	(Blank)
315	Master's degree or above	B. Other Districts of Hefei City	B. Enterprise	B. Summer	B. Weekends	C. Three times or more	D. All of the above	D. Walking	A. Alone	B. Leisure and recreation	A. Very Satisfied	B. Satisfied	B. Satisfied	A. Very Satisfied	C. Neutral	(Blank)	(Blank)
316	Bachelor's degree	B. Other Districts of Hefei City	G. General public	C. Autumn	B. Weekends	C. Three times or more	A. Morning	D. Walking	A. Alone	C. Exercise and fitness	B. Satisfied	B. Satisfied	A. Very Satisfied	B. Satisfied	B. Satisfied	(Blank)	(Blank)
317	Associate degree	B. Other Districts of Hefei City	G. General public	E. All seasons	C. Both	C. Three times or more	A. Morning	D. Walking	C. Friends	C. Exercise and fitness	B. Satisfied	C. Neutral	B. Satisfied	C. Neutral	A. Very Satisfied	(Blank)	(Blank)
318	Bachelor's degree	B. Other Districts of Hefei City	C. Community	B. Summer	C. Both	C. Three times or more	A. Morning	D. Walking	B. Family	C. Exercise and fitness	B. Satisfied	A. Very Satisfied	B. Satisfied	A. Very Satisfied	B. Satisfied	(Blank)	(Blank)
319	Associate degree	B. Other Districts of Hefei City	G. General public	D. Winter	C. Both	C. Three times or more	C. Evening	D. Walking	A. Alone	C. Exercise and fitness	B. Satisfied	B. Satisfied	A. Very Satisfied	B. Satisfied	B. Satisfied	(Blank)	(Blank)
320	Associate degree	B. Other Districts of Hefei City	G. General public	A. Spring	C. Both	C. Three times or more	C. Evening	B. Public transportation	B. Family	C. Exercise and fitness	B. Satisfied	B. Satisfied	B. Satisfied	A. Very Satisfied	B. Satisfied	(Blank)	(Blank)
321	Associate degree	B. Other Districts of Hefei City	G. General public	C. Autumn	C. Both	C. Three times or more	D. All of the above	B. Public transportation	B. Family	B. Leisure and recreation	A. Very Satisfied	B. Satisfied	B. Satisfied	A. Very Satisfied	A. Very Satisfied	(Blank)	(Blank)
322	Bachelor's degree	A. Baohe District, Hefei City	G. General public	C. Autumn	C. Both	C. Three times or more	D. All of the above	E. Taxi	B. Family	B. Leisure and recreation	A. Very Satisfied	B. Satisfied	A. Very Satisfied	B. Satisfied	B. Satisfied	(Blank)	(Blank)
323	Associate degree	A. Baohe District, Hefei City	G. General public	C. Autumn	C. Both	C. Three times or more	A. Morning	D. Walking	A. Alone	C. Exercise and fitness	B. Satisfied	B. Satisfied	A. Very Satisfied	B. Satisfied	A. Very Satisfied	(Blank)	(Blank)
324	Bachelor's degree	A. Baohe District, Hefei City	G. General public	B. Summer	C. Both	C. Three times or more	D. All of the above	D. Walking	B. Family	C. Exercise and fitness	B. Satisfied	B. Satisfied	C. Neutral	C. Neutral	B. Satisfied	(Blank)	(Blank)
325	Associate degree	C. Other Cities in China	G. General public	C. Autumn	A. Weekdays	B. Second time	A. Morning	E. Taxi	C. Friends	B. Leisure and recreation	B. Satisfied	B. Satisfied	A. Very Satisfied	C. Neutral	B. Satisfied	(Blank)	(Blank)
326	Bachelor's degree	A. Baohe District, Hefei City	G. General public	C. Autumn	C. Both	C. Three times or more	C. Evening	D. Walking	C. Friends	C. Exercise and fitness	B. Satisfied	B. Satisfied	A. Very Satisfied	B. Satisfied	B. Satisfied	(Blank)	(Blank)
327	Bachelor's degree	C. Other Cities in China	G. General public	C. Autumn	A. Weekdays	B. Second time	C. Evening	A. Private car	B. Family	A. Tourism and check-in	A. Very Satisfied	B. Satisfied	B. Satisfied	B. Satisfied	A. Very Satisfied	(Blank)	(Blank)

## Sheet: grouping1
S1 Table. Survey checklist for visitor demographic analysis. (XLSX)
5. Occupation	6. In which season do you most frequently visit Luogang Park?	7. When do you usually visit the park?	8. Number of visits to Hefei Luogang Park?	9. What time of day do you prefer to visit the park?	10. What is your primary mode of transportation to the park?	11. Who are your companions during your visit to Luogang Park?	12. What is your primary purpose for visiting Luogang Park?
G. General public	A. Spring	B. Weekends	C. Three times or more	B. Noon	B. Public transportation	C. Friends	B. Leisure and recreation
F. Volunteer	E. All seasons	A. Weekdays	C. Three times or more	D. All of the above	B. Public transportation	A. Alone	E. Other
B. Enterprise	B. Summer	B. Weekends	C. Three times or more	B. Noon	A. Private car	B. Family	B. Leisure and recreation
F. Volunteer	E. All seasons	B. Weekends	B. Second time	B. Noon	C. Cycling	C. Friends	B. Leisure and recreation
C. Community	C. Autumn	B. Weekends	B. Second time	A. Morning	D. Walking	B. Family	C. Exercise and fitness
A. Administrative management department	C. Autumn	B. Weekends	C. Three times or more	C. Evening	B. Public transportation	B. Family	B. Leisure and recreation
G. General public	E. All seasons	C. Both	C. Three times or more	A. Morning	D. Walking	B. Family	C. Exercise and fitness
B. Enterprise	C. Autumn	B. Weekends	C. Three times or more	B. Noon	A. Private car	B. Family	B. Leisure and recreation
A. Administrative management department	E. All seasons	C. Both	C. Three times or more	D. All of the above	A. Private car	D. All of the above	B. Leisure and recreation
G. General public	E. All seasons	C. Both	C. Three times or more	B. Noon	A. Private car	B. Family	B. Leisure and recreation
G. General public	B. Summer	C. Both	C. Three times or more	B. Noon	B. Public transportation	C. Friends	B. Leisure and recreation
F. Volunteer	B. Summer	C. Both	C. Three times or more	B. Noon	C. Cycling	D. All of the above	B. Leisure and recreation
G. General public	B. Summer	C. Both	A. First time	C. Evening	B. Public transportation	C. Friends	B. Leisure and recreation
G. General public	B. Summer	C. Both	C. Three times or more	C. Evening	D. Walking	B. Family	B. Leisure and recreation
G. General public	C. Autumn	C. Both	A. First time	C. Evening	B. Public transportation	C. Friends	B. Leisure and recreation
G. General public	C. Autumn	C. Both	C. Three times or more	C. Evening	D. Walking	B. Family	B. Leisure and recreation
G. General public	B. Summer	C. Both	A. First time	C. Evening	B. Public transportation	B. Family	B. Leisure and recreation
F. Volunteer	B. Summer	C. Both	C. Three times or more	D. All of the above	B. Public transportation	D. All of the above	D. Cultural education
F. Volunteer	E. All seasons	C. Both	C. Three times or more	A. Morning	B. Public transportation	D. All of the above	D. Cultural education
F. Volunteer	C. Autumn	C. Both	C. Three times or more	D. All of the above	D. Walking	D. All of the above	D. Cultural education
G. General public	C. Autumn	A. Weekdays	C. Three times or more	D. All of the above	B. Public transportation	B. Family	B. Leisure and recreation
G. General public	C. Autumn	C. Both	C. Three times or more	A. Morning	D. Walking	D. All of the above	C. Exercise and fitness
G. General public	A. Spring	C. Both	C. Three times or more	D. All of the above	A. Private car	C. Friends	A. Tourism and check-in
G. General public	B. Summer	B. Weekends	C. Three times or more	C. Evening	B. Public transportation	C. Friends	B. Leisure and recreation
G. General public	E. All seasons	C. Both	C. Three times or more	A. Morning	A. Private car	B. Family	B. Leisure and recreation
G. General public	E. All seasons	C. Both	A. First time	C. Evening	A. Private car	C. Friends	B. Leisure and recreation
G. General public	C. Autumn	C. Both	A. First time	C. Evening	A. Private car	C. Friends	B. Leisure and recreation
G. General public	C. Autumn	B. Weekends	A. First time	B. Noon	B. Public transportation	C. Friends	B. Leisure and recreation
G. General public	E. All seasons	C. Both	C. Three times or more	A. Morning	D. Walking	D. All of the above	C. Exercise and fitness
F. Volunteer	E. All seasons	A. Weekdays	A. First time	C. Evening	A. Private car	B. Family	B. Leisure and recreation
G. General public	B. Summer	C. Both	C. Three times or more	C. Evening	A. Private car	C. Friends	B. Leisure and recreation
G. General public	E. All seasons	C. Both	C. Three times or more	C. Evening	D. Walking	D. All of the above	C. Exercise and fitness
G. General public	E. All seasons	C. Both	C. Three times or more	C. Evening	B. Public transportation	C. Friends	B. Leisure and recreation
G. General public	B. Summer	B. Weekends	C. Three times or more	B. Noon	D. Walking	B. Family	B. Leisure and recreation
G. General public	A. Spring	A. Weekdays	C. Three times or more	C. Evening	D. Walking	C. Friends	C. Exercise and fitness
G. General public	B. Summer	B. Weekends	C. Three times or more	D. All of the above	E. Taxi	B. Family	B. Leisure and recreation
G. General public	C. Autumn	B. Weekends	A. First time	B. Noon	C. Cycling	C. Friends	B. Leisure and recreation
F. Volunteer	C. Autumn	B. Weekends	C. Three times or more	A. Morning	B. Public transportation	D. All of the above	E. Other
G. General public	B. Summer	C. Both	C. Three times or more	C. Evening	B. Public transportation	B. Family	B. Leisure and recreation
G. General public	C. Autumn	B. Weekends	C. Three times or more	C. Evening	C. Cycling	C. Friends	B. Leisure and recreation
G. General public	B. Summer	C. Both	C. Three times or more	D. All of the above	B. Public transportation	C. Friends	B. Leisure and recreation
G. General public	B. Summer	B. Weekends	C. Three times or more	C. Evening	C. Cycling	C. Friends	B. Leisure and recreation
G. General public	A. Spring	C. Both	C. Three times or more	A. Morning	B. Public transportation	C. Friends	B. Leisure and recreation
G. General public	C. Autumn	B. Weekends	A. First time	B. Noon	B. Public transportation	C. Friends	B. Leisure and recreation
G. General public	A. Spring	C. Both	A. First time	B. Noon	B. Public transportation	B. Family	B. Leisure and recreation
G. General public	B. Summer	B. Weekends	A. First time	B. Noon	B. Public transportation	C. Friends	B. Leisure and recreation
F. Volunteer	E. All seasons	A. Weekdays	C. Three times or more	A. Morning	B. Public transportation	D. All of the above	E. Other
F. Volunteer	B. Summer	B. Weekends	B. Second time	D. All of the above	B. Public transportation	C. Friends	B. Leisure and recreation
F. Volunteer	E. All seasons	A. Weekdays	C. Three times or more	A. Morning	B. Public transportation	D. All of the above	E. Other
G. General public	B. Summer	B. Weekends	B. Second time	C. Evening	C. Cycling	C. Friends	D. Cultural education
G. General public	E. All seasons	B. Weekends	C. Three times or more	B. Noon	B. Public transportation	C. Friends	D. Cultural education
G. General public	C. Autumn	B. Weekends	B. Second time	B. Noon	C. Cycling	C. Friends	D. Cultural education
G. General public	C. Autumn	B. Weekends	C. Three times or more	B. Noon	D. Walking	C. Friends	B. Leisure and recreation
D. Research institution	C. Autumn	B. Weekends	A. First time	A. Morning	B. Public transportation	C. Friends	D. Cultural education
G. General public	B. Summer	B. Weekends	B. Second time	C. Evening	C. Cycling	C. Friends	B. Leisure and recreation
G. General public	A. Spring	C. Both	B. Second time	B. Noon	B. Public transportation	C. Friends	C. Exercise and fitness
G. General public	C. Autumn	B. Weekends	C. Three times or more	C. Evening	B. Public transportation	A. Alone	B. Leisure and recreation
G. General public	D. Winter	B. Weekends	C. Three times or more	A. Morning	A. Private car	C. Friends	D. Cultural education
G. General public	E. All seasons	C. Both	C. Three times or more	D. All of the above	D. Walking	B. Family	C. Exercise and fitness
D. Research institution	C. Autumn	C. Both	B. Second time	B. Noon	C. Cycling	C. Friends	D. Cultural education
G. General public	D. Winter	A. Weekdays	A. First time	A. Morning	A. Private car	A. Alone	A. Tourism and check-in
D. Research institution	C. Autumn	B. Weekends	B. Second time	C. Evening	B. Public transportation	B. Family	B. Leisure and recreation
D. Research institution	C. Autumn	B. Weekends	B. Second time	B. Noon	C. Cycling	C. Friends	D. Cultural education
G. General public	C. Autumn	B. Weekends	A. First time	C. Evening	D. Walking	D. All of the above	D. Cultural education
F. Volunteer	C. Autumn	B. Weekends	C. Three times or more	C. Evening	B. Public transportation	C. Friends	D. Cultural education
G. General public	D. Winter	B. Weekends	C. Three times or more	D. All of the above	E. Taxi	D. All of the above	B. Leisure and recreation
F. Volunteer	E. All seasons	B. Weekends	B. Second time	B. Noon	D. Walking	D. All of the above	B. Leisure and recreation
G. General public	B. Summer	B. Weekends	C. Three times or more	D. All of the above	D. Walking	C. Friends	D. Cultural education
G. General public	E. All seasons	C. Both	C. Three times or more	B. Noon	A. Private car	B. Family	B. Leisure and recreation
G. General public	D. Winter	A. Weekdays	B. Second time	B. Noon	B. Public transportation	A. Alone	E. Other
G. General public	C. Autumn	C. Both	B. Second time	B. Noon	A. Private car	B. Family	B. Leisure and recreation
G. General public	C. Autumn	C. Both	B. Second time	A. Morning	C. Cycling	C. Friends	B. Leisure and recreation
G. General public	C. Autumn	A. Weekdays	C. Three times or more	A. Morning	A. Private car	B. Family	B. Leisure and recreation
G. General public	C. Autumn	A. Weekdays	A. First time	B. Noon	B. Public transportation	B. Family	C. Exercise and fitness
G. General public	C. Autumn	B. Weekends	A. First time	A. Morning	A. Private car	B. Family	B. Leisure and recreation
G. General public	D. Winter	B. Weekends	C. Three times or more	C. Evening	A. Private car	B. Family	C. Exercise and fitness
G. General public	C. Autumn	C. Both	C. Three times or more	B. Noon	B. Public transportation	B. Family	C. Exercise and fitness
G. General public	C. Autumn	B. Weekends	A. First time	B. Noon	B. Public transportation	B. Family	B. Leisure and recreation
G. General public	B. Summer	B. Weekends	B. Second time	B. Noon	B. Public transportation	C. Friends	B. Leisure and recreation
G. General public	C. Autumn	B. Weekends	A. First time	A. Morning	B. Public transportation	C. Friends	C. Exercise and fitness
G. General public	A. Spring	B. Weekends	B. Second time	B. Noon	A. Private car	B. Family	B. Leisure and recreation
G. General public	E. All seasons	C. Both	C. Three times or more	D. All of the above	A. Private car	D. All of the above	E. Other
G. General public	C. Autumn	C. Both	C. Three times or more	D. All of the above	A. Private car	C. Friends	B. Leisure and recreation
G. General public	C. Autumn	C. Both	C. Three times or more	B. Noon	B. Public transportation	B. Family	C. Exercise and fitness
G. General public	C. Autumn	B. Weekends	C. Three times or more	B. Noon	A. Private car	C. Friends	E. Other
G. General public	C. Autumn	B. Weekends	A. First time	B. Noon	D. Walking	C. Friends	B. Leisure and recreation
G. General public	A. Spring	B. Weekends	B. Second time	B. Noon	D. Walking	B. Family	B. Leisure and recreation
G. General public	C. Autumn	B. Weekends	C. Three times or more	D. All of the above	C. Cycling	B. Family	E. Other
G. General public	E. All seasons	C. Both	C. Three times or more	D. All of the above	D. Walking	C. Friends	C. Exercise and fitness
B. Enterprise	E. All seasons	B. Weekends	B. Second time	B. Noon	A. Private car	B. Family	B. Leisure and recreation
G. General public	C. Autumn	B. Weekends	C. Three times or more	C. Evening	C. Cycling	B. Family	C. Exercise and fitness
G. General public	E. All seasons	C. Both	C. Three times or more	D. All of the above	E. Taxi	A. Alone	C. Exercise and fitness
G. General public	E. All seasons	C. Both	C. Three times or more	D. All of the above	D. Walking	B. Family	B. Leisure and recreation
G. General public	E. All seasons	C. Both	C. Three times or more	D. All of the above	D. Walking	D. All of the above	B. Leisure and recreation
G. General public	E. All seasons	B. Weekends	C. Three times or more	D. All of the above	D. Walking	B. Family	B. Leisure and recreation
G. General public	E. All seasons	B. Weekends	C. Three times or more	D. All of the above	C. Cycling	D. All of the above	B. Leisure and recreation
G. General public	A. Spring	B. Weekends	C. Three times or more	D. All of the above	D. Walking	D. All of the above	B. Leisure and recreation
G. General public	D. Winter	B. Weekends	C. Three times or more	D. All of the above	C. Cycling	B. Family	B. Leisure and recreation
G. General public	A. Spring	B. Weekends	C. Three times or more	A. Morning	B. Public transportation	B. Family	B. Leisure and recreation
C. Community	D. Winter	B. Weekends	B. Second time	B. Noon	C. Cycling	B. Family	C. Exercise and fitness
G. General public	A. Spring	B. Weekends	B. Second time	B. Noon	B. Public transportation	C. Friends	A. Tourism and check-in
G. General public	B. Summer	B. Weekends	A. First time	B. Noon	B. Public transportation	C. Friends	A. Tourism and check-in
G. General public	D. Winter	B. Weekends	A. First time	B. Noon	B. Public transportation	C. Friends	A. Tourism and check-in
G. General public	B. Summer	B. Weekends	A. First time	B. Noon	B. Public transportation	C. Friends	A. Tourism and check-in
G. General public	A. Spring	B. Weekends	C. Three times or more	A. Morning	B. Public transportation	C. Friends	A. Tourism and check-in
G. General public	A. Spring	B. Weekends	B. Second time	A. Morning	E. Taxi	C. Friends	A. Tourism and check-in
G. General public	B. Summer	B. Weekends	A. First time	B. Noon	A. Private car	B. Family	A. Tourism and check-in
G. General public	A. Spring	B. Weekends	B. Second time	C. Evening	A. Private car	C. Friends	E. Other
F. Volunteer	A. Spring	C. Both	C. Three times or more	A. Morning	B. Public transportation	A. Alone	E. Other
G. General public	B. Summer	B. Weekends	A. First time	A. Morning	A. Private car	B. Family	A. Tourism and check-in
F. Volunteer	A. Spring	C. Both	C. Three times or more	A. Morning	B. Public transportation	A. Alone	E. Other
G. General public	B. Summer	B. Weekends	A. First time	B. Noon	B. Public transportation	C. Friends	B. Leisure and recreation
G. General public	C. Autumn	B. Weekends	A. First time	B. Noon	E. Taxi	C. Friends	B. Leisure and recreation
G. General public	B. Summer	B. Weekends	C. Three times or more	A. Morning	B. Public transportation	A. Alone	B. Leisure and recreation
F. Volunteer	B. Summer	C. Both	C. Three times or more	A. Morning	C. Cycling	A. Alone	E. Other
G. General public	D. Winter	B. Weekends	A. First time	B. Noon	E. Taxi	C. Friends	A. Tourism and check-in
G. General public	B. Summer	B. Weekends	A. First time	B. Noon	E. Taxi	C. Friends	A. Tourism and check-in
G. General public	B. Summer	B. Weekends	C. Three times or more	B. Noon	B. Public transportation	C. Friends	B. Leisure and recreation
G. General public	C. Autumn	B. Weekends	A. First time	B. Noon	B. Public transportation	A. Alone	A. Tourism and check-in
G. General public	A. Spring	B. Weekends	A. First time	A. Morning	B. Public transportation	C. Friends	A. Tourism and check-in
G. General public	A. Spring	B. Weekends	A. First time	A. Morning	B. Public transportation	B. Family	A. Tourism and check-in
G. General public	A. Spring	B. Weekends	C. Three times or more	D. All of the above	B. Public transportation	B. Family	A. Tourism and check-in
G. General public	B. Summer	B. Weekends	B. Second time	A. Morning	B. Public transportation	C. Friends	B. Leisure and recreation
G. General public	C. Autumn	C. Both	C. Three times or more	A. Morning	E. Taxi	C. Friends	A. Tourism and check-in
G. General public	A. Spring	C. Both	C. Three times or more	A. Morning	A. Private car	C. Friends	A. Tourism and check-in
E. Non-governmental organization	A. Spring	C. Both	B. Second time	A. Morning	B. Public transportation	C. Friends	A. Tourism and check-in
G. General public	A. Spring	C. Both	B. Second time	B. Noon	B. Public transportation	A. Alone	B. Leisure and recreation
G. General public	B. Summer	B. Weekends	A. First time	A. Morning	B. Public transportation	B. Family	A. Tourism and check-in
G. General public	A. Spring	C. Both	C. Three times or more	A. Morning	E. Taxi	C. Friends	A. Tourism and check-in
G. General public	C. Autumn	B. Weekends	C. Three times or more	B. Noon	B. Public transportation	C. Friends	B. Leisure and recreation
B. Enterprise	A. Spring	C. Both	C. Three times or more	C. Evening	A. Private car	C. Friends	E. Other
G. General public	A. Spring	C. Both	B. Second time	B. Noon	B. Public transportation	C. Friends	B. Leisure and recreation
G. General public	A. Spring	C. Both	C. Three times or more	B. Noon	E. Taxi	C. Friends	B. Leisure and recreation
G. General public	B. Summer	C. Both	C. Three times or more	B. Noon	B. Public transportation	C. Friends	A. Tourism and check-in
G. General public	A. Spring	B. Weekends	B. Second time	B. Noon	B. Public transportation	C. Friends	B. Leisure and recreation
G. General public	C. Autumn	B. Weekends	B. Second time	B. Noon	B. Public transportation	B. Family	B. Leisure and recreation
G. General public	B. Summer	B. Weekends	B. Second time	A. Morning	E. Taxi	A. Alone	B. Leisure and recreation
G. General public	A. Spring	B. Weekends	C. Three times or more	A. Morning	B. Public transportation	C. Friends	A. Tourism and check-in
G. General public	A. Spring	B. Weekends	B. Second time	A. Morning	B. Public transportation	B. Family	A. Tourism and check-in
G. General public	A. Spring	B. Weekends	B. Second time	B. Noon	E. Taxi	B. Family	A. Tourism and check-in
G. General public	B. Summer	B. Weekends	A. First time	B. Noon	E. Taxi	B. Family	A. Tourism and check-in
G. General public	B. Summer	B. Weekends	B. Second time	B. Noon	B. Public transportation	C. Friends	D. Cultural education
G. General public	C. Autumn	B. Weekends	B. Second time	B. Noon	E. Taxi	C. Friends	A. Tourism and check-in
G. General public	C. Autumn	B. Weekends	A. First time	C. Evening	E. Taxi	C. Friends	A. Tourism and check-in
G. General public	A. Spring	A. Weekdays	B. Second time	B. Noon	B. Public transportation	B. Family	A. Tourism and check-in
G. General public	A. Spring	B. Weekends	B. Second time	C. Evening	B. Public transportation	C. Friends	A. Tourism and check-in
G. General public	B. Summer	A. Weekdays	B. Second time	C. Evening	D. Walking	C. Friends	A. Tourism and check-in
G. General public	C. Autumn	A. Weekdays	A. First time	B. Noon	B. Public transportation	C. Friends	A. Tourism and check-in
B. Enterprise	A. Spring	A. Weekdays	A. First time	A. Morning	A. Private car	A. Alone	B. Leisure and recreation
G. General public	B. Summer	A. Weekdays	A. First time	B. Noon	E. Taxi	C. Friends	A. Tourism and check-in
G. General public	C. Autumn	A. Weekdays	B. Second time	B. Noon	A. Private car	C. Friends	B. Leisure and recreation
G. General public	B. Summer	B. Weekends	B. Second time	B. Noon	E. Taxi	C. Friends	E. Other
G. General public	A. Spring	A. Weekdays	A. First time	A. Morning	A. Private car	A. Alone	C. Exercise and fitness
G. General public	A. Spring	A. Weekdays	B. Second time	C. Evening	C. Cycling	C. Friends	C. Exercise and fitness
G. General public	B. Summer	B. Weekends	B. Second time	B. Noon	A. Private car	A. Alone	A. Tourism and check-in
G. General public	C. Autumn	A. Weekdays	B. Second time	B. Noon	E. Taxi	B. Family	B. Leisure and recreation
B. Enterprise	A. Spring	B. Weekends	A. First time	A. Morning	B. Public transportation	A. Alone	B. Leisure and recreation
G. General public	C. Autumn	B. Weekends	B. Second time	B. Noon	E. Taxi	C. Friends	A. Tourism and check-in
G. General public	B. Summer	B. Weekends	A. First time	C. Evening	A. Private car	C. Friends	A. Tourism and check-in
G. General public	B. Summer	A. Weekdays	C. Three times or more	B. Noon	A. Private car	A. Alone	B. Leisure and recreation
G. General public	C. Autumn	A. Weekdays	B. Second time	B. Noon	A. Private car	C. Friends	A. Tourism and check-in
G. General public	B. Summer	B. Weekends	B. Second time	B. Noon	E. Taxi	C. Friends	A. Tourism and check-in
G. General public	C. Autumn	B. Weekends	B. Second time	A. Morning	D. Walking	C. Friends	A. Tourism and check-in
G. General public	B. Summer	B. Weekends	A. First time	B. Noon	B. Public transportation	B. Family	A. Tourism and check-in
G. General public	C. Autumn	A. Weekdays	B. Second time	C. Evening	A. Private car	B. Family	A. Tourism and check-in
G. General public	A. Spring	B. Weekends	A. First time	A. Morning	B. Public transportation	C. Friends	A. Tourism and check-in
G. General public	C. Autumn	B. Weekends	B. Second time	A. Morning	A. Private car	C. Friends	A. Tourism and check-in
G. General public	B. Summer	B. Weekends	B. Second time	B. Noon	B. Public transportation	B. Family	A. Tourism and check-in
G. General public	B. Summer	B. Weekends	B. Second time	B. Noon	B. Public transportation	B. Family	B. Leisure and recreation
G. General public	A. Spring	B. Weekends	A. First time	A. Morning	E. Taxi	C. Friends	A. Tourism and check-in
G. General public	B. Summer	A. Weekdays	B. Second time	B. Noon	C. Cycling	B. Family	A. Tourism and check-in
G. General public	B. Summer	A. Weekdays	B. Second time	B. Noon	B. Public transportation	B. Family	A. Tourism and check-in
F. Volunteer	B. Summer	B. Weekends	B. Second time	B. Noon	B. Public transportation	B. Family	B. Leisure and recreation
G. General public	B. Summer	B. Weekends	B. Second time	B. Noon	C. Cycling	C. Friends	A. Tourism and check-in
G. General public	C. Autumn	B. Weekends	B. Second time	C. Evening	C. Cycling	C. Friends	C. Exercise and fitness
G. General public	C. Autumn	B. Weekends	B. Second time	B. Noon	B. Public transportation	B. Family	A. Tourism and check-in
G. General public	B. Summer	A. Weekdays	A. First time	B. Noon	B. Public transportation	B. Family	A. Tourism and check-in
F. Volunteer	C. Autumn	B. Weekends	B. Second time	B. Noon	E. Taxi	C. Friends	A. Tourism and check-in
G. General public	B. Summer	A. Weekdays	A. First time	B. Noon	C. Cycling	B. Family	A. Tourism and check-in
G. General public	C. Autumn	B. Weekends	B. Second time	B. Noon	B. Public transportation	B. Family	B. Leisure and recreation
G. General public	C. Autumn	A. Weekdays	A. First time	B. Noon	C. Cycling	C. Friends	A. Tourism and check-in
G. General public	D. Winter	B. Weekends	B. Second time	B. Noon	B. Public transportation	B. Family	A. Tourism and check-in
G. General public	D. Winter	A. Weekdays	A. First time	A. Morning	B. Public transportation	A. Alone	A. Tourism and check-in
G. General public	C. Autumn	B. Weekends	A. First time	B. Noon	B. Public transportation	B. Family	A. Tourism and check-in
G. General public	C. Autumn	A. Weekdays	B. Second time	C. Evening	A. Private car	B. Family	A. Tourism and check-in

## Sheet: grouping2
S1 Table. Survey checklist for visitor demographic analysis. (XLSX)
5. Occupation	6. In which season do you most frequently visit Luogang Park?	7. When do you usually visit the park?	8. Number of visits to Hefei Luogang Park?	9. What time of day do you prefer to visit the park?	10. What is your primary mode of transportation to the park?	11. Who are your companions during your visit to Luogang Park?	12. What is your primary purpose for visiting Luogang Park?
G. General public	E. All seasons	C. Both	C. Three times or more	B. Noon	A. Private car	B. Family	B. Leisure and recreation
G. General public	E. All seasons	C. Both	C. Three times or more	A. Morning	D. Walking	A. Alone	C. Exercise and fitness
G. General public	E. All seasons	C. Both	C. Three times or more	C. Evening	D. Walking	B. Family	B. Leisure and recreation
G. General public	E. All seasons	C. Both	C. Three times or more	C. Evening	D. Walking	A. Alone	C. Exercise and fitness
G. General public	C. Autumn	B. Weekends	C. Three times or more	C. Evening	D. Walking	C. Friends	C. Exercise and fitness
G. General public	E. All seasons	C. Both	C. Three times or more	D. All of the above	D. Walking	D. All of the above	C. Exercise and fitness
G. General public	C. Autumn	B. Weekends	C. Three times or more	D. All of the above	A. Private car	B. Family	B. Leisure and recreation
C. Community	E. All seasons	A. Weekdays	C. Three times or more	D. All of the above	C. Cycling	A. Alone	E. Other
G. General public	A. Spring	C. Both	C. Three times or more	A. Morning	D. Walking	A. Alone	B. Leisure and recreation
G. General public	A. Spring	B. Weekends	B. Second time	A. Morning	B. Public transportation	B. Family	B. Leisure and recreation
G. General public	E. All seasons	B. Weekends	C. Three times or more	D. All of the above	A. Private car	B. Family	A. Tourism and check-in
G. General public	E. All seasons	C. Both	C. Three times or more	A. Morning	B. Public transportation	A. Alone	B. Leisure and recreation
C. Community	E. All seasons	C. Both	C. Three times or more	D. All of the above	C. Cycling	A. Alone	E. Other
C. Community	E. All seasons	A. Weekdays	C. Three times or more	D. All of the above	C. Cycling	D. All of the above	E. Other
G. General public	E. All seasons	B. Weekends	C. Three times or more	C. Evening	D. Walking	B. Family	B. Leisure and recreation
G. General public	A. Spring	B. Weekends	C. Three times or more	A. Morning	B. Public transportation	B. Family	B. Leisure and recreation
G. General public	A. Spring	C. Both	C. Three times or more	A. Morning	D. Walking	A. Alone	B. Leisure and recreation
G. General public	C. Autumn	C. Both	C. Three times or more	B. Noon	B. Public transportation	A. Alone	B. Leisure and recreation
B. Enterprise	B. Summer	A. Weekdays	B. Second time	C. Evening	A. Private car	C. Friends	B. Leisure and recreation
G. General public	A. Spring	B. Weekends	C. Three times or more	B. Noon	B. Public transportation	A. Alone	A. Tourism and check-in
G. General public	C. Autumn	C. Both	C. Three times or more	A. Morning	B. Public transportation	B. Family	B. Leisure and recreation
B. Enterprise	C. Autumn	C. Both	C. Three times or more	B. Noon	A. Private car	C. Friends	E. Other
G. General public	B. Summer	B. Weekends	C. Three times or more	D. All of the above	B. Public transportation	B. Family	B. Leisure and recreation
G. General public	E. All seasons	B. Weekends	C. Three times or more	D. All of the above	B. Public transportation	A. Alone	B. Leisure and recreation
B. Enterprise	C. Autumn	C. Both	C. Three times or more	C. Evening	A. Private car	C. Friends	B. Leisure and recreation
G. General public	A. Spring	B. Weekends	C. Three times or more	B. Noon	C. Cycling	B. Family	B. Leisure and recreation
G. General public	A. Spring	C. Both	C. Three times or more	A. Morning	B. Public transportation	B. Family	B. Leisure and recreation
G. General public	A. Spring	C. Both	C. Three times or more	A. Morning	B. Public transportation	B. Family	B. Leisure and recreation
G. General public	C. Autumn	C. Both	C. Three times or more	A. Morning	C. Cycling	B. Family	B. Leisure and recreation
G. General public	A. Spring	B. Weekends	C. Three times or more	A. Morning	C. Cycling	B. Family	B. Leisure and recreation
G. General public	A. Spring	C. Both	C. Three times or more	B. Noon	B. Public transportation	B. Family	B. Leisure and recreation
C. Community	E. All seasons	C. Both	C. Three times or more	D. All of the above	C. Cycling	A. Alone	E. Other
G. General public	A. Spring	B. Weekends	B. Second time	B. Noon	B. Public transportation	B. Family	B. Leisure and recreation
G. General public	A. Spring	B. Weekends	C. Three times or more	A. Morning	B. Public transportation	B. Family	B. Leisure and recreation
G. General public	A. Spring	B. Weekends	C. Three times or more	A. Morning	B. Public transportation	A. Alone	B. Leisure and recreation
G. General public	A. Spring	C. Both	C. Three times or more	D. All of the above	B. Public transportation	A. Alone	B. Leisure and recreation
D. Research institution	B. Summer	A. Weekdays	B. Second time	C. Evening	C. Cycling	B. Family	C. Exercise and fitness
G. General public	B. Summer	C. Both	C. Three times or more	A. Morning	B. Public transportation	B. Family	B. Leisure and recreation
B. Enterprise	C. Autumn	B. Weekends	B. Second time	D. All of the above	D. Walking	D. All of the above	C. Exercise and fitness
G. General public	A. Spring	A. Weekdays	C. Three times or more	A. Morning	B. Public transportation	B. Family	B. Leisure and recreation
C. Community	B. Summer	B. Weekends	B. Second time	B. Noon	B. Public transportation	C. Friends	D. Cultural education
G. General public	C. Autumn	B. Weekends	B. Second time	B. Noon	D. Walking	C. Friends	C. Exercise and fitness
G. General public	A. Spring	B. Weekends	C. Three times or more	D. All of the above	A. Private car	B. Family	B. Leisure and recreation
B. Enterprise	B. Summer	B. Weekends	B. Second time	C. Evening	B. Public transportation	B. Family	C. Exercise and fitness
G. General public	B. Summer	B. Weekends	B. Second time	C. Evening	B. Public transportation	C. Friends	C. Exercise and fitness
G. General public	A. Spring	B. Weekends	C. Three times or more	B. Noon	B. Public transportation	A. Alone	E. Other
G. General public	A. Spring	B. Weekends	C. Three times or more	B. Noon	A. Private car	B. Family	B. Leisure and recreation
B. Enterprise	E. All seasons	C. Both	A. First time	C. Evening	C. Cycling	A. Alone	B. Leisure and recreation
G. General public	D. Winter	B. Weekends	A. First time	B. Noon	C. Cycling	B. Family	C. Exercise and fitness
G. General public	A. Spring	C. Both	C. Three times or more	A. Morning	B. Public transportation	B. Family	B. Leisure and recreation
F. Volunteer	C. Autumn	B. Weekends	C. Three times or more	C. Evening	D. Walking	C. Friends	C. Exercise and fitness
G. General public	C. Autumn	B. Weekends	C. Three times or more	B. Noon	C. Cycling	B. Family	B. Leisure and recreation
G. General public	C. Autumn	A. Weekdays	B. Second time	C. Evening	D. Walking	C. Friends	C. Exercise and fitness
B. Enterprise	C. Autumn	B. Weekends	B. Second time	C. Evening	C. Cycling	C. Friends	C. Exercise and fitness
G. General public	D. Winter	C. Both	C. Three times or more	B. Noon	B. Public transportation	B. Family	B. Leisure and recreation
B. Enterprise	A. Spring	A. Weekdays	B. Second time	B. Noon	B. Public transportation	A. Alone	B. Leisure and recreation
G. General public	A. Spring	B. Weekends	C. Three times or more	B. Noon	B. Public transportation	B. Family	B. Leisure and recreation
A. Administrative management department	B. Summer	B. Weekends	B. Second time	B. Noon	D. Walking	C. Friends	C. Exercise and fitness
G. General public	B. Summer	B. Weekends	C. Three times or more	A. Morning	B. Public transportation	A. Alone	C. Exercise and fitness
C. Community	A. Spring	B. Weekends	B. Second time	B. Noon	B. Public transportation	B. Family	C. Exercise and fitness
G. General public	A. Spring	C. Both	C. Three times or more	A. Morning	C. Cycling	A. Alone	B. Leisure and recreation
G. General public	C. Autumn	A. Weekdays	B. Second time	C. Evening	B. Public transportation	C. Friends	C. Exercise and fitness
C. Community	E. All seasons	C. Both	C. Three times or more	D. All of the above	C. Cycling	A. Alone	E. Other
C. Community	A. Spring	B. Weekends	A. First time	B. Noon	D. Walking	B. Family	C. Exercise and fitness
C. Community	A. Spring	A. Weekdays	C. Three times or more	B. Noon	C. Cycling	C. Friends	C. Exercise and fitness
B. Enterprise	D. Winter	B. Weekends	B. Second time	B. Noon	B. Public transportation	B. Family	C. Exercise and fitness
G. General public	B. Summer	B. Weekends	C. Three times or more	A. Morning	B. Public transportation	A. Alone	B. Leisure and recreation
G. General public	B. Summer	A. Weekdays	B. Second time	B. Noon	B. Public transportation	B. Family	C. Exercise and fitness
G. General public	A. Spring	C. Both	C. Three times or more	D. All of the above	B. Public transportation	B. Family	B. Leisure and recreation
B. Enterprise	B. Summer	A. Weekdays	A. First time	B. Noon	C. Cycling	C. Friends	C. Exercise and fitness
C. Community	A. Spring	A. Weekdays	B. Second time	C. Evening	D. Walking	C. Friends	C. Exercise and fitness
G. General public	A. Spring	C. Both	C. Three times or more	B. Noon	A. Private car	B. Family	B. Leisure and recreation
G. General public	C. Autumn	B. Weekends	B. Second time	A. Morning	D. Walking	B. Family	C. Exercise and fitness
G. General public	C. Autumn	C. Both	C. Three times or more	B. Noon	A. Private car	B. Family	B. Leisure and recreation
G. General public	A. Spring	B. Weekends	C. Three times or more	A. Morning	B. Public transportation	B. Family	B. Leisure and recreation
B. Enterprise	B. Summer	C. Both	C. Three times or more	C. Evening	A. Private car	C. Friends	B. Leisure and recreation
G. General public	B. Summer	C. Both	C. Three times or more	A. Morning	B. Public transportation	B. Family	B. Leisure and recreation
G. General public	C. Autumn	C. Both	C. Three times or more	B. Noon	B. Public transportation	B. Family	B. Leisure and recreation
G. General public	C. Autumn	B. Weekends	C. Three times or more	B. Noon	B. Public transportation	B. Family	B. Leisure and recreation
G. General public	A. Spring	B. Weekends	C. Three times or more	B. Noon	B. Public transportation	B. Family	B. Leisure and recreation
G. General public	C. Autumn	C. Both	C. Three times or more	D. All of the above	B. Public transportation	B. Family	B. Leisure and recreation
G. General public	C. Autumn	C. Both	C. Three times or more	B. Noon	B. Public transportation	B. Family	B. Leisure and recreation
G. General public	B. Summer	B. Weekends	C. Three times or more	B. Noon	D. Walking	B. Family	B. Leisure and recreation
G. General public	B. Summer	B. Weekends	C. Three times or more	A. Morning	B. Public transportation	D. All of the above	B. Leisure and recreation
G. General public	E. All seasons	B. Weekends	C. Three times or more	D. All of the above	B. Public transportation	B. Family	B. Leisure and recreation
D. Research institution	B. Summer	A. Weekdays	B. Second time	B. Noon	A. Private car	B. Family	C. Exercise and fitness
G. General public	B. Summer	C. Both	C. Three times or more	D. All of the above	B. Public transportation	B. Family	A. Tourism and check-in
G. General public	D. Winter	B. Weekends	A. First time	B. Noon	E. Taxi	C. Friends	A. Tourism and check-in
G. General public	C. Autumn	B. Weekends	A. First time	B. Noon	B. Public transportation	C. Friends	A. Tourism and check-in
G. General public	A. Spring	B. Weekends	A. First time	A. Morning	E. Taxi	C. Friends	A. Tourism and check-in
G. General public	D. Winter	B. Weekends	B. Second time	A. Morning	B. Public transportation	B. Family	A. Tourism and check-in
G. General public	C. Autumn	B. Weekends	B. Second time	C. Evening	E. Taxi	B. Family	B. Leisure and recreation
G. General public	B. Summer	B. Weekends	C. Three times or more	C. Evening	B. Public transportation	B. Family	A. Tourism and check-in
G. General public	B. Summer	B. Weekends	B. Second time	C. Evening	C. Cycling	B. Family	C. Exercise and fitness
G. General public	C. Autumn	A. Weekdays	C. Three times or more	C. Evening	D. Walking	C. Friends	C. Exercise and fitness
G. General public	D. Winter	B. Weekends	B. Second time	B. Noon	D. Walking	B. Family	C. Exercise and fitness
D. Research institution	B. Summer	B. Weekends	A. First time	B. Noon	C. Cycling	A. Alone	C. Exercise and fitness
C. Community	C. Autumn	A. Weekdays	C. Three times or more	B. Noon	B. Public transportation	B. Family	B. Leisure and recreation
B. Enterprise	B. Summer	B. Weekends	B. Second time	C. Evening	B. Public transportation	B. Family	B. Leisure and recreation
G. General public	B. Summer	A. Weekdays	C. Three times or more	B. Noon	D. Walking	B. Family	C. Exercise and fitness
G. General public	C. Autumn	C. Both	C. Three times or more	B. Noon	B. Public transportation	B. Family	C. Exercise and fitness
G. General public	C. Autumn	B. Weekends	C. Three times or more	C. Evening	D. Walking	A. Alone	C. Exercise and fitness
D. Research institution	C. Autumn	A. Weekdays	C. Three times or more	B. Noon	C. Cycling	A. Alone	C. Exercise and fitness
B. Enterprise	B. Summer	B. Weekends	C. Three times or more	D. All of the above	D. Walking	A. Alone	B. Leisure and recreation
G. General public	C. Autumn	B. Weekends	C. Three times or more	A. Morning	D. Walking	A. Alone	C. Exercise and fitness
G. General public	E. All seasons	C. Both	C. Three times or more	A. Morning	D. Walking	C. Friends	C. Exercise and fitness
C. Community	B. Summer	C. Both	C. Three times or more	A. Morning	D. Walking	B. Family	C. Exercise and fitness
G. General public	D. Winter	C. Both	C. Three times or more	C. Evening	D. Walking	A. Alone	C. Exercise and fitness
G. General public	A. Spring	C. Both	C. Three times or more	C. Evening	B. Public transportation	B. Family	C. Exercise and fitness
G. General public	C. Autumn	C. Both	C. Three times or more	D. All of the above	B. Public transportation	B. Family	B. Leisure and recreation
G. General public	C. Autumn	C. Both	C. Three times or more	D. All of the above	E. Taxi	B. Family	B. Leisure and recreation
G. General public	C. Autumn	C. Both	C. Three times or more	A. Morning	D. Walking	A. Alone	C. Exercise and fitness
G. General public	B. Summer	C. Both	C. Three times or more	D. All of the above	D. Walking	B. Family	C. Exercise and fitness
G. General public	C. Autumn	A. Weekdays	B. Second time	A. Morning	E. Taxi	C. Friends	B. Leisure and recreation
G. General public	C. Autumn	C. Both	C. Three times or more	C. Evening	D. Walking	C. Friends	C. Exercise and fitness

## Sheet: grouping3
S1 Table. Survey checklist for visitor demographic analysis. (XLSX)
5. Occupation	6. In which season do you most frequently visit Luogang Park?	7. When do you usually visit the park?	8. Number of visits to Hefei Luogang Park?	9. What time of day do you prefer to visit the park?	10. What is your primary mode of transportation to the park?	11. Who are your companions during your visit to Luogang Park?	12. What is your primary purpose for visiting Luogang Park?
G. General public	A. Spring	B. Weekends	C. Three times or more	B. Noon	B. Public transportation	C. Friends	B. Leisure and recreation
F. Volunteer	E. All seasons	A. Weekdays	C. Three times or more	D. All of the above	B. Public transportation	A. Alone	E. Other
B. Enterprise	B. Summer	B. Weekends	C. Three times or more	B. Noon	A. Private car	B. Family	B. Leisure and recreation
F. Volunteer	E. All seasons	B. Weekends	B. Second time	B. Noon	C. Cycling	C. Friends	B. Leisure and recreation
C. Community	C. Autumn	B. Weekends	B. Second time	A. Morning	D. Walking	B. Family	C. Exercise and fitness
A. Administrative management department	C. Autumn	B. Weekends	C. Three times or more	C. Evening	B. Public transportation	B. Family	B. Leisure and recreation
G. General public	E. All seasons	C. Both	C. Three times or more	A. Morning	D. Walking	B. Family	C. Exercise and fitness
B. Enterprise	C. Autumn	B. Weekends	C. Three times or more	B. Noon	A. Private car	B. Family	B. Leisure and recreation
A. Administrative management department	E. All seasons	C. Both	C. Three times or more	D. All of the above	A. Private car	D. All of the above	B. Leisure and recreation
G. General public	E. All seasons	C. Both	C. Three times or more	B. Noon	A. Private car	B. Family	B. Leisure and recreation
G. General public	E. All seasons	C. Both	C. Three times or more	B. Noon	A. Private car	B. Family	B. Leisure and recreation
G. General public	B. Summer	C. Both	C. Three times or more	B. Noon	B. Public transportation	C. Friends	B. Leisure and recreation
F. Volunteer	B. Summer	C. Both	C. Three times or more	B. Noon	C. Cycling	D. All of the above	B. Leisure and recreation
G. General public	B. Summer	C. Both	A. First time	C. Evening	B. Public transportation	C. Friends	B. Leisure and recreation
G. General public	B. Summer	C. Both	C. Three times or more	C. Evening	D. Walking	B. Family	B. Leisure and recreation
G. General public	C. Autumn	C. Both	A. First time	C. Evening	B. Public transportation	C. Friends	B. Leisure and recreation
G. General public	C. Autumn	C. Both	C. Three times or more	C. Evening	D. Walking	B. Family	B. Leisure and recreation
G. General public	B. Summer	C. Both	A. First time	C. Evening	B. Public transportation	B. Family	B. Leisure and recreation
F. Volunteer	B. Summer	C. Both	C. Three times or more	D. All of the above	B. Public transportation	D. All of the above	D. Cultural education
F. Volunteer	E. All seasons	C. Both	C. Three times or more	A. Morning	B. Public transportation	D. All of the above	D. Cultural education
F. Volunteer	C. Autumn	C. Both	C. Three times or more	D. All of the above	D. Walking	D. All of the above	D. Cultural education
G. General public	C. Autumn	A. Weekdays	C. Three times or more	D. All of the above	B. Public transportation	B. Family	B. Leisure and recreation
G. General public	C. Autumn	C. Both	C. Three times or more	A. Morning	D. Walking	D. All of the above	C. Exercise and fitness
G. General public	E. All seasons	C. Both	C. Three times or more	A. Morning	D. Walking	A. Alone	C. Exercise and fitness
G. General public	A. Spring	C. Both	C. Three times or more	D. All of the above	A. Private car	C. Friends	A. Tourism and check-in
G. General public	B. Summer	B. Weekends	C. Three times or more	C. Evening	B. Public transportation	C. Friends	B. Leisure and recreation
G. General public	E. All seasons	C. Both	C. Three times or more	A. Morning	A. Private car	B. Family	B. Leisure and recreation
G. General public	E. All seasons	C. Both	A. First time	C. Evening	A. Private car	C. Friends	B. Leisure and recreation
G. General public	C. Autumn	C. Both	A. First time	C. Evening	A. Private car	C. Friends	B. Leisure and recreation
G. General public	C. Autumn	B. Weekends	A. First time	B. Noon	B. Public transportation	C. Friends	B. Leisure and recreation
G. General public	E. All seasons	C. Both	C. Three times or more	A. Morning	D. Walking	D. All of the above	C. Exercise and fitness
F. Volunteer	E. All seasons	A. Weekdays	A. First time	C. Evening	A. Private car	B. Family	B. Leisure and recreation
G. General public	B. Summer	C. Both	C. Three times or more	C. Evening	A. Private car	C. Friends	B. Leisure and recreation
G. General public	E. All seasons	C. Both	C. Three times or more	C. Evening	D. Walking	D. All of the above	C. Exercise and fitness
G. General public	E. All seasons	C. Both	C. Three times or more	C. Evening	B. Public transportation	C. Friends	B. Leisure and recreation
G. General public	B. Summer	B. Weekends	C. Three times or more	B. Noon	D. Walking	B. Family	B. Leisure and recreation
G. General public	A. Spring	A. Weekdays	C. Three times or more	C. Evening	D. Walking	C. Friends	C. Exercise and fitness
G. General public	B. Summer	B. Weekends	C. Three times or more	D. All of the above	E. Taxi	B. Family	B. Leisure and recreation
G. General public	C. Autumn	B. Weekends	A. First time	B. Noon	C. Cycling	C. Friends	B. Leisure and recreation
F. Volunteer	C. Autumn	B. Weekends	C. Three times or more	A. Morning	B. Public transportation	D. All of the above	E. Other
G. General public	B. Summer	C. Both	C. Three times or more	C. Evening	B. Public transportation	B. Family	B. Leisure and recreation
G. General public	C. Autumn	B. Weekends	C. Three times or more	C. Evening	C. Cycling	C. Friends	B. Leisure and recreation
G. General public	B. Summer	C. Both	C. Three times or more	D. All of the above	B. Public transportation	C. Friends	B. Leisure and recreation
G. General public	B. Summer	B. Weekends	C. Three times or more	C. Evening	C. Cycling	C. Friends	B. Leisure and recreation
G. General public	A. Spring	C. Both	C. Three times or more	A. Morning	B. Public transportation	C. Friends	B. Leisure and recreation
G. General public	C. Autumn	B. Weekends	A. First time	B. Noon	B. Public transportation	C. Friends	B. Leisure and recreation
G. General public	A. Spring	C. Both	A. First time	B. Noon	B. Public transportation	B. Family	B. Leisure and recreation
G. General public	B. Summer	B. Weekends	A. First time	B. Noon	B. Public transportation	C. Friends	B. Leisure and recreation
F. Volunteer	E. All seasons	A. Weekdays	C. Three times or more	A. Morning	B. Public transportation	D. All of the above	E. Other
G. General public	E. All seasons	C. Both	C. Three times or more	C. Evening	D. Walking	B. Family	B. Leisure and recreation
F. Volunteer	B. Summer	B. Weekends	B. Second time	D. All of the above	B. Public transportation	C. Friends	B. Leisure and recreation
F. Volunteer	E. All seasons	A. Weekdays	C. Three times or more	A. Morning	B. Public transportation	D. All of the above	E. Other
G. General public	B. Summer	B. Weekends	B. Second time	C. Evening	C. Cycling	C. Friends	D. Cultural education
G. General public	E. All seasons	B. Weekends	C. Three times or more	B. Noon	B. Public transportation	C. Friends	D. Cultural education
G. General public	C. Autumn	B. Weekends	B. Second time	B. Noon	C. Cycling	C. Friends	D. Cultural education
G. General public	C. Autumn	B. Weekends	C. Three times or more	B. Noon	D. Walking	C. Friends	B. Leisure and recreation
D. Research institution	C. Autumn	B. Weekends	A. First time	A. Morning	B. Public transportation	C. Friends	D. Cultural education
G. General public	B. Summer	B. Weekends	B. Second time	C. Evening	C. Cycling	C. Friends	B. Leisure and recreation
G. General public	E. All seasons	C. Both	C. Three times or more	C. Evening	D. Walking	A. Alone	C. Exercise and fitness
G. General public	A. Spring	C. Both	B. Second time	B. Noon	B. Public transportation	C. Friends	C. Exercise and fitness
G. General public	C. Autumn	B. Weekends	C. Three times or more	C. Evening	B. Public transportation	A. Alone	B. Leisure and recreation
G. General public	D. Winter	B. Weekends	C. Three times or more	A. Morning	A. Private car	C. Friends	D. Cultural education
G. General public	C. Autumn	B. Weekends	C. Three times or more	C. Evening	D. Walking	C. Friends	C. Exercise and fitness
G. General public	E. All seasons	C. Both	C. Three times or more	D. All of the above	D. Walking	B. Family	C. Exercise and fitness
D. Research institution	C. Autumn	C. Both	B. Second time	B. Noon	C. Cycling	C. Friends	D. Cultural education
D. Research institution	C. Autumn	B. Weekends	B. Second time	C. Evening	B. Public transportation	B. Family	B. Leisure and recreation
D. Research institution	C. Autumn	B. Weekends	B. Second time	B. Noon	C. Cycling	C. Friends	D. Cultural education
G. General public	C. Autumn	B. Weekends	A. First time	C. Evening	D. Walking	D. All of the above	D. Cultural education
F. Volunteer	C. Autumn	B. Weekends	C. Three times or more	C. Evening	B. Public transportation	C. Friends	D. Cultural education
G. General public	D. Winter	B. Weekends	C. Three times or more	D. All of the above	E. Taxi	D. All of the above	B. Leisure and recreation
F. Volunteer	E. All seasons	B. Weekends	B. Second time	B. Noon	D. Walking	D. All of the above	B. Leisure and recreation
G. General public	B. Summer	B. Weekends	C. Three times or more	D. All of the above	D. Walking	C. Friends	D. Cultural education
G. General public	E. All seasons	C. Both	C. Three times or more	B. Noon	A. Private car	B. Family	B. Leisure and recreation
G. General public	D. Winter	A. Weekdays	B. Second time	B. Noon	B. Public transportation	A. Alone	E. Other
G. General public	C. Autumn	C. Both	B. Second time	B. Noon	A. Private car	B. Family	B. Leisure and recreation
G. General public	C. Autumn	C. Both	B. Second time	A. Morning	C. Cycling	C. Friends	B. Leisure and recreation
G. General public	C. Autumn	A. Weekdays	C. Three times or more	A. Morning	A. Private car	B. Family	B. Leisure and recreation
G. General public	C. Autumn	A. Weekdays	A. First time	B. Noon	B. Public transportation	B. Family	C. Exercise and fitness
G. General public	C. Autumn	B. Weekends	A. First time	A. Morning	A. Private car	B. Family	B. Leisure and recreation
G. General public	D. Winter	B. Weekends	C. Three times or more	C. Evening	A. Private car	B. Family	C. Exercise and fitness
G. General public	C. Autumn	C. Both	C. Three times or more	B. Noon	B. Public transportation	B. Family	C. Exercise and fitness
G. General public	C. Autumn	B. Weekends	A. First time	B. Noon	B. Public transportation	B. Family	B. Leisure and recreation
G. General public	B. Summer	B. Weekends	B. Second time	B. Noon	B. Public transportation	C. Friends	B. Leisure and recreation
G. General public	C. Autumn	B. Weekends	A. First time	A. Morning	B. Public transportation	C. Friends	C. Exercise and fitness
G. General public	A. Spring	B. Weekends	B. Second time	B. Noon	A. Private car	B. Family	B. Leisure and recreation
G. General public	E. All seasons	C. Both	C. Three times or more	D. All of the above	A. Private car	D. All of the above	E. Other
G. General public	C. Autumn	C. Both	C. Three times or more	B. Noon	B. Public transportation	B. Family	C. Exercise and fitness
G. General public	C. Autumn	B. Weekends	C. Three times or more	B. Noon	A. Private car	C. Friends	E. Other
G. General public	C. Autumn	B. Weekends	A. First time	B. Noon	D. Walking	C. Friends	B. Leisure and recreation
G. General public	A. Spring	B. Weekends	B. Second time	B. Noon	D. Walking	B. Family	B. Leisure and recreation
G. General public	C. Autumn	B. Weekends	C. Three times or more	D. All of the above	C. Cycling	B. Family	E. Other
G. General public	E. All seasons	C. Both	C. Three times or more	D. All of the above	D. Walking	C. Friends	C. Exercise and fitness
B. Enterprise	E. All seasons	B. Weekends	B. Second time	B. Noon	A. Private car	B. Family	B. Leisure and recreation
G. General public	C. Autumn	B. Weekends	C. Three times or more	C. Evening	C. Cycling	B. Family	C. Exercise and fitness
G. General public	E. All seasons	C. Both	C. Three times or more	D. All of the above	D. Walking	D. All of the above	C. Exercise and fitness
G. General public	C. Autumn	B. Weekends	C. Three times or more	D. All of the above	A. Private car	B. Family	B. Leisure and recreation
C. Community	E. All seasons	A. Weekdays	C. Three times or more	D. All of the above	C. Cycling	A. Alone	E. Other
G. General public	A. Spring	C. Both	C. Three times or more	A. Morning	D. Walking	A. Alone	B. Leisure and recreation
G. General public	A. Spring	B. Weekends	B. Second time	A. Morning	B. Public transportation	B. Family	B. Leisure and recreation
G. General public	E. All seasons	B. Weekends	C. Three times or more	D. All of the above	A. Private car	B. Family	A. Tourism and check-in
G. General public	E. All seasons	C. Both	C. Three times or more	D. All of the above	E. Taxi	A. Alone	C. Exercise and fitness
G. General public	E. All seasons	C. Both	C. Three times or more	A. Morning	B. Public transportation	A. Alone	B. Leisure and recreation
C. Community	E. All seasons	C. Both	C. Three times or more	D. All of the above	C. Cycling	A. Alone	E. Other
G. General public	E. All seasons	C. Both	C. Three times or more	D. All of the above	D. Walking	B. Family	B. Leisure and recreation
G. General public	E. All seasons	C. Both	C. Three times or more	D. All of the above	D. Walking	D. All of the above	B. Leisure and recreation
G. General public	E. All seasons	B. Weekends	C. Three times or more	D. All of the above	D. Walking	B. Family	B. Leisure and recreation
G. General public	E. All seasons	B. Weekends	C. Three times or more	D. All of the above	C. Cycling	D. All of the above	B. Leisure and recreation
G. General public	A. Spring	B. Weekends	C. Three times or more	D. All of the above	D. Walking	D. All of the above	B. Leisure and recreation
G. General public	D. Winter	B. Weekends	C. Three times or more	D. All of the above	C. Cycling	B. Family	B. Leisure and recreation
G. General public	A. Spring	B. Weekends	C. Three times or more	A. Morning	B. Public transportation	B. Family	B. Leisure and recreation
C. Community	E. All seasons	A. Weekdays	C. Three times or more	D. All of the above	C. Cycling	D. All of the above	E. Other
G. General public	E. All seasons	B. Weekends	C. Three times or more	C. Evening	D. Walking	B. Family	B. Leisure and recreation
G. General public	A. Spring	B. Weekends	C. Three times or more	A. Morning	B. Public transportation	B. Family	B. Leisure and recreation
G. General public	A. Spring	C. Both	C. Three times or more	A. Morning	D. Walking	A. Alone	B. Leisure and recreation
G. General public	C. Autumn	C. Both	C. Three times or more	B. Noon	B. Public transportation	A. Alone	B. Leisure and recreation
B. Enterprise	B. Summer	A. Weekdays	B. Second time	C. Evening	A. Private car	C. Friends	B. Leisure and recreation
G. General public	A. Spring	B. Weekends	C. Three times or more	B. Noon	B. Public transportation	A. Alone	A. Tourism and check-in
G. General public	C. Autumn	C. Both	C. Three times or more	A. Morning	B. Public transportation	B. Family	B. Leisure and recreation
B. Enterprise	C. Autumn	C. Both	C. Three times or more	B. Noon	A. Private car	C. Friends	E. Other
G. General public	B. Summer	B. Weekends	C. Three times or more	D. All of the above	B. Public transportation	B. Family	B. Leisure and recreation
G. General public	E. All seasons	B. Weekends	C. Three times or more	D. All of the above	B. Public transportation	A. Alone	B. Leisure and recreation
B. Enterprise	C. Autumn	C. Both	C. Three times or more	C. Evening	A. Private car	C. Friends	B. Leisure and recreation
G. General public	A. Spring	B. Weekends	C. Three times or more	B. Noon	C. Cycling	B. Family	B. Leisure and recreation
G. General public	A. Spring	C. Both	C. Three times or more	A. Morning	B. Public transportation	B. Family	B. Leisure and recreation
G. General public	A. Spring	C. Both	C. Three times or more	A. Morning	B. Public transportation	B. Family	B. Leisure and recreation
G. General public	C. Autumn	C. Both	C. Three times or more	A. Morning	C. Cycling	B. Family	B. Leisure and recreation
G. General public	A. Spring	B. Weekends	C. Three times or more	A. Morning	C. Cycling	B. Family	B. Leisure and recreation
G. General public	A. Spring	C. Both	C. Three times or more	B. Noon	B. Public transportation	B. Family	B. Leisure and recreation
C. Community	E. All seasons	C. Both	C. Three times or more	D. All of the above	C. Cycling	A. Alone	E. Other
G. General public	A. Spring	B. Weekends	B. Second time	B. Noon	B. Public transportation	B. Family	B. Leisure and recreation
G. General public	A. Spring	B. Weekends	C. Three times or more	A. Morning	B. Public transportation	B. Family	B. Leisure and recreation
G. General public	A. Spring	B. Weekends	C. Three times or more	A. Morning	B. Public transportation	A. Alone	B. Leisure and recreation
G. General public	A. Spring	C. Both	C. Three times or more	D. All of the above	B. Public transportation	A. Alone	B. Leisure and recreation
D. Research institution	B. Summer	A. Weekdays	B. Second time	C. Evening	C. Cycling	B. Family	C. Exercise and fitness
G. General public	B. Summer	C. Both	C. Three times or more	A. Morning	B. Public transportation	B. Family	B. Leisure and recreation
B. Enterprise	C. Autumn	B. Weekends	B. Second time	D. All of the above	D. Walking	D. All of the above	C. Exercise and fitness
G. General public	A. Spring	A. Weekdays	C. Three times or more	A. Morning	B. Public transportation	B. Family	B. Leisure and recreation
C. Community	B. Summer	B. Weekends	B. Second time	B. Noon	B. Public transportation	C. Friends	D. Cultural education
G. General public	C. Autumn	B. Weekends	B. Second time	B. Noon	D. Walking	C. Friends	C. Exercise and fitness
G. General public	A. Spring	B. Weekends	C. Three times or more	D. All of the above	A. Private car	B. Family	B. Leisure and recreation
B. Enterprise	B. Summer	B. Weekends	B. Second time	C. Evening	B. Public transportation	B. Family	C. Exercise and fitness
G. General public	B. Summer	B. Weekends	B. Second time	C. Evening	B. Public transportation	C. Friends	C. Exercise and fitness
G. General public	A. Spring	B. Weekends	C. Three times or more	B. Noon	B. Public transportation	A. Alone	E. Other
C. Community	D. Winter	B. Weekends	B. Second time	B. Noon	C. Cycling	B. Family	C. Exercise and fitness
G. General public	A. Spring	B. Weekends	C. Three times or more	B. Noon	A. Private car	B. Family	B. Leisure and recreation
B. Enterprise	E. All seasons	C. Both	A. First time	C. Evening	C. Cycling	A. Alone	B. Leisure and recreation
G. General public	D. Winter	B. Weekends	A. First time	B. Noon	C. Cycling	B. Family	C. Exercise and fitness
G. General public	A. Spring	C. Both	C. Three times or more	A. Morning	B. Public transportation	B. Family	B. Leisure and recreation
F. Volunteer	C. Autumn	B. Weekends	C. Three times or more	C. Evening	D. Walking	C. Friends	C. Exercise and fitness
G. General public	C. Autumn	B. Weekends	C. Three times or more	B. Noon	C. Cycling	B. Family	B. Leisure and recreation
G. General public	C. Autumn	A. Weekdays	B. Second time	C. Evening	D. Walking	C. Friends	C. Exercise and fitness
B. Enterprise	C. Autumn	B. Weekends	B. Second time	C. Evening	C. Cycling	C. Friends	C. Exercise and fitness
G. General public	D. Winter	C. Both	C. Three times or more	B. Noon	B. Public transportation	B. Family	B. Leisure and recreation
B. Enterprise	A. Spring	A. Weekdays	B. Second time	B. Noon	B. Public transportation	A. Alone	B. Leisure and recreation
G. General public	A. Spring	B. Weekends	C. Three times or more	B. Noon	B. Public transportation	B. Family	B. Leisure and recreation
A. Administrative management department	B. Summer	B. Weekends	B. Second time	B. Noon	D. Walking	C. Friends	C. Exercise and fitness
G. General public	B. Summer	B. Weekends	C. Three times or more	A. Morning	B. Public transportation	A. Alone	C. Exercise and fitness
C. Community	A. Spring	B. Weekends	B. Second time	B. Noon	B. Public transportation	B. Family	C. Exercise and fitness
G. General public	A. Spring	C. Both	C. Three times or more	A. Morning	C. Cycling	A. Alone	B. Leisure and recreation
G. General public	C. Autumn	A. Weekdays	B. Second time	C. Evening	B. Public transportation	C. Friends	C. Exercise and fitness
C. Community	E. All seasons	C. Both	C. Three times or more	D. All of the above	C. Cycling	A. Alone	E. Other
C. Community	A. Spring	B. Weekends	A. First time	B. Noon	D. Walking	B. Family	C. Exercise and fitness
C. Community	A. Spring	A. Weekdays	C. Three times or more	B. Noon	C. Cycling	C. Friends	C. Exercise and fitness
B. Enterprise	D. Winter	B. Weekends	B. Second time	B. Noon	B. Public transportation	B. Family	C. Exercise and fitness
G. General public	B. Summer	B. Weekends	C. Three times or more	A. Morning	B. Public transportation	A. Alone	B. Leisure and recreation
G. General public	B. Summer	A. Weekdays	B. Second time	B. Noon	B. Public transportation	B. Family	C. Exercise and fitness
G. General public	A. Spring	C. Both	C. Three times or more	D. All of the above	B. Public transportation	B. Family	B. Leisure and recreation
B. Enterprise	B. Summer	A. Weekdays	A. First time	B. Noon	C. Cycling	C. Friends	C. Exercise and fitness
C. Community	A. Spring	A. Weekdays	B. Second time	C. Evening	D. Walking	C. Friends	C. Exercise and fitness
G. General public	A. Spring	C. Both	C. Three times or more	B. Noon	A. Private car	B. Family	B. Leisure and recreation
G. General public	C. Autumn	B. Weekends	B. Second time	A. Morning	D. Walking	B. Family	C. Exercise and fitness
G. General public	C. Autumn	C. Both	C. Three times or more	B. Noon	A. Private car	B. Family	B. Leisure and recreation
G. General public	A. Spring	B. Weekends	C. Three times or more	A. Morning	B. Public transportation	B. Family	B. Leisure and recreation
B. Enterprise	B. Summer	C. Both	C. Three times or more	C. Evening	A. Private car	C. Friends	B. Leisure and recreation
G. General public	B. Summer	C. Both	C. Three times or more	A. Morning	B. Public transportation	B. Family	B. Leisure and recreation
G. General public	C. Autumn	C. Both	C. Three times or more	B. Noon	B. Public transportation	B. Family	B. Leisure and recreation
G. General public	C. Autumn	B. Weekends	C. Three times or more	B. Noon	B. Public transportation	B. Family	B. Leisure and recreation
G. General public	A. Spring	B. Weekends	C. Three times or more	B. Noon	B. Public transportation	B. Family	B. Leisure and recreation
G. General public	C. Autumn	C. Both	C. Three times or more	D. All of the above	B. Public transportation	B. Family	B. Leisure and recreation
G. General public	C. Autumn	C. Both	C. Three times or more	B. Noon	B. Public transportation	B. Family	B. Leisure and recreation
G. General public	B. Summer	B. Weekends	C. Three times or more	B. Noon	D. Walking	B. Family	B. Leisure and recreation
G. General public	B. Summer	B. Weekends	C. Three times or more	A. Morning	B. Public transportation	D. All of the above	B. Leisure and recreation
G. General public	E. All seasons	B. Weekends	C. Three times or more	D. All of the above	B. Public transportation	B. Family	B. Leisure and recreation
D. Research institution	B. Summer	A. Weekdays	B. Second time	B. Noon	A. Private car	B. Family	C. Exercise and fitness
G. General public	B. Summer	B. Weekends	B. Second time	B. Noon	A. Private car	A. Alone	A. Tourism and check-in
G. General public	C. Autumn	A. Weekdays	B. Second time	B. Noon	E. Taxi	B. Family	B. Leisure and recreation
G. General public	B. Summer	B. Weekends	B. Second time	C. Evening	C. Cycling	B. Family	C. Exercise and fitness
G. General public	C. Autumn	A. Weekdays	C. Three times or more	C. Evening	D. Walking	C. Friends	C. Exercise and fitness
G. General public	D. Winter	B. Weekends	B. Second time	B. Noon	D. Walking	B. Family	C. Exercise and fitness
D. Research institution	B. Summer	B. Weekends	A. First time	B. Noon	C. Cycling	A. Alone	C. Exercise and fitness
C. Community	C. Autumn	A. Weekdays	C. Three times or more	B. Noon	B. Public transportation	B. Family	B. Leisure and recreation
B. Enterprise	B. Summer	B. Weekends	B. Second time	C. Evening	B. Public transportation	B. Family	B. Leisure and recreation
G. General public	B. Summer	A. Weekdays	C. Three times or more	B. Noon	D. Walking	B. Family	C. Exercise and fitness
G. General public	C. Autumn	C. Both	C. Three times or more	B. Noon	B. Public transportation	B. Family	C. Exercise and fitness
G. General public	C. Autumn	B. Weekends	C. Three times or more	C. Evening	D. Walking	A. Alone	C. Exercise and fitness
D. Research institution	C. Autumn	A. Weekdays	C. Three times or more	B. Noon	C. Cycling	A. Alone	C. Exercise and fitness
B. Enterprise	B. Summer	B. Weekends	C. Three times or more	D. All of the above	D. Walking	A. Alone	B. Leisure and recreation
G. General public	C. Autumn	B. Weekends	C. Three times or more	A. Morning	D. Walking	A. Alone	C. Exercise and fitness
G. General public	E. All seasons	C. Both	C. Three times or more	A. Morning	D. Walking	C. Friends	C. Exercise and fitness
C. Community	B. Summer	C. Both	C. Three times or more	A. Morning	D. Walking	B. Family	C. Exercise and fitness
G. General public	D. Winter	C. Both	C. Three times or more	C. Evening	D. Walking	A. Alone	C. Exercise and fitness
G. General public	A. Spring	C. Both	C. Three times or more	C. Evening	B. Public transportation	B. Family	C. Exercise and fitness
G. General public	C. Autumn	C. Both	C. Three times or more	D. All of the above	B. Public transportation	B. Family	B. Leisure and recreation
G. General public	C. Autumn	C. Both	C. Three times or more	D. All of the above	E. Taxi	B. Family	B. Leisure and recreation
G. General public	C. Autumn	C. Both	C. Three times or more	A. Morning	D. Walking	A. Alone	C. Exercise and fitness
G. General public	B. Summer	C. Both	C. Three times or more	D. All of the above	D. Walking	B. Family	C. Exercise and fitness
G. General public	C. Autumn	C. Both	C. Three times or more	C. Evening	D. Walking	C. Friends	C. Exercise and fitness

## Sheet: grouping4
S1 Table. Survey checklist for visitor demographic analysis. (XLSX)
6. In which season do you most frequently visit Luogang Park?	7. When do you usually visit the park?	8. Number of visits to Hefei Luogang Park?	9. What time of day do you prefer to visit the park?	10. What is your primary mode of transportation to the park?	11. Who are your companions during your visit to Luogang Park?	12. What is your primary purpose for visiting Luogang Park?
D. Winter	A. Weekdays	A. First time	A. Morning	A. Private car	A. Alone	A. Tourism and check-in
C. Autumn	C. Both	C. Three times or more	D. All of the above	A. Private car	C. Friends	B. Leisure and recreation
A. Spring	B. Weekends	B. Second time	B. Noon	B. Public transportation	C. Friends	A. Tourism and check-in
B. Summer	B. Weekends	A. First time	B. Noon	B. Public transportation	C. Friends	A. Tourism and check-in
D. Winter	B. Weekends	A. First time	B. Noon	B. Public transportation	C. Friends	A. Tourism and check-in
B. Summer	B. Weekends	A. First time	B. Noon	B. Public transportation	C. Friends	A. Tourism and check-in
A. Spring	B. Weekends	C. Three times or more	A. Morning	B. Public transportation	C. Friends	A. Tourism and check-in
A. Spring	B. Weekends	B. Second time	A. Morning	E. Taxi	C. Friends	A. Tourism and check-in
B. Summer	B. Weekends	A. First time	B. Noon	A. Private car	B. Family	A. Tourism and check-in
A. Spring	B. Weekends	B. Second time	C. Evening	A. Private car	C. Friends	E. Other
A. Spring	C. Both	C. Three times or more	A. Morning	B. Public transportation	A. Alone	E. Other
B. Summer	B. Weekends	A. First time	A. Morning	A. Private car	B. Family	A. Tourism and check-in
A. Spring	C. Both	C. Three times or more	A. Morning	B. Public transportation	A. Alone	E. Other
B. Summer	B. Weekends	A. First time	B. Noon	B. Public transportation	C. Friends	B. Leisure and recreation
C. Autumn	B. Weekends	A. First time	B. Noon	E. Taxi	C. Friends	B. Leisure and recreation
B. Summer	B. Weekends	C. Three times or more	A. Morning	B. Public transportation	A. Alone	B. Leisure and recreation
B. Summer	C. Both	C. Three times or more	A. Morning	C. Cycling	A. Alone	E. Other
D. Winter	B. Weekends	A. First time	B. Noon	E. Taxi	C. Friends	A. Tourism and check-in
B. Summer	B. Weekends	A. First time	B. Noon	E. Taxi	C. Friends	A. Tourism and check-in
B. Summer	B. Weekends	C. Three times or more	B. Noon	B. Public transportation	C. Friends	B. Leisure and recreation
C. Autumn	B. Weekends	A. First time	B. Noon	B. Public transportation	A. Alone	A. Tourism and check-in
A. Spring	B. Weekends	A. First time	A. Morning	B. Public transportation	C. Friends	A. Tourism and check-in
A. Spring	B. Weekends	A. First time	A. Morning	B. Public transportation	B. Family	A. Tourism and check-in
A. Spring	B. Weekends	C. Three times or more	D. All of the above	B. Public transportation	B. Family	A. Tourism and check-in
B. Summer	B. Weekends	B. Second time	A. Morning	B. Public transportation	C. Friends	B. Leisure and recreation
C. Autumn	C. Both	C. Three times or more	A. Morning	E. Taxi	C. Friends	A. Tourism and check-in
A. Spring	C. Both	C. Three times or more	A. Morning	A. Private car	C. Friends	A. Tourism and check-in
A. Spring	C. Both	B. Second time	A. Morning	B. Public transportation	C. Friends	A. Tourism and check-in
B. Summer	C. Both	C. Three times or more	D. All of the above	B. Public transportation	B. Family	A. Tourism and check-in
A. Spring	C. Both	B. Second time	B. Noon	B. Public transportation	A. Alone	B. Leisure and recreation
B. Summer	B. Weekends	A. First time	A. Morning	B. Public transportation	B. Family	A. Tourism and check-in
A. Spring	C. Both	C. Three times or more	A. Morning	E. Taxi	C. Friends	A. Tourism and check-in
C. Autumn	B. Weekends	C. Three times or more	B. Noon	B. Public transportation	C. Friends	B. Leisure and recreation
A. Spring	C. Both	C. Three times or more	C. Evening	A. Private car	C. Friends	E. Other
A. Spring	C. Both	B. Second time	B. Noon	B. Public transportation	C. Friends	B. Leisure and recreation
A. Spring	C. Both	C. Three times or more	B. Noon	E. Taxi	C. Friends	B. Leisure and recreation
B. Summer	C. Both	C. Three times or more	B. Noon	B. Public transportation	C. Friends	A. Tourism and check-in
A. Spring	B. Weekends	B. Second time	B. Noon	B. Public transportation	C. Friends	B. Leisure and recreation
C. Autumn	B. Weekends	B. Second time	B. Noon	B. Public transportation	B. Family	B. Leisure and recreation
B. Summer	B. Weekends	B. Second time	A. Morning	E. Taxi	A. Alone	B. Leisure and recreation
A. Spring	B. Weekends	C. Three times or more	A. Morning	B. Public transportation	C. Friends	A. Tourism and check-in
A. Spring	B. Weekends	B. Second time	A. Morning	B. Public transportation	B. Family	A. Tourism and check-in
A. Spring	B. Weekends	B. Second time	B. Noon	E. Taxi	B. Family	A. Tourism and check-in
B. Summer	B. Weekends	A. First time	B. Noon	E. Taxi	B. Family	A. Tourism and check-in
D. Winter	B. Weekends	A. First time	B. Noon	E. Taxi	C. Friends	A. Tourism and check-in
B. Summer	B. Weekends	B. Second time	B. Noon	B. Public transportation	C. Friends	D. Cultural education
C. Autumn	B. Weekends	B. Second time	B. Noon	E. Taxi	C. Friends	A. Tourism and check-in
C. Autumn	B. Weekends	A. First time	C. Evening	E. Taxi	C. Friends	A. Tourism and check-in
C. Autumn	B. Weekends	A. First time	B. Noon	B. Public transportation	C. Friends	A. Tourism and check-in
A. Spring	A. Weekdays	B. Second time	B. Noon	B. Public transportation	B. Family	A. Tourism and check-in
A. Spring	B. Weekends	B. Second time	C. Evening	B. Public transportation	C. Friends	A. Tourism and check-in
B. Summer	A. Weekdays	B. Second time	C. Evening	D. Walking	C. Friends	A. Tourism and check-in
C. Autumn	A. Weekdays	A. First time	B. Noon	B. Public transportation	C. Friends	A. Tourism and check-in
A. Spring	A. Weekdays	A. First time	A. Morning	A. Private car	A. Alone	B. Leisure and recreation
B. Summer	A. Weekdays	A. First time	B. Noon	E. Taxi	C. Friends	A. Tourism and check-in
C. Autumn	A. Weekdays	B. Second time	B. Noon	A. Private car	C. Friends	B. Leisure and recreation
A. Spring	B. Weekends	A. First time	A. Morning	E. Taxi	C. Friends	A. Tourism and check-in
B. Summer	B. Weekends	B. Second time	B. Noon	E. Taxi	C. Friends	E. Other
A. Spring	A. Weekdays	A. First time	A. Morning	A. Private car	A. Alone	C. Exercise and fitness
A. Spring	A. Weekdays	B. Second time	C. Evening	C. Cycling	C. Friends	C. Exercise and fitness
A. Spring	B. Weekends	A. First time	A. Morning	B. Public transportation	A. Alone	B. Leisure and recreation
C. Autumn	B. Weekends	B. Second time	B. Noon	E. Taxi	C. Friends	A. Tourism and check-in
B. Summer	B. Weekends	A. First time	C. Evening	A. Private car	C. Friends	A. Tourism and check-in
B. Summer	A. Weekdays	C. Three times or more	B. Noon	A. Private car	A. Alone	B. Leisure and recreation
C. Autumn	A. Weekdays	B. Second time	B. Noon	A. Private car	C. Friends	A. Tourism and check-in
B. Summer	B. Weekends	B. Second time	B. Noon	E. Taxi	C. Friends	A. Tourism and check-in
C. Autumn	B. Weekends	B. Second time	A. Morning	D. Walking	C. Friends	A. Tourism and check-in
B. Summer	B. Weekends	A. First time	B. Noon	B. Public transportation	B. Family	A. Tourism and check-in
C. Autumn	A. Weekdays	B. Second time	C. Evening	A. Private car	B. Family	A. Tourism and check-in
A. Spring	B. Weekends	A. First time	A. Morning	B. Public transportation	C. Friends	A. Tourism and check-in
C. Autumn	B. Weekends	B. Second time	A. Morning	A. Private car	C. Friends	A. Tourism and check-in
B. Summer	B. Weekends	B. Second time	B. Noon	B. Public transportation	B. Family	A. Tourism and check-in
B. Summer	B. Weekends	B. Second time	B. Noon	B. Public transportation	B. Family	B. Leisure and recreation
A. Spring	B. Weekends	A. First time	A. Morning	E. Taxi	C. Friends	A. Tourism and check-in
B. Summer	A. Weekdays	B. Second time	B. Noon	C. Cycling	B. Family	A. Tourism and check-in
B. Summer	A. Weekdays	B. Second time	B. Noon	B. Public transportation	B. Family	A. Tourism and check-in
B. Summer	B. Weekends	B. Second time	B. Noon	B. Public transportation	B. Family	B. Leisure and recreation
D. Winter	B. Weekends	B. Second time	A. Morning	B. Public transportation	B. Family	A. Tourism and check-in
C. Autumn	B. Weekends	B. Second time	C. Evening	E. Taxi	B. Family	B. Leisure and recreation
B. Summer	B. Weekends	C. Three times or more	C. Evening	B. Public transportation	B. Family	A. Tourism and check-in
B. Summer	B. Weekends	B. Second time	B. Noon	C. Cycling	C. Friends	A. Tourism and check-in
C. Autumn	B. Weekends	B. Second time	C. Evening	C. Cycling	C. Friends	C. Exercise and fitness
C. Autumn	B. Weekends	B. Second time	B. Noon	B. Public transportation	B. Family	A. Tourism and check-in
B. Summer	A. Weekdays	A. First time	B. Noon	B. Public transportation	B. Family	A. Tourism and check-in
C. Autumn	B. Weekends	B. Second time	B. Noon	E. Taxi	C. Friends	A. Tourism and check-in
B. Summer	A. Weekdays	A. First time	B. Noon	C. Cycling	B. Family	A. Tourism and check-in
C. Autumn	B. Weekends	B. Second time	B. Noon	B. Public transportation	B. Family	B. Leisure and recreation
C. Autumn	A. Weekdays	A. First time	B. Noon	C. Cycling	C. Friends	A. Tourism and check-in
D. Winter	B. Weekends	B. Second time	B. Noon	B. Public transportation	B. Family	A. Tourism and check-in
D. Winter	A. Weekdays	A. First time	A. Morning	B. Public transportation	A. Alone	A. Tourism and check-in
C. Autumn	B. Weekends	A. First time	B. Noon	B. Public transportation	B. Family	A. Tourism and check-in
C. Autumn	A. Weekdays	B. Second time	A. Morning	E. Taxi	C. Friends	B. Leisure and recreation
C. Autumn	A. Weekdays	B. Second time	C. Evening	A. Private car	B. Family	A. Tourism and check-in
