# Supplementary material for: Integrating SolVES and social media analytics to quantify social value spatial patterns and driving mechanisms in mega-scale green spaces
Source: PLoS One. 2026 Apr 17;21(4):e0345601. doi: 10.1371/journal.pone.0345601 (PMC13089747; doi:10.1371/journal.pone.0345601)
Supplement: S2 Table — (XLSX) [file pone.0345601.s002.xlsx]

## Sheet: Sheet1
S2 Table. GIS data layers for environmental elements and social value density analysis. (XLSX)
FID	Id
0	0
1	0
2	0
3	0
4	0
5	0
6	0
7	0
8	0
9	0
10	0
11	0
12	0
13	0
14	0
15	0
16	0
17	0
18	0
19	0
20	0
21	0
22	0
23	0
24	0
25	0
26	0
27	0
28	0
29	0
30	0
31	0
32	0
33	0
34	0
35	0
36	0
37	0
38	0
39	0
40	0
41	0
42	0
43	0
44	0
45	0
46	0
47	0
48	0
49	0
50	0
51	0
52	0
53	0
54	0
55	0
56	0
57	0
58	0
59	0
60	0
61	0
62	0
63	0
64	0
65	0
66	0
67	0
68	0
69	0
70	0
71	0
72	0
73	0
74	0
75	0
76	0
77	0
78	0
79	0
80	0
81	0
82	0
83	0
84	0
85	0
86	0
87	0
88	0
89	0
90	0
91	0
92	0
93	0
94	0
95	0
96	0
97	0
98	0
99	0
100	0
101	0
102	0
103	0
104	0
105	0
106	0
107	0
108	0
109	0
110	0
111	0
112	0
113	0
114	0
115	0
116	0
117	0
118	0
119	0
120	0
121	0
122	0
123	0
124	0
125	0
126	0
127	0
128	0
129	0
130	0
131	0
132	0
133	0
134	0
135	0
136	0
137	0
138	0
139	0
140	0
141	0
142	0
143	0
144	0
145	0
146	0
147	0
148	0
149	0
150	0
151	0
152	0
153	0
154	0
155	0
156	0
157	0
158	0
159	0
160	0
161	0
162	0
163	0
164	0
165	0
166	0
167	0
168	0
169	0
170	0
171	0
172	0
173	0
174	0
175	0
176	0
177	0
178	0
179	0
180	0
181	0
182	0
183	0
184	0
185	0
186	0
187	0
188	0
189	0
190	0
191	0
192	0
193	0
194	0
195	0
196	0
197	0
198	0
199	0
200	0
201	0
202	0
203	0
204	0
205	0
206	0
207	0
208	0
209	0
210	0
211	0
212	0
213	0
214	0
215	0
216	0
217	0
218	0
219	0
220	0
221	0
222	0
223	0
224	0
225	0
226	0
227	0
228	0
229	0
230	0
231	0
232	0
233	0
234	0
235	0
236	0
237	0
238	0
239	0
240	0
241	0
242	0
243	0
244	0
245	0
246	0
247	0
248	0
249	0
250	0
251	0
252	0
253	0
254	0
255	0
256	0
257	0
258	0
259	0
260	0
261	0
262	0
263	0
264	0
265	0
266	0
267	0
268	0
269	0
270	0
271	0
272	0
273	0
274	0
275	0
276	0
277	0
278	0
279	0
280	0
281	0
282	0
283	0
284	0
285	0
286	0
287	0
288	0
289	0
290	0
291	0
292	0
293	0
294	0
295	0
296	0
297	0
298	0
299	0
300	0
301	0
302	0
303	0
304	0
305	0
306	0
307	0
308	0
309	0
310	0
311	0
312	0
313	0
314	0
315	0
316	0
317	0
318	0
319	0
320	0
321	0
322	0
323	0
324	0
325	0
326	0
327	0
328	0
329	0
330	0
331	0
332	0
333	0
334	0
335	0
336	0
337	0
338	0
339	0
340	0
341	0
342	0
343	0
344	0
345	0
346	0
347	0
348	0
349	0
350	0
351	0
352	0
353	0
354	0
355	0
356	0
357	0
358	0
359	0
360	0
361	0
362	0
363	0
364	0
365	0
366	0
367	0
368	0
369	0
370	0
371	0
372	0
373	0
374	0
375	0
376	0
377	0
378	0
379	0
380	0
381	0
382	0
383	0
384	0
385	0
386	0
387	0
388	0
389	0
390	0
391	0
392	0
393	0
394	0
395	0
396	0
397	0
398	0
399	0
400	0
401	0
402	0
403	0
404	0
405	0
406	0
407	0
408	0
409	0
410	0
411	0
412	0
413	0
414	0
415	0
416	0
417	0
418	0
419	0
420	0
421	0
422	0
423	0
424	0
425	0
426	0
427	0
428	0
429	0
430	0
431	0
432	0
433	0
434	0
435	0
436	0
437	0
438	0
439	0
440	0
441	0
442	0
443	0
444	0
445	0
446	0
447	0
448	0
449	0
450	0
451	0
452	0
453	0
454	0
455	0
456	0
457	0
458	0
459	0
460	0
461	0
462	0
463	0
464	0
465	0
466	0
467	0
468	0
469	0
470	0
471	0
472	0
473	0
474	0
475	0
476	0
477	0
478	0
479	0
480	0
481	0
482	0
483	0
484	0
485	0
486	0
487	0
488	0
489	0
490	0
491	0
492	0
493	0
494	0
495	0
496	0
497	0
498	0
499	0
500	0
501	0
502	0
503	0
504	0
505	0
506	0
507	0
508	0
509	0
510	0
511	0
512	0
513	0
514	0
515	0
516	0
517	0
518	0
519	0
520	0
521	0
522	0
523	0
524	0
525	0
526	0
527	0
528	0
529	0
530	0
531	0
532	0
533	0
534	0
535	0
536	0
537	0
538	0
539	0
540	0
541	0
542	0
543	0
544	0
545	0
546	0
547	0
548	0
549	0
550	0
551	0
552	0
553	0
554	0
555	0
556	0
557	0
558	0
559	0
560	0
561	0
562	0
563	0
564	0
565	0
566	0
567	0
568	0
569	0
570	0
571	0
572	0
573	0
574	0
575	0
576	0
577	0
578	0
579	0
580	0
581	0
582	0
583	0
584	0
585	0
586	0
587	0
588	0
589	0
590	0
591	0
592	0
593	0
594	0
595	0
596	0
597	0
598	0
599	0
600	0
601	0
602	0
603	0
604	0
605	0
606	0
607	0
608	0
609	0
610	0
611	0
612	0
613	0
614	0
615	0
616	0
617	0
618	0
619	0
620	0
621	0
622	0
623	0
624	0
625	0
626	0
627	0
628	0
629	0
630	0
631	0
632	0
633	0
634	0
635	0
636	0
637	0
638	0
639	0
640	0
641	0
642	0
643	0
644	0
645	0
646	0
647	0
648	0
649	0
650	0
651	0
652	0
653	0
654	0
655	0
656	0
657	0
658	0
659	0
660	0
661	0
662	0
663	0
664	0
665	0
666	0
667	0
668	0
669	0
670	0
671	0
672	0
673	0
674	0
675	0
676	0
677	0
678	0
679	0
680	0
681	0
682	0
683	0
684	0
685	0
686	0
687	0
688	0
689	0
690	0
691	0
692	0
693	0
694	0
695	0
696	0
697	0
698	0
699	0
700	0
701	0
702	0
703	0
704	0
705	0
706	0
707	0
708	0
709	0
710	0
711	0
712	0
713	0
714	0
715	0
716	0
717	0
718	0
719	0
720	0
721	0
722	0
723	0
724	0
725	0
726	0
727	0
728	0
729	0
730	0
731	0
732	0
733	0
734	0
735	0
736	0
737	0
738	0
739	0
740	0
741	0
742	0
743	0
744	0
745	0
746	0
747	0
748	0
749	0
750	0
751	0
752	0
753	0
754	0
755	0
756	0
757	0
758	0
759	0
760	0
761	0
762	0
763	0
764	0
765	0
766	0
767	0
768	0
769	0
770	0
771	0
772	0
773	0
774	0
775	0
776	0
777	0
778	0
779	0
780	0
781	0
782	0
783	0
784	0
785	0
786	0
787	0
788	0
789	0
790	0
791	0
792	0
793	0
794	0
795	0
796	0
797	0
798	0
799	0
800	0
801	0
802	0
803	0
804	0
805	0
806	0
807	0
808	0
809	0
810	0
811	0
812	0
813	0
814	0
815	0
816	0
817	0
818	0
819	0
820	0
821	0
822	0
823	0
824	0
825	0
826	0
827	0
828	0
829	0
830	0
831	0
832	0
833	0
834	0
835	0
836	0
837	0
838	0
839	0
840	0
841	0
842	0
843	0
844	0
845	0
846	0
847	0
848	0
849	0
850	0
851	0
852	0
853	0
854	0
855	0
856	0
857	0
858	0
859	0
860	0
861	0
862	0
863	0
864	0
865	0
866	0
867	0
868	0
869	0
870	0
871	0
872	0
873	0
874	0
875	0
876	0
877	0
878	0
879	0
880	0
881	0
882	0
883	0
884	0
885	0
886	0
887	0
888	0
889	0
890	0
891	0
892	0
893	0
894	0
895	0
896	0
897	0
898	0
899	0
900	0
901	0
902	0
903	0
904	0
905	0
906	0
907	0
908	0
909	0
910	0
911	0
912	0
913	0
914	0
915	0
916	0
917	0
918	0
919	0
920	0
921	0
922	0
923	0
924	0
925	0
926	0
927	0
928	0
929	0
930	0
931	0
932	0
933	0
934	0
935	0
936	0
937	0
938	0
939	0
940	0
941	0
942	0
943	0
944	0
945	0
946	0
947	0
948	0
949	0
950	0
951	0
952	0
953	0
954	0
955	0
956	0
957	0
958	0
959	0
960	0
961	0
962	0
963	0
964	0
965	0
966	0
967	0
968	0
969	0
970	0
971	0
972	0
973	0
974	0
975	0
976	0
977	0
978	0
979	0
980	0
981	0
982	0
983	0
984	0
985	0
986	0
987	0
988	0
989	0
990	0
991	0
992	0
993	0
994	0
995	0
996	0
997	0
998	0
999	0
1000	0
1001	0
1002	0
1003	0
1004	0
1005	0
1006	0
1007	0
1008	0
1009	0
1010	0
1011	0
1012	0
1013	0
1014	0
1015	0
1016	0
1017	0
1018	0
1019	0
1020	0
1021	0
1022	0
1023	0
1024	0
1025	0
1026	0
1027	0
1028	0
1029	0
1030	0
1031	0
1032	0
1033	0
1034	0
1035	0
1036	0
1037	0
1038	0
1039	0
1040	0
1041	0
1042	0
1043	0
1044	0
1045	0
1046	0
1047	0
1048	0
1049	0
1050	0
1051	0
1052	0
1053	0
1054	0
1055	0
1056	0
1057	0
1058	0
1059	0
1060	0
1061	0
1062	0
1063	0
1064	0
1065	0
1066	0
1067	0
1068	0
1069	0
1070	0
1071	0
1072	0
1073	0
1074	0
1075	0
1076	0
1077	0
1078	0
1079	0
1080	0
1081	0
1082	0
1083	0
1084	0
1085	0
1086	0
1087	0
1088	0
1089	0
1090	0
1091	0
1092	0
1093	0
1094	0
1095	0
1096	0
1097	0
1098	0
1099	0
1100	0
1101	0
1102	0
1103	0
1104	0
1105	0
1106	0
1107	0
1108	0
1109	0
1110	0
1111	0
1112	0
1113	0
1114	0
1115	0
1116	0
1117	0
1118	0
1119	0
1120	0
1121	0
1122	0
1123	0
1124	0
1125	0
1126	0
1127	0
1128	0
1129	0
1130	0
1131	0
1132	0
1133	0
1134	0
1135	0
1136	0
1137	0
1138	0
1139	0
1140	0
1141	0
1142	0
1143	0
1144	0
1145	0
1146	0
1147	0
1148	0
1149	0
1150	0
1151	0
1152	0
1153	0
1154	0
1155	0
1156	0
1157	0
1158	0
1159	0
1160	0
1161	0
1162	0
1163	0
1164	0
1165	0
1166	0
1167	0
1168	0
1169	0
1170	0
1171	0
1172	0
1173	0
1174	0
1175	0
1176	0
1177	0
1178	0
1179	0
1180	0
1181	0
1182	0
1183	0
1184	0
1185	0
1186	0
1187	0
1188	0
1189	0
1190	0
1191	0
1192	0
1193	0
1194	0
1195	0
1196	0
1197	0
1198	0
1199	0
1200	0
1201	0
1202	0
1203	0
1204	0
1205	0
1206	0
1207	0
1208	0
1209	0
1210	0
1211	0
1212	0
1213	0
1214	0
1215	0
1216	0
1217	0
1218	0
1219	0
1220	0
1221	0
1222	0
1223	0
1224	0
1225	0
1226	0
1227	0
1228	0
1229	0
1230	0
1231	0
1232	0
1233	0
1234	0
1235	0
1236	0
1237	0
1238	0
1239	0
1240	0
1241	0
1242	0
1243	0
1244	0
1245	0
1246	0
1247	0
1248	0
1249	0
1250	0
1251	0
1252	0
1253	0
1254	0
1255	0
1256	0
1257	0
1258	0
1259	0
1260	0
1261	0
1262	0
1263	0
1264	0
1265	0
1266	0
1267	0
1268	0
1269	0
1270	0
1271	0
1272	0
1273	0
1274	0
1275	0
1276	0
1277	0
1278	0
1279	0
1280	0
1281	0
1282	0
1283	0
1284	0
1285	0
1286	0
1287	0
1288	0
1289	0
1290	0
1291	0
1292	0
1293	0
1294	0
1295	0
1296	0
1297	0
1298	0
1299	0
1300	0
1301	0
1302	0
1303	0
1304	0
1305	0
1306	0
1307	0
1308	0
1309	0
1310	0
1311	0
1312	0
1313	0
1314	0
1315	0
1316	0
1317	0
1318	0
1319	0
1320	0
1321	0
1322	0
1323	0
1324	0
1325	0
1326	0
1327	0
1328	0
1329	0
1330	0
1331	0
1332	0
1333	0
1334	0
1335	0
1336	0
1337	0
1338	0
1339	0
1340	0
1341	0
1342	0
1343	0
1344	0
1345	0
1346	0
1347	0
1348	0
1349	0
1350	0
1351	0
1352	0
1353	0
1354	0
1355	0
1356	0
1357	0
1358	0
1359	0
1360	0
1361	0
1362	0
1363	0
1364	0
1365	0
1366	0
1367	0
1368	0
1369	0
1370	0
1371	0
1372	0
1373	0
1374	0
1375	0
1376	0
1377	0
1378	0
1379	0
1380	0
1381	0
1382	0
1383	0
1384	0
1385	0
1386	0
1387	0
1388	0
1389	0
1390	0
1391	0
1392	0
1393	0
1394	0
1395	0
1396	0
1397	0
1398	0
1399	0
1400	0
1401	0
1402	0
1403	0
1404	0
1405	0
1406	0
1407	0
1408	0
1409	0
1410	0
1411	0
1412	0
1413	0
1414	0
1415	0
1416	0
1417	0
1418	0
1419	0
1420	0
1421	0
1422	0
1423	0
1424	0
1425	0
1426	0
1427	0
1428	0
1429	0
1430	0
1431	0
1432	0
1433	0
1434	0
1435	0
1436	0
1437	0
1438	0
1439	0
1440	0
1441	0
1442	0
1443	0
1444	0
1445	0
1446	0
1447	0
1448	0
1449	0
1450	0
1451	0
1452	0
1453	0
1454	0
1455	0
1456	0
1457	0
1458	0
1459	0
1460	0
1461	0
1462	0
1463	0
1464	0
1465	0
1466	0
1467	0
1468	0
1469	0
1470	0
1471	0
1472	0
1473	0
1474	0
1475	0
1476	0
1477	0
1478	0
1479	0
1480	0
1481	0
1482	0
1483	0
1484	0
1485	0
1486	0
1487	0
1488	0
1489	0
1490	0
1491	0
1492	0
1493	0
1494	0
1495	0
1496	0
1497	0
1498	0
1499	0
1500	0
1501	0
1502	0
1503	0
1504	0
1505	0
1506	0
1507	0
1508	0
1509	0
1510	0
1511	0
1512	0
1513	0
1514	0
1515	0
1516	0
1517	0
1518	0
1519	0
1520	0
1521	0
1522	0
1523	0
1524	0
1525	0
1526	0
1527	0
1528	0
1529	0
1530	0
1531	0
1532	0
1533	0
1534	0
1535	0
1536	0
1537	0
1538	0
1539	0
1540	0
1541	0
1542	0
1543	0
1544	0
1545	0
1546	0
1547	0
1548	0
1549	0
1550	0
1551	0
1552	0
1553	0
1554	0
1555	0
1556	0
1557	0
1558	0
1559	0
1560	0
1561	0
1562	0
1563	0
1564	0
1565	0
1566	0
1567	0
1568	0
1569	0
1570	0
1571	0
1572	0
1573	0
1574	0
1575	0
1576	0
1577	0
1578	0
1579	0
1580	0
1581	0
1582	0
1583	0
1584	0
1585	0
1586	0
1587	0
1588	0
1589	0
1590	0
1591	0
1592	0
1593	0
1594	0
1595	0
1596	0
1597	0
1598	0
1599	0
1600	0
1601	0
1602	0
1603	0
1604	0
1605	0
1606	0
1607	0
1608	0
1609	0
1610	0
1611	0
1612	0
1613	0
1614	0
1615	0
1616	0
1617	0
1618	0
1619	0
1620	0
1621	0
1622	0
1623	0
1624	0
1625	0
1626	0
1627	0
1628	0
1629	0
1630	0
1631	0
1632	0
1633	0
1634	0
1635	0
1636	0
1637	0
1638	0
1639	0
1640	0
1641	0
1642	0
1643	0
1644	0
1645	0
1646	0
1647	0
1648	0
1649	0
1650	0
1651	0
1652	0
1653	0
1654	0
1655	0
1656	0
1657	0
1658	0
1659	0
1660	0
1661	0
1662	0
1663	0
1664	0
1665	0
1666	0
1667	0
1668	0
1669	0
1670	0
1671	0
1672	0
1673	0
1674	0
1675	0
1676	0
1677	0
1678	0
1679	0
1680	0
1681	0
1682	0
1683	0
1684	0
1685	0
1686	0
1687	0
1688	0
1689	0
1690	0
1691	0
1692	0
1693	0
1694	0
1695	0
1696	0
1697	0
1698	0
1699	0
1700	0
1701	0
1702	0
1703	0
1704	0
1705	0
1706	0
1707	0
1708	0
1709	0
1710	0
1711	0
1712	0
1713	0
1714	0
1715	0
1716	0
1717	0
1718	0
1719	0
1720	0
1721	0
1722	0
1723	0
1724	0
1725	0
1726	0
1727	0
1728	0
1729	0
1730	0
1731	0
1732	0
1733	0
1734	0
1735	0
1736	0
1737	0
1738	0
1739	0
1740	0
1741	0
1742	0
1743	0
1744	0
1745	0
1746	0
1747	0
1748	0
1749	0
1750	0
1751	0
1752	0
1753	0
1754	0
1755	0
1756	0
1757	0
1758	0
1759	0
1760	0
1761	0
1762	0
1763	0
1764	0
1765	0
1766	0
1767	0
1768	0
1769	0
1770	0
1771	0
1772	0
1773	0
1774	0
1775	0
1776	0
1777	0
1778	0
1779	0
1780	0
1781	0
1782	0
1783	0
1784	0
1785	0
1786	0
1787	0
1788	0
1789	0
1790	0
1791	0
1792	0
1793	0
1794	0
1795	0
1796	0
1797	0
1798	0
1799	0
1800	0
1801	0
1802	0
1803	0
1804	0
1805	0
1806	0
1807	0
1808	0
1809	0
1810	0
1811	0
1812	0
1813	0
1814	0
1815	0
1816	0
1817	0
1818	0
1819	0
1820	0
1821	0
1822	0
1823	0
1824	0
1825	0
1826	0
1827	0
1828	0
1829	0
1830	0
1831	0
1832	0
1833	0
1834	0
1835	0
1836	0
1837	0
1838	0
1839	0
1840	0
1841	0
1842	0
1843	0
1844	0
1845	0
1846	0
1847	0
1848	0
1849	0
1850	0
1851	0
1852	0
1853	0
1854	0
1855	0
1856	0
1857	0
1858	0
1859	0
1860	0
1861	0
1862	0
1863	0
1864	0
1865	0
1866	0
1867	0
1868	0
1869	0
1870	0
1871	0
1872	0
1873	0
1874	0
1875	0
1876	0
1877	0
1878	0
1879	0
1880	0
1881	0
1882	0
1883	0
1884	0
1885	0
1886	0
1887	0
1888	0
1889	0
1890	0
1891	0
1892	0
1893	0
1894	0
1895	0
1896	0
1897	0
1898	0
1899	0
1900	0
1901	0
1902	0
1903	0
1904	0
1905	0
1906	0
1907	0
1908	0
1909	0
1910	0
1911	0
1912	0
1913	0
1914	0
1915	0
1916	0
1917	0
1918	0
1919	0
1920	0
1921	0
1922	0
1923	0
1924	0
1925	0
1926	0
1927	0
1928	0
1929	0
1930	0
1931	0
1932	0
1933	0
1934	0
1935	0
1936	0
1937	0
1938	0
1939	0
1940	0
1941	0
1942	0
1943	0
1944	0
1945	0
1946	0
1947	0
1948	0
1949	0
1950	0
1951	0
1952	0
1953	0
1954	0
1955	0
1956	0
1957	0
1958	0
1959	0
1960	0
1961	0
1962	0
1963	0
1964	0
1965	0
1966	0
1967	0
1968	0
1969	0
1970	0
1971	0
1972	0
1973	0
1974	0
1975	0
1976	0
1977	0
1978	0
1979	0
1980	0
1981	0
1982	0

## Sheet: Sheet2
S2 Table. GIS data layers for environmental elements and social value density analysis. (XLSX)
FID	OBJECTID	Id	gridcode	Shape_Leng	Shape_Area
0	1	1	1	36.025775104600001	33.961270901299997
1	2	2	1	186.442770598000010	1397.740022409999938
2	29	29	1	450.514538078999976	6898.497764970000389
3	36	36	1	183.082465192999990	2018.228065459999925
4	43	43	1	216.226244954000009	1226.702561600000081
5	44	44	1	44.741734006599998	113.558046704000006
6	50	50	1	64.145421899499993	134.398058447000011
7	55	55	1	348.885784428000022	4144.802558800000043
8	58	58	1	342.950008116999982	6531.135202389999904
9	64	64	1	24.819947484899998	31.184793088300001
10	65	65	1	47.460640388300000	144.729965934999996
11	66	66	1	458.655703761999973	9697.380977930000881
12	67	67	1	50.754350556200002	114.862779652000000
13	68	68	1	48.519803564900002	119.738982457000006
14	69	69	1	21.912655209299999	19.274587913200001
15	95	95	1	516.186125491999974	690.290538789000038
16	118	118	1	793.331451130000005	4927.675948240000253
17	121	121	1	53.465963462799998	63.185891706699998
18	129	129	1	914.027292763999981	5519.409457890000340
19	131	131	1	41.296043899399997	89.146396225700002
20	134	134	1	35.547945545300003	53.721378817999998
21	140	140	1	193.180649284999987	1025.285652810000101
22	152	152	1	31.789956323700000	60.840713876999999
23	161	161	1	488.811431668000012	668.165371115999960
24	163	163	1	23.539275246100001	28.558401201399999
25	172	172	1	104.761050252999993	140.327435648999995
26	175	175	1	131.910456417999995	527.995795441000041
27	176	176	1	32.918708191199997	38.928365407100003
28	190	190	1	30.776712633399999	33.701773201000002
29	195	195	1	327.313224333999983	1455.715826639999932
30	218	218	1	574.279786724000019	4247.076757480000197
31	219	219	1	908.790777041999945	1232.770960829999922
32	220	220	1	236.396924106999990	857.465476924999962
33	221	221	1	25.532558673099999	41.116930532200001
34	222	222	1	377.221113686000024	502.978762433999975
35	223	223	1	25.788489980500000	28.628967410500000
36	224	224	1	49.681244214600000	112.147071593000007
37	226	226	1	170.304426651999989	229.072526576999991
38	270	270	1	288.635157520999996	385.468792728999972
39	271	271	1	97.968892468700005	125.981360812999995
40	299	299	1	2176.043041349999839	11259.877735699999903
41	301	301	1	131.679881668999997	690.135948975000019
42	302	302	1	798.015265181000018	16628.222583700000541
43	306	306	1	324.594376026000020	1940.254031350000105
44	307	307	1	35.567111818599997	42.549867359799997
45	308	308	1	47.277297856399997	128.658527649000007
46	311	311	1	779.248883277999994	4525.485043220000080
47	312	312	1	2043.589148349999959	67344.740094900000258
48	313	313	1	33.753132037800000	65.391998106299994
49	314	314	1	50.325804238499998	154.175355642000000
50	315	315	1	455.384553384000014	2500.806039550000150
51	316	316	1	2219.301632369999879	16734.531861200001003
52	317	317	1	49.703969778699999	123.135528899999997
53	318	318	1	53.902332263500000	137.120430332000012
54	319	319	1	324.683312380000018	6919.892648150000241
55	320	320	1	935.511104797000030	7460.347972980000122
56	322	322	1	229.519401218000013	1812.318627310000011
57	326	326	1	1111.323651950000112	3580.755138789999819
58	328	328	1	30.192706599000001	51.163816804400000
59	329	329	1	283.383902062999994	1393.734290350000038
60	330	330	1	209.575516155999992	680.264143160000003
61	331	331	1	627.142869130000008	11641.689000099999248
62	333	333	1	1023.187766269999997	6327.457832969999799
63	334	334	1	846.275783208000007	12810.227942499999699
64	335	335	1	266.233870995000018	4294.784202689999802
65	336	336	1	553.499004725999953	15916.176266899999973
66	337	337	1	1566.284977510000090	9233.184774609999295
67	338	338	1	745.251609112999972	3186.676507669999864
68	339	339	1	315.349730618000024	2685.338359129999844
69	340	340	1	260.400458985000000	3840.774207429999933
70	341	341	1	275.190030474000025	4294.631855270000415
71	342	342	1	449.789924165999992	2597.318799799999852
72	343	343	1	668.117314440999962	2582.945003629999974
73	344	344	1	189.213850094999998	1988.878254550000065
74	345	345	1	246.094846477999994	3405.416480209999918
75	346	346	1	526.522084911999968	1806.755111250000027
76	347	347	1	235.175474527999995	3498.732876990000022
77	348	348	1	442.578264042000001	10914.781950799999322
78	350	350	1	177.740419225000011	2362.779448570000113
79	351	351	1	300.687851733000002	5405.236836959999891
80	352	352	1	110.428741489000004	825.215739459000019
81	353	353	1	122.668537157000003	980.693727355999954
82	354	354	1	61.376671762999997	195.129217168999986
83	355	355	1	418.325494140999979	1367.469450090000009
84	356	356	1	2528.804652280000028	18870.591701900000771
85	357	357	1	410.141735942000025	1921.788873190000004
86	358	358	1	936.531897321999963	27596.743771199999173
87	359	359	1	752.726831730999947	11734.189259000000675
88	362	362	1	545.270738853000012	9648.959318799999892
89	364	364	1	100.164440120999998	495.777316825000014
90	365	365	1	260.975955901000020	2880.071785959999943
91	366	366	1	87.084886076199993	435.856524831000002
92	367	367	1	31.474792677500002	38.987494653699997
93	368	368	1	1441.633263149999948	69281.148963800005731
94	369	369	1	605.855124176999993	23674.044220499999938
95	370	370	1	1971.144702470000084	32013.931296399998246
96	371	371	1	326.687791651999987	2196.836819459999788
97	372	372	1	2652.865479219999997	33881.005779799997981
98	375	375	1	434.983224652999979	4956.968211000000338
99	376	376	1	273.828138039999999	2238.217905389999942
100	377	377	1	51.934900004200003	112.212818670999994
101	378	378	1	26.459022269999998	36.753042260999997
102	379	379	1	618.943222988000002	17171.743790299999091
103	381	381	1	189.523642709000001	2351.461675139999898
104	382	382	1	2146.793976779999866	193177.479282999993302
105	383	383	1	263.117956273000004	2884.942244540000047
106	385	385	1	1466.545050319999973	17717.945695300000807
107	387	387	1	330.376105891000009	2775.614824360000057
108	388	388	1	74.554232280700006	208.886166155000012
109	389	389	1	690.952918358000034	6809.485723460000372
110	390	390	1	4656.520048549999956	71083.160669399992912
111	394	394	1	3242.022897329999978	376165.045187000010628
112	397	397	1	455.520251153999993	8856.609176590000061
113	403	403	1	101.259396009000000	268.833769580000023
114	404	404	1	506.178109108000001	10191.875999600000796
115	405	405	1	1462.727134510000042	30529.794248300000618
116	406	406	1	987.257287563999967	19710.449593400000595
117	407	407	1	104.586780317999995	128.499813050000000
118	408	408	1	1745.679579059999924	30786.528407300000254
119	430	430	1	789.463725572000044	13368.043029200000092
120	432	432	1	721.172988381999971	22088.399601900000562
121	440	440	1	721.230941787000006	3994.820736879999913
122	441	441	1	1009.368923320000022	7426.266125189999912
123	442	442	1	52.198918439300002	161.812568427000002
124	443	443	1	36.931418525500000	31.258929453200000
125	444	444	1	56.301331145500001	167.716171282999994
126	445	445	1	297.644783938999979	3431.242475410000225
127	446	446	1	61.387299492799997	163.043766204000008
128	447	447	1	146.094020516999990	1391.327941450000026
129	481	481	1	1798.109207900000001	23566.222775300000649
130	483	483	1	98.867081942100000	520.399470927000039
131	517	517	1	511.305629216000000	6548.598395809999602
132	518	518	1	278.027353358000028	4138.686189269999886
133	519	519	1	220.669474866000002	2480.493794460000117

## Sheet: Sheet3
S2 Table. GIS data layers for environmental elements and social value density analysis. (XLSX)
FID	OBJECTID	FID_geography	Id	FID_land_1	FID_land_12	Id_1	name_1	FID_new	Id_12	Landscape	Shape_Leng	Shape_Area
0	1	1	0	-1	0	0		0	0	road	1.754445023430000	0.000037379649692
1	2	-1	0	2	-1	0		0	0	Open forest landscape	1.728924242240000	0.000276813218250
2	3	-1	0	3	-1	0		18	0	road	0.002320577282380	0.000000046975268
3	4	-1	0	4	-1	0		19	0	road	0.002153944817150	0.000000115048332
4	5	-1	0	5	-1	0		21	0	road	0.002440868528590	0.000000026430452
5	6	-1	0	6	-1	0		23	0	road	0.002149331036410	0.000000023108336
6	7	-1	0	7	-1	0		24	0	road	0.006084306403830	0.000000037958249
7	8	-1	0	8	-1	0		25	0	road	0.003102223175310	0.000000018336676
8	9	-1	0	9	-1	0		27	0	road	0.002515988488590	0.000000027359835
9	10	-1	0	10	-1	0		29	0	road	0.000306574230157	0.000000003915468
10	11	-1	0	11	-1	0		30	0	road	0.000269607403822	0.000000004030254
11	12	-1	0	12	-1	0		32	0	road	0.002376694732570	0.000000089780629
12	13	-1	0	13	-1	0		33	0	road	0.001991567092110	0.000000021512606
13	14	-1	0	14	-1	0		34	0	road	0.002374183820930	0.000000101907805
14	15	-1	0	15	-1	0		35	0	road	0.000977669994419	0.000000007033310
15	16	-1	0	16	-1	0		37	0	road	0.004468276187660	0.000000041764303
16	17	-1	0	17	-1	0		39	0	road	0.000515293926469	0.000000001453481
17	18	-1	0	18	-1	0		41	0	road	0.000882425796795	0.000000015414139
18	19	-1	0	19	-1	0		42	0	road	0.000771483482464	0.000000004462659
19	20	-1	0	20	-1	0		50	0	road	0.000424657220481	0.000000001045966
20	21	-1	0	21	-1	0		53	0	road	0.002434133916550	0.000000012008518
21	22	-1	0	22	-1	0		54	0	road	0.000713863487214	0.000000031075191
22	23	-1	0	23	-1	0		55	0	road	0.001008400709270	0.000000020364104
23	24	-1	0	24	-1	0		56	0	road	0.000642211485857	0.000000023986566
24	25	-1	0	25	-1	0		61	0	road	0.001673126372270	0.000000099086848
25	26	-1	0	26	-1	0		62	0	road	0.002417037786680	0.000000163321021
26	27	-1	0	27	-1	0		63	0	road	0.000719014021932	0.000000031793353
27	28	-1	0	28	-1	0		64	0	road	0.000390437644951	0.000000002347866
28	29	-1	0	29	-1	0		65	0	road	0.000309760705045	0.000000000332705
29	30	-1	0	30	-1	0		66	0	road	0.004269993263930	0.000000280680896
30	31	-1	0	31	-1	0		68	0	road	0.000717269974940	0.000000000321902
31	32	-1	0	32	-1	0		69	0	road	0.002334839616260	0.000000142915309
32	33	-1	0	33	-1	0		72	0	road	0.000554213365319	0.000000014656824
33	34	-1	0	34	-1	0		74	0	road	0.001331408648360	0.000000024390819
34	35	-1	0	35	-1	0		76	0	road	0.005061061966660	0.000000344362844
35	36	-1	0	36	-1	0		81	0	road	0.004443027470520	0.000000307335116
36	37	-1	0	37	-1	0		87	0	road	0.021096720997300	0.000002515083075
37	38	-1	0	38	-1	0		88	0	road	0.003086179674270	0.000000207595208
38	39	-1	0	39	-1	0		91	0	road	0.000556108109647	0.000000019814243
39	40	-1	0	40	-1	0		93	0	road	0.000733972265780	0.000000030793246
40	41	-1	0	41	-1	0		94	0	road	0.003803655626890	0.000000085289617
41	42	-1	0	42	-1	0		95	0	road	0.001092207253430	0.000000032823560
42	43	-1	0	43	-1	0		96	0	road	0.000880062442127	0.000000039523455
43	44	-1	0	44	-1	0		97	0	road	0.000043788644952	0.000000000092934
44	45	-1	0	45	-1	0		99	0	road	0.001476507073990	0.000000012110286
45	46	-1	0	46	-1	0		100	0	road	0.004183313799040	0.000000083445407
46	47	-1	0	47	-1	0		101	0	road	0.000279098521529	0.000000000810849
47	48	-1	0	48	-1	0		103	0	road	0.000539639681568	0.000000002025044
48	49	-1	0	49	-1	0		104	0	road	0.002216716536130	0.000000008087612
49	50	-1	0	50	-1	0		106	0	road	0.000635778976929	0.000000009913244
50	51	-1	0	51	-1	0		107	0	road	0.002633917707520	0.000000173590378
51	52	-1	0	52	-1	0		108	0	road	0.000634119152733	0.000000020212224
52	53	-1	0	53	-1	0		110	0	road	0.000272026273713	0.000000000601366
53	54	-1	0	54	-1	0		112	0	road	0.000435682109033	0.000000000993006
54	55	-1	0	55	-1	0		114	0	road	0.002418518578730	0.000000012041602
55	56	-1	0	56	-1	0		115	0	road	0.003235090245170	0.000000001624542
56	57	-1	0	57	-1	0		116	0	road	0.009798584425420	0.000000111328992
57	58	-1	0	58	-1	0		117	0	road	0.002472041556080	0.000000027533992
58	59	-1	0	59	-1	0		118	0	road	0.000191525212839	0.000000000238762
59	60	-1	0	60	-1	0		119	0	road	0.000351554411546	0.000000002157361
60	61	-1	0	61	-1	0		120	0	road	0.003354266631410	0.000000002083277
61	62	-1	0	62	-1	0		121	0	road	0.000296188003197	0.000000000464634
62	63	-1	0	63	-1	0		122	0	road	0.001048805126860	0.000000030437553
63	64	-1	0	64	-1	0		124	0	road	0.001051605920580	0.000000039692117
64	65	-1	0	65	-1	0		126	0	road	0.002667817483400	0.000000007074726
65	66	-1	0	66	-1	0		127	0	road	0.005559212986460	0.000000387466191
66	67	-1	0	67	-1	0		129	0	road	0.000136557792238	0.000000000492631
67	68	-1	0	68	-1	0		130	0	road	0.003778602881220	0.000000272902862
68	69	-1	0	69	-1	0		131	0	road	0.011050514628600	0.000000307363046
69	70	-1	0	70	-1	0		132	0	road	0.006584579060080	0.000000457795959
70	71	-1	0	71	-1	0		133	0	road	0.000482507601101	0.000000013188355
71	72	-1	0	72	-1	0		134	0	road	0.002305621697390	0.000000124679555
72	73	-1	0	73	-1	0		135	0	road	0.004356790849580	0.000000979454000
73	74	-1	0	74	-1	0		136	0	road	0.012927971172200	0.000001166016637
74	75	-1	0	75	-1	0		137	0	road	0.000704072745901	0.000000013421303
75	76	-1	0	76	-1	0		138	0	road	0.002085010423500	0.000000037499870
76	77	-1	0	77	-1	0		139	0	road	0.002924704791320	0.000000248418333
77	78	-1	0	78	-1	0		141	0	road	0.001042966422710	0.000000014553779
78	79	-1	0	79	-1	0		142	0	road	0.002936098764120	0.000000166861573
79	80	-1	0	80	-1	0		144	0	road	0.002642545132060	0.000000354330300
80	81	-1	0	81	-1	0		145	0	road	0.001627734753130	0.000000066668876
81	82	-1	0	82	-1	0		147	0	road	0.000930503729335	0.000000013464484
82	83	-1	0	83	-1	0		149	0	road	0.000244700702476	0.000000002801964
83	84	-1	0	84	-1	0		152	0	road	0.005785938750910	0.000000285381492
84	85	-1	0	85	-1	0		153	0	road	0.008321011047030	0.000000444110247
85	86	-1	0	86	-1	0		154	0	road	0.006045914100320	0.000000363019725
86	87	-1	0	87	-1	0		155	0	road	0.000160962526839	0.000000000796240
87	88	-1	0	88	-1	0		156	0	road	0.001799367512080	0.000000041384787
88	89	-1	0	89	-1	0		157	0	road	0.001128993943380	0.000000037373640
89	90	-1	0	90	-1	0		158	0	road	0.003649594824020	0.000000036788096
90	91	-1	0	91	-1	0		159	0	road	0.006193488402020	0.000000755061518
91	92	-1	0	92	-1	0		160	0	road	0.000761711562665	0.000000029307495
92	93	-1	0	93	-1	0		161	0	road	0.000135469052831	0.000000000876840
93	94	-1	0	94	-1	0		162	0	road	0.000722206440282	0.000000029748195
94	95	-1	0	95	-1	0		163	0	road	0.000722007404309	0.000000023195366
95	96	-1	0	96	-1	0		164	0	road	0.000257014602685	0.000000001189898
96	97	-1	0	97	-1	0		167	0	road	0.000207747933974	0.000000002319493
97	98	-1	0	98	-1	0		169	0	road	0.000400815839114	0.000000007552450
98	99	-1	0	99	-1	0		172	0	road	0.000281857821315	0.000000001697480
99	100	-1	0	100	-1	0		173	0	road	0.000411021843644	0.000000006547747
100	101	-1	0	101	-1	0		174	0	road	0.000887903258442	0.000000049099919
101	102	-1	0	102	-1	0		177	0	road	0.006476914835290	0.000000141444986
102	103	-1	0	103	-1	0		178	0	road	0.000291321304753	0.000000003744195
103	104	-1	0	104	-1	0		180	0	road	0.001755163735540	0.000000055420293
104	105	-1	0	105	-1	0		181	0	road	0.000270511121465	0.000000003923831
105	106	-1	0	106	-1	0		182	0	road	0.000661298807013	0.000000017761720
106	107	-1	0	107	-1	0		186	0	road	0.000752329345052	0.000000028990627
107	108	-1	0	108	-1	0		187	0	road	0.000585252931732	0.000000020442096
108	109	-1	0	109	-1	0		189	0	road	0.000003519771624	0.000000000000528
109	110	-1	0	110	-1	0		190	0	road	0.000236147058568	0.000000001748744
110	111	-1	0	111	-1	0		191	0	road	0.006831298573580	0.000000130352907
111	112	-1	0	112	-1	0		192	0	road	0.002048770665500	0.000000065570925
112	113	-1	0	113	-1	0		193	0	road	0.000514138378185	0.000000005114297
113	114	-1	0	114	-1	0		194	0	road	0.000682904790625	0.000000023142026
114	115	-1	0	115	-1	0		195	0	road	0.002316007939090	0.000000078192184
115	116	-1	0	116	-1	0		196	0	road	0.003645635631930	0.000000010099478
116	117	-1	0	117	-1	0		197	0	road	0.001120922795570	0.000000065282441
117	118	-1	0	118	-1	0		201	0	road	0.004542423767630	0.000000059182208
118	119	-1	0	119	-1	0		202	0	road	0.000092309190076	0.000000000085731
119	120	-1	0	120	-1	0		203	0	road	0.004475965678360	0.000000276156265
120	121	-1	0	121	-1	0		204	0	road	0.001396562748620	0.000000084987559
121	122	-1	0	122	-1	0		205	0	road	0.005861215104370	0.000000754282211
122	123	-1	0	123	-1	0		206	0	road	0.000508740743763	0.000000007491120
123	124	-1	0	124	-1	0		207	0	road	0.001266765277230	0.000000008899150
124	125	-1	0	125	-1	0		208	0	woodland	0.031341343518200	0.000029171043288
125	126	-1	0	126	-1	0		209	0	grassland	0.023317882511400	0.000009629270415
126	127	-1	0	127	-1	0		210	0	grassland	0.012933161353000	0.000005233438892
127	128	-1	0	128	-1	0		211	0	grassland	0.015004444003300	0.000006909827136
128	129	-1	0	129	-1	0		212	0	grassland	0.007173212990750	0.000002590258204
129	130	-1	0	130	-1	0		213	0	grassland	0.009478772259980	0.000000442026930
130	131	-1	0	131	-1	0		214	0	grassland	0.013425417022400	0.000004959470088
131	132	-1	0	132	-1	0		215	0	grassland	0.001589536912720	0.000000140526248
132	133	-1	0	133	-1	0		216	0	grassland	0.001460154525090	0.000000134355005
133	134	-1	0	134	-1	0		217	0	grassland	0.001680471625000	0.000000081214428
134	135	-1	0	135	-1	0		218	0	grassland	0.005307787536160	0.000001101922156
135	136	-1	0	136	-1	0		219	0	grassland	0.004461123726250	0.000000684504990
136	137	-1	0	137	-1	0		220	0	woodland	0.061193087369800	0.000073224951743
137	138	-1	0	138	-1	0		221	0	grassland	0.003300886897170	0.000000662693163
138	139	-1	0	139	-1	0		222	0	grassland	0.001707547567770	0.000000147652652
139	140	-1	0	140	-1	0		223	0	grassland	0.006032461174880	0.000002123011333
140	141	-1	0	141	-1	0		224	0	woodland	0.301115352235000	0.000164572733703
141	142	-1	0	142	-1	0		225	0	Hard landscape	0.022622861936200	0.000020010656773
142	143	-1	0	143	-1	0		226	0	Hard landscape	0.010351590465900	0.000005328100414
143	144	-1	0	144	-1	0		227	0	Hard landscape	0.011404512769300	0.000005321868535
144	145	-1	0	145	-1	0		228	0	Hard landscape	0.008575007402020	0.000002583480762
145	146	-1	0	146	-1	0		229	0	Hard landscape	0.016598657238600	0.000003209923874
146	147	-1	0	147	-1	0		230	0	Hard landscape	0.004302859084270	0.000000816585674
147	148	-1	0	148	-1	0		231	0	woodland	0.024191641857900	0.000016970062121
148	149	-1	0	149	-1	0		232	0	woodland	0.019949923624700	0.000021039940079
149	150	-1	0	150	-1	0		233	0	woodland	0.026863534365700	0.000012660258410
150	151	-1	0	151	-1	0		234	0	woodland	0.012141138956100	0.000003794275173
151	152	-1	0	152	-1	0		235	0	Forest landscape	0.003841469042040	0.000000878225004
152	153	-1	0	153	-1	0		236	0	Forest landscape	0.006193611501310	0.000001462148422
153	154	-1	0	154	-1	0		237	0	Forest landscape	0.003630063428810	0.000000904468830
154	155	-1	0	155	-1	0		238	0	Forest landscape	0.003559956018950	0.000000574952222
155	156	-1	0	156	-1	0		239	0	Forest landscape	0.002377413738500	0.000000173999572
156	157	-1	0	157	-1	0		240	0	Forest landscape	0.003312826578710	0.000000280387418
157	158	-1	0	158	-1	0		241	0	Forest landscape	0.004316808927790	0.000000443284195
158	159	-1	0	159	-1	0		242	0	Forest landscape	0.005089398728700	0.000000761269033
159	160	-1	0	160	-1	0		243	0	Forest landscape	0.003726936335040	0.000000456014152
160	161	-1	0	161	-1	0		244	0	Forest landscape	0.008589631466500	0.000000465376665
161	162	-1	0	162	-1	0		245	0	Forest landscape	0.006228195717380	0.000000904115097
162	163	-1	0	163	-1	0		246	0	Aquatic flora	0.016544743296800	0.000002672015263
163	164	-1	0	164	-1	0		247	0	Aquatic flora	0.011956354745600	0.000001531753851
164	165	-1	0	165	-1	0		248	0	Aquatic flora	0.016033306272300	0.000002256167064
165	166	-1	0	166	-1	0		249	0	Aquatic flora	0.016138019917200	0.000002882641379
166	167	-1	0	167	-1	0		250	0	Aquatic flora	0.004100513835860	0.000000294139598
167	168	-1	0	168	-1	0		251	0	Aquatic flora	0.014106858477100	0.000002685524275
168	169	-1	0	169	-1	0		252	0	Aquatic flora	0.009406632723310	0.000002084190386
169	170	-1	0	170	-1	0		253	0	Aquatic flora	0.010470458004700	0.000000824748880
170	171	-1	0	171	-1	0		254	0	Aquatic flora	0.008484380198880	0.000000430062489
171	172	-1	0	172	-1	0		256	0	Aquatic flora	0.000935876699469	0.000000043860830
172	173	-1	0	173	-1	0		257	0	Forest landscape	0.003327792511430	0.000000740397767
173	174	-1	0	174	-1	0		258	0	Forest landscape	0.012972993572000	0.000006889732960
174	175	-1	0	175	-1	0		259	0	Aquatic flora	0.007531753147020	0.000000450565220
175	176	-1	0	176	-1	0		260	0	Forest landscape	0.007843895170820	0.000002133285410
176	177	-1	0	177	-1	0		261	0	Forest landscape	0.003786351937770	0.000000551499159
177	178	-1	0	178	-1	0		262	0	Forest landscape	0.003695819819050	0.000000642305361
178	179	-1	0	179	-1	0		263	0	Forest landscape	0.010069159961000	0.000001650001975
179	180	-1	0	180	-1	0		264	0	Forest landscape	0.005382524454390	0.000001183366236
180	181	-1	0	181	-1	0		265	0	Forest landscape	0.003430553600410	0.000000457395709
181	182	-1	0	182	-1	0		266	0	Forest landscape	0.001752221160650	0.000000162789961
182	183	-1	0	183	-1	0		267	0	Forest landscape	0.002983724529560	0.000000523652206
183	184	-1	0	184	-1	0		268	0	Forest landscape	0.005301130052220	0.000001554562056
184	185	-1	0	185	-1	0		269	0	Forest landscape	0.003798478940060	0.000000906975427
185	186	-1	0	186	-1	0		270	0	Forest landscape	0.004209344310460	0.000000318591277
186	187	-1	0	187	-1	0		271	0	Forest landscape	0.002436066837800	0.000000189879386
187	188	-1	0	188	-1	0		272	0	Forest landscape	0.005125173695040	0.000000392714281
188	189	-1	0	189	-1	0		273	0	Forest landscape	0.000531550902864	0.000000000369993
189	190	-1	0	190	-1	0		274	0	Forest landscape	0.003316084101770	0.000000419314295
190	191	-1	0	191	-1	0		275	0	Forest landscape	0.010568939306500	0.000004011059029
191	192	-1	0	192	-1	0		276	0	Aquatic flora	0.011936645214700	0.000003000582730
192	193	-1	0	193	-1	0		277	0	Aquatic flora	0.016229978356600	0.000001699378503
193	194	-1	0	194	-1	0		278	0	Water body	0.015709517924800	0.000006857468442
194	195	-1	0	195	-1	0		279	0	woodland	0.014634764650000	0.000003651416690
195	196	-1	0	196	-1	0		280	0	woodland	0.021710919334000	0.000015447891141
196	197	-1	0	197	-1	0		281	0	woodland	0.041924789156900	0.000028822677777
197	198	-1	0	198	-1	0		282	0	Water body	0.015435127786200	0.000005159728884
198	199	-1	0	199	-1	0		283	0	Forest landscape	0.004216881698860	0.000000735068438
199	200	-1	0	200	-1	0		284	0	Forest landscape	0.005637732088520	0.000001511951919
200	201	-1	0	201	-1	0		285	0	Forest landscape	0.002391831958960	0.000000266304193
201	202	-1	0	202	-1	0		286	0	Aquatic flora	0.006976949094920	0.000000468190307
202	203	-1	0	203	-1	0		287	0	Forest landscape	0.007217646700710	0.000001863174088
203	204	-1	0	204	-1	0		288	0	Forest landscape	0.002552137391590	0.000000306475985
204	205	-1	0	205	-1	0		289	0	Forest landscape	0.005847917765210	0.000001428976285
205	206	-1	0	206	-1	0		290	0	Forest landscape	0.005491175693050	0.000001371528794
206	207	-1	0	207	-1	0		291	0	Forest landscape	0.005701331510270	0.000001414943024
207	208	-1	0	208	-1	0		292	0	Forest landscape	0.016050276908400	0.000002826488263
208	209	-1	0	209	-1	0		293	0	Forest landscape	0.006728256521550	0.000001426971020
209	210	-1	0	210	-1	0		294	0	Forest landscape	0.002258337691500	0.000000286132283
210	211	-1	0	211	-1	0		295	0	Forest landscape	0.009660932967480	0.000004018562069
211	212	-1	0	212	-1	0		296	0	Forest landscape	0.024708684249800	0.000008358003819
212	213	-1	0	213	-1	0		297	0	Forest landscape	0.002011373783430	0.000000230247418
213	214	-1	0	214	-1	0		298	0	Forest landscape	0.001994885849070	0.000000161420321
214	215	-1	0	215	-1	0		299	0	Forest landscape	0.004271767335180	0.000000920194549
215	216	-1	0	216	-1	0		300	0	Forest landscape	0.001490406182110	0.000000157886502
216	217	-1	0	217	-1	0		301	0	Forest landscape	0.002825134612940	0.000000359584186
217	218	-1	0	218	-1	0		302	0	Forest landscape	0.004648470070020	0.000000543990700
218	219	-1	0	219	-1	0		303	0	Forest landscape	0.002831481876700	0.000000421377054
219	220	-1	0	220	-1	0		304	0	Forest landscape	0.007109960648790	0.000000774555667
220	221	-1	0	221	-1	0		305	0	Forest landscape	0.006638081374900	0.000001186356977
221	222	-1	0	222	-1	0		306	0	Forest landscape	0.006641971743730	0.000000879442225
222	223	-1	0	223	-1	0		307	0	Forest landscape	0.002573601606760	0.000000283173684
223	224	-1	0	224	-1	0		308	0	Forest landscape	0.001164484286400	0.000000090834388
224	225	-1	0	225	-1	0		309	0	Forest landscape	0.003032971852380	0.000000610876554
225	226	-1	0	226	-1	0		310	0	Forest landscape	0.004265110267530	0.000001080438043
226	227	-1	0	227	-1	0		311	0	Forest landscape	0.008987470222370	0.000000916493050
227	228	-1	0	228	-1	0		312	0	Forest landscape	0.005415864579990	0.000001974710518
228	229	-1	0	229	-1	0		313	0	Forest landscape	0.006394381208010	0.000001834663869
229	230	-1	0	230	-1	0		314	0	Hard landscape	0.014249189615000	0.000005573217124
230	231	-1	0	231	-1	0		315	0	Hard landscape	0.014307368490800	0.000004040594243
231	232	-1	0	232	-1	0		316	0	Hard landscape	0.011170807879800	0.000004622031525
232	233	-1	0	233	-1	0		317	0	Forest landscape	0.005983141997990	0.000001597631181
233	234	-1	0	234	-1	0		318	0	Forest landscape	0.005030358892200	0.000001218048514
234	235	-1	0	235	-1	0		319	0	Forest landscape	0.005117593207660	0.000001040112999
235	236	-1	0	236	-1	0		320	0	Forest landscape	0.005368466976620	0.000001196079170
236	237	-1	0	237	-1	0		321	0	Forest landscape	0.006594515824040	0.000000490316200
237	238	-1	0	238	-1	0		322	0	Forest landscape	0.005547886440550	0.000000577902096
238	239	-1	0	239	-1	0		323	0	Forest landscape	0.004160439357320	0.000000603651375
239	240	-1	0	240	-1	0		324	0	Forest landscape	0.005143814084640	0.000000449233464
240	241	-1	0	241	-1	0		325	0	Forest landscape	0.003249738543560	0.000000311312018
241	242	-1	0	242	-1	0		326	0	Forest landscape	0.002391294689130	0.000000273736432
242	243	-1	0	243	-1	0		327	0	Forest landscape	0.001993100755580	0.000000141689066
243	244	-1	0	244	-1	0		328	0	Forest landscape	0.003252726433920	0.000000221011214
244	245	-1	0	245	-1	0		329	0	Aquatic flora	0.009499850207670	0.000000277043408
245	246	-1	0	246	-1	0		330	0	Aquatic flora	0.011661783168000	0.000000487312547
246	247	-1	0	247	-1	0		331	0	Aquatic flora	0.007236954107060	0.000000196952546
247	248	-1	0	248	-1	0		332	0	Hard landscape	0.018616529322100	0.000009487022777
248	249	-1	0	249	-1	0		333	0	Hard landscape	0.002437807485260	0.000000139532575
249	250	-1	0	250	-1	0		334	0	Forest landscape	0.004313313813680	0.000000500780110
250	251	-1	0	251	-1	0		335	0	Forest landscape	0.003238619072940	0.000000389122010
251	252	-1	0	252	-1	0		336	0	Forest landscape	0.003110286127790	0.000000478432665
252	253	-1	0	253	-1	0		337	0	Forest landscape	0.004858556125800	0.000001032812878
253	254	-1	0	254	-1	0		338	0	Forest landscape	0.015452485960300	0.000002973253521
254	255	-1	0	255	-1	0		339	0	Forest landscape	0.005225383476550	0.000001479258317
255	256	-1	0	256	-1	0		340	0	Forest landscape	0.005077104365160	0.000001517219765
256	257	-1	0	257	-1	0		341	0	Open forest landscape	0.015965515770400	0.000004941442039
257	258	-1	0	258	-1	0		342	0	Open forest landscape	0.027647122767000	0.000003932739466
258	259	-1	0	259	-1	0		343	0	Open forest landscape	0.024860547719800	0.000014542217650
259	260	-1	0	260	-1	0		344	0	Aquatic flora	0.007430235340090	0.000001750334785
260	261	-1	0	261	-1	0		345	0	Aquatic flora	0.016740051907700	0.000001560709158
261	262	-1	0	262	-1	0		346	0	Open forest landscape	0.008700368794580	0.000003706937591
262	263	-1	0	263	-1	0		347	0	Open forest landscape	0.007089664397290	0.000002734941806
263	264	-1	0	264	-1	0		348	0	Open forest landscape	0.004322534487560	0.000000816715036
264	265	-1	0	265	-1	0		349	0	Open forest landscape	0.008934509580300	0.000001656957092
265	266	-1	0	266	-1	0		350	0	Open forest landscape	0.011746998741600	0.000003218021532
266	267	-1	0	267	-1	0		351	0	Open forest landscape	0.013246240809100	0.000005042623449
267	268	-1	0	268	-1	0		352	0	Forest landscape	0.003944101237950	0.000000887688331
268	269	-1	0	269	-1	0		353	0	Open forest landscape	0.004015025007980	0.000000466356613
269	270	-1	0	270	-1	0		354	0	Open forest landscape	0.004908687412400	0.000000668747706
270	271	-1	0	271	-1	0		355	0	Open forest landscape	0.002899590490710	0.000000132467115
271	272	-1	0	272	-1	0		356	0	Forest landscape	0.013066206723600	0.000009571604951
272	273	-1	0	273	-1	0		357	0	Forest landscape	0.020197124277700	0.000005301832898
273	274	-1	0	274	-1	0		358	0	woodland	0.019728203988800	0.000011949138598
274	275	-1	0	275	-1	0		359	0	Forest landscape	0.001524419596560	0.000000045028165
275	276	-1	0	276	-1	0		360	0	Forest landscape	0.003602151436540	0.000000627268852
276	277	-1	0	277	-1	0		361	0	Forest landscape	0.002841833213400	0.000000279857127
277	278	-1	0	278	-1	0		363	0	Water body	0.001650102638620	0.000000091687712
278	279	-1	0	279	-1	0		364	0	Architecture	0.011672034671700	0.000007982438534
279	280	-1	0	280	-1	0		365	0	Architecture	0.018863503118900	0.000003000417650
280	281	-1	0	281	-1	0		366	0	Architecture	0.020941241479800	0.000013920599140
281	282	-1	0	282	-1	0		367	0	Architecture	0.018214025514000	0.000018601707958
282	283	-1	0	283	-1	0		368	0	Architecture	0.011334413346900	0.000006257987426
283	284	-1	0	284	-1	0		369	0	Architecture	0.013406469514200	0.000009301133967
284	285	-1	0	285	-1	0		370	0	Architecture	0.021095973050600	0.000005517879304
285	286	-1	0	286	-1	0		371	0	Architecture	0.006972270775680	0.000001112704279
286	287	-1	0	287	-1	0		373	0	Architecture	0.009427791717570	0.000004795245978
287	288	-1	0	288	-1	0		374	0	Architecture	0.008837578838820	0.000003414975582
288	289	-1	0	289	-1	0		377	0	grassland	0.002517313124270	0.000000010168861
289	290	-1	0	290	-1	0		382	0	road	0.000382591588921	0.000000008765909
290	291	-1	0	291	-1	0		383	0	road	0.000278447485761	0.000000002918539
291	292	-1	0	292	-1	0		384	0	road	0.063476403410800	0.000005371081452
292	293	-1	0	293	-1	0		386	0	Water body	0.006716460114970	0.000001137791475
293	294	-1	0	294	-1	0		387	0	Water body	0.005058424436240	0.000000161046851
294	295	-1	0	295	-1	0		388	0	Water body	0.000672411150401	0.000000012601728
295	296	-1	0	296	-1	0		389	0	Water body	0.001130570376220	0.000000043357919
296	297	-1	0	297	-1	0		390	0	Water body	0.003460745647340	0.000000056399496
297	298	-1	0	298	-1	0		391	0	Water body	0.007075857210210	0.000000714573322
298	299	-1	0	299	-1	0		392	0	Water body	0.002268801273720	0.000000075053191
299	300	-1	0	300	-1	0		393	0	Water body	0.000928834374532	0.000000010912643
300	301	-1	0	301	-1	0		394	0	Water body	0.001293741947520	0.000000009560402
301	302	-1	0	302	-1	0		395	0	Water body	0.004210180838670	0.000000120265310
302	303	-1	0	303	-1	0		396	0	Water body	0.003266928823970	0.000000093107836
303	304	-1	0	304	-1	0		397	0	Water body	0.012322194758200	0.000004412180656
304	305	-1	0	305	-1	0		399	0	Water body	0.001159526163360	0.000000039795813
305	306	-1	0	306	-1	0		400	0	Water body	0.016303094894800	0.000001465985274
306	307	-1	0	307	-1	0		406	0	Water body	0.002433076354070	0.000000369890356
307	308	-1	0	308	-1	0		408	0	Water body	0.002985355303060	0.000000064930715
308	309	-1	0	309	-1	0		409	0	Water body	0.001929381557400	0.000000096712153
309	310	-1	0	310	-1	0		410	0	Water body	0.012319473723300	0.000000582154866
310	311	-1	0	311	-1	0		411	0	Water body	0.017890157202000	0.000000965972328
311	312	-1	0	312	-1	0		412	0	Water body	0.002664190010230	0.000000174160553
312	313	-1	0	313	-1	0		415	0	Water body	0.005713896186190	0.000000144229604
313	314	-1	0	314	-1	0		418	0	Water body	0.002264557754070	0.000000262481451
314	315	-1	0	315	-1	0		419	0	Water body	0.000674678279795	0.000000005592882
315	316	-1	0	316	-1	0		420	0	Water body	0.001550462880910	0.000000135980347
316	317	-1	0	317	-1	0		421	0	Water body	0.003742508347340	0.000000177062413
317	318	-1	0	318	-1	0		422	0	Water body	0.002251800349720	0.000000293768153
318	319	-1	0	319	-1	0		423	0	Water body	0.002091956716970	0.000000232745086
319	320	-1	0	320	-1	0		424	0	Water body	0.003290515148200	0.000000130967116
320	321	-1	0	321	-1	0		429	0	Water body	0.005509910397440	0.000000686413377
321	322	-1	0	322	-1	0		430	0	Water body	0.004711193610610	0.000000659903600
322	323	-1	0	323	-1	0		431	0	Water body	0.000864131464751	0.000000034011588
323	324	-1	0	324	-1	0		434	0	Water body	0.000286968269165	0.000000004485490
324	325	-1	0	325	-1	0		435	0	Water body	0.000419586411777	0.000000008446394
325	326	-1	0	326	-1	0		436	0	Water body	0.000454861776398	0.000000009183098
326	327	-1	0	327	-1	0		0	0	Open forest landscape	0.008433871852090	0.000000597335668
327	328	-1	0	328	-1	0		1	0	road	0.008433871852090	0.000000597335668
328	329	-1	0	329	-1	0		0	0	Open forest landscape	0.007901931026700	0.000000599158016
329	330	-1	0	330	-1	0		2	0	road	0.007901931026700	0.000000599158016
330	331	-1	0	331	-1	0		0	0	Open forest landscape	0.005367931307290	0.000000395983973
331	332	-1	0	332	-1	0		3	0	road	0.005367931307290	0.000000395983973
332	333	-1	0	333	-1	0		0	0	Open forest landscape	0.005430482276480	0.000000361713878
333	334	-1	0	334	-1	0		4	0	road	0.005430482276480	0.000000361713878
334	335	-1	0	335	-1	0		0	0	Open forest landscape	0.004843987440100	0.000000339760371
335	336	-1	0	336	-1	0		5	0	road	0.004843987440100	0.000000339760371
336	337	-1	0	337	-1	0		0	0	Open forest landscape	0.001989665854820	0.000000063572510
337	338	-1	0	338	-1	0		18	0	road	0.001989665854820	0.000000063572510
338	339	-1	0	339	-1	0		0	0	Open forest landscape	0.003014929702000	0.000000320550576
339	340	-1	0	340	-1	0		19	0	road	0.003014929702000	0.000000320550576
340	341	-1	0	341	-1	0		0	0	Open forest landscape	0.004811685638260	0.000000344588181
341	342	-1	0	342	-1	0		20	0	road	0.004811685638260	0.000000344588181
342	343	-1	0	343	-1	0		0	0	Open forest landscape	0.009626312074780	0.000000576594433
343	344	-1	0	344	-1	0		21	0	road	0.009626312074780	0.000000576594433
344	345	-1	0	345	-1	0		0	0	Open forest landscape	0.002363966403970	0.000000152572049
345	346	-1	0	346	-1	0		22	0	road	0.002363966403970	0.000000152572049
346	347	-1	0	347	-1	0		0	0	Open forest landscape	0.002016018698290	0.000000021992098
347	348	-1	0	348	-1	0		23	0	road	0.002016018698290	0.000000021992098
348	349	-1	0	349	-1	0		0	0	Open forest landscape	0.006235223572560	0.000000377367937
349	350	-1	0	350	-1	0		24	0	road	0.006235223572560	0.000000377367937
350	351	-1	0	351	-1	0		0	0	Open forest landscape	0.004341532192150	0.000000143131220
351	352	-1	0	352	-1	0		25	0	road	0.004341532192150	0.000000143131220
352	353	-1	0	353	-1	0		0	0	Open forest landscape	0.000069820669602	0.000000000219744
353	354	-1	0	354	-1	0		26	0	road	0.000069820669602	0.000000000219744
354	355	-1	0	355	-1	0		0	0	Open forest landscape	0.002477229145300	0.000000025244758
355	356	-1	0	356	-1	0		27	0	road	0.002477229145300	0.000000025244758
356	357	-1	0	357	-1	0		0	0	Open forest landscape	0.002827140834020	0.000000175786218
357	358	-1	0	358	-1	0		28	0	road	0.002827140834020	0.000000175786218
358	359	-1	0	359	-1	0		0	0	Open forest landscape	0.002416511205840	0.000000115751033
359	360	-1	0	360	-1	0		29	0	road	0.002416511205840	0.000000115751033
360	361	-1	0	361	-1	0		0	0	Open forest landscape	0.000343780321143	0.000000006421023
361	362	-1	0	362	-1	0		30	0	road	0.000343780321143	0.000000006421023
362	363	-1	0	363	-1	0		0	0	Open forest landscape	0.000397200851047	0.000000009228376
363	364	-1	0	364	-1	0		31	0	road	0.000397200851047	0.000000009228376
364	365	-1	0	365	-1	0		0	0	Open forest landscape	0.002101301969620	0.000000116968484
365	366	-1	0	366	-1	0		32	0	road	0.002101301969620	0.000000116968484
366	367	-1	0	367	-1	0		0	0	Open forest landscape	0.001922647136090	0.000000026089095
367	368	-1	0	368	-1	0		33	0	road	0.001922647136090	0.000000026089095
368	369	-1	0	369	-1	0		0	0	Open forest landscape	0.002434777718790	0.000000138877064
369	370	-1	0	370	-1	0		34	0	road	0.002434777718790	0.000000138877064
370	371	-1	0	371	-1	0		0	0	Open forest landscape	0.002326818321630	0.000000103032278
371	372	-1	0	372	-1	0		35	0	road	0.002326818321630	0.000000103032278
372	373	-1	0	373	-1	0		0	0	Open forest landscape	0.001715023828360	0.000000103066769
373	374	-1	0	374	-1	0		36	0	road	0.001715023828360	0.000000103066769
374	375	-1	0	375	-1	0		0	0	Open forest landscape	0.001814187192730	0.000000007979640
375	376	-1	0	376	-1	0		37	0	road	0.001814187192730	0.000000007979640
376	377	-1	0	377	-1	0		0	0	Open forest landscape	0.001458170132510	0.000000086257948
377	378	-1	0	378	-1	0		39	0	road	0.001458170132510	0.000000086257948
378	379	-1	0	379	-1	0		0	0	Open forest landscape	0.000662616013364	0.000000015321088
379	380	-1	0	380	-1	0		41	0	road	0.000662616013364	0.000000015321088
380	381	-1	0	381	-1	0		0	0	Open forest landscape	0.000992632425975	0.000000038999068
381	382	-1	0	382	-1	0		42	0	road	0.000992632425975	0.000000038999068
382	383	-1	0	383	-1	0		0	0	Open forest landscape	0.001148636306150	0.000000037269556
383	384	-1	0	384	-1	0		47	0	road	0.001148636306150	0.000000037269556
384	385	-1	0	385	-1	0		0	0	Open forest landscape	0.003920753366870	0.000000192685641
385	386	-1	0	386	-1	0		48	0	road	0.003920753366870	0.000000192685641
386	387	-1	0	387	-1	0		0	0	Open forest landscape	0.001428256846350	0.000000065325472
387	388	-1	0	388	-1	0		49	0	road	0.001428256846350	0.000000065325472
388	389	-1	0	389	-1	0		0	0	Open forest landscape	0.003187809465070	0.000000169441307
389	390	-1	0	390	-1	0		50	0	road	0.003187809465070	0.000000169441307
390	391	-1	0	391	-1	0		0	0	Open forest landscape	0.000561042902172	0.000000011537295
391	392	-1	0	392	-1	0		51	0	road	0.000561042902172	0.000000011537295
392	393	-1	0	393	-1	0		0	0	Open forest landscape	0.000453373670150	0.000000005422499
393	394	-1	0	394	-1	0		53	0	road	0.000453373670150	0.000000005422499
394	395	-1	0	395	-1	0		0	0	Open forest landscape	0.001144011393270	0.000000035469911
395	396	-1	0	396	-1	0		54	0	road	0.001144011393270	0.000000035469911
396	397	-1	0	397	-1	0		0	0	Open forest landscape	0.001100904654260	0.000000030274682
397	398	-1	0	398	-1	0		55	0	road	0.001100904654260	0.000000030274682
398	399	-1	0	399	-1	0		0	0	Open forest landscape	0.000597688432541	0.000000019198882
399	400	-1	0	400	-1	0		56	0	road	0.000597688432541	0.000000019198882
400	401	-1	0	401	-1	0		0	0	Open forest landscape	0.000694315863364	0.000000029673832
401	402	-1	0	402	-1	0		57	0	road	0.000694315863364	0.000000029673832
402	403	-1	0	403	-1	0		0	0	Open forest landscape	0.000726293493551	0.000000032488832
403	404	-1	0	404	-1	0		58	0	road	0.000726293493551	0.000000032488832
404	405	-1	0	405	-1	0		0	0	Open forest landscape	0.000602635257293	0.000000020580551
405	406	-1	0	406	-1	0		59	0	road	0.000602635257293	0.000000020580551
406	407	-1	0	407	-1	0		0	0	Open forest landscape	0.002860644353040	0.000000360949440
407	408	-1	0	408	-1	0		61	0	road	0.002860644353040	0.000000360949440
408	409	-1	0	409	-1	0		0	0	Open forest landscape	0.000594367802907	0.000000021949068
409	410	-1	0	410	-1	0		62	0	road	0.000594367802907	0.000000021949068
410	411	-1	0	411	-1	0		0	0	Open forest landscape	0.003334266477900	0.000000209888456
411	412	-1	0	412	-1	0		63	0	road	0.003334266477900	0.000000209888456
412	413	-1	0	413	-1	0		0	0	Open forest landscape	0.003588547419630	0.000000260707491
413	414	-1	0	414	-1	0		67	0	road	0.003588547419630	0.000000260707491
414	415	-1	0	415	-1	0		0	0	Open forest landscape	0.002493642081550	0.000000184095035
415	416	-1	0	416	-1	0		70	0	road	0.002493642081550	0.000000184095035
416	417	-1	0	417	-1	0		0	0	Open forest landscape	0.003122687180450	0.000000107287417
417	418	-1	0	418	-1	0		72	0	road	0.003122687180450	0.000000107287417
418	419	-1	0	419	-1	0		0	0	Open forest landscape	0.003267899131850	0.000000133818190
419	420	-1	0	420	-1	0		73	0	road	0.003267899131850	0.000000133818190
420	421	-1	0	421	-1	0		0	0	Open forest landscape	0.001780903394960	0.000000165661141
421	422	-1	0	422	-1	0		74	0	road	0.001780903394960	0.000000165661141
422	423	-1	0	423	-1	0		0	0	Open forest landscape	0.005682049432170	0.000000442890285
423	424	-1	0	424	-1	0		77	0	road	0.005682049432170	0.000000442890285
424	425	-1	0	425	-1	0		0	0	Open forest landscape	0.000464265504080	0.000000011208730
425	426	-1	0	426	-1	0		78	0	road	0.000464265504080	0.000000011208730
426	427	-1	0	427	-1	0		0	0	Open forest landscape	0.000551587128328	0.000000015317961
427	428	-1	0	428	-1	0		79	0	road	0.000551587128328	0.000000015317961
428	429	-1	0	429	-1	0		0	0	Open forest landscape	0.004627974507350	0.000000341034006
429	430	-1	0	430	-1	0		84	0	road	0.004627974507350	0.000000341034006
430	431	-1	0	431	-1	0		0	0	Open forest landscape	0.020846691951800	0.000000801446668
431	432	-1	0	432	-1	0		87	0	road	0.020846691951800	0.000000801446668
432	433	-1	0	433	-1	0		0	0	Open forest landscape	0.002482925456680	0.000000163576366
433	434	-1	0	434	-1	0		89	0	road	0.002482925456680	0.000000163576366
434	435	-1	0	435	-1	0		0	0	Open forest landscape	0.000536936715718	0.000000018397016
435	436	-1	0	436	-1	0		90	0	road	0.000536936715718	0.000000018397016
436	437	-1	0	437	-1	0		0	0	Open forest landscape	0.001369350185690	0.000000074939166
437	438	-1	0	438	-1	0		92	0	road	0.001369350185690	0.000000074939166
438	439	-1	0	439	-1	0		0	0	Open forest landscape	0.000455147557048	0.000000012677147
439	440	-1	0	440	-1	0		93	0	road	0.000455147557048	0.000000012677147
440	441	-1	0	441	-1	0		0	0	Open forest landscape	0.007475850434330	0.000000489701646
441	442	-1	0	442	-1	0		94	0	road	0.007475850434330	0.000000489701646
442	443	-1	0	443	-1	0		0	0	Open forest landscape	0.001201296441120	0.000000031495855
443	444	-1	0	444	-1	0		95	0	road	0.001201296441120	0.000000031495855
444	445	-1	0	445	-1	0		0	0	Open forest landscape	0.000551529741603	0.000000014585572
445	446	-1	0	446	-1	0		96	0	road	0.000551529741603	0.000000014585572
446	447	-1	0	447	-1	0		0	0	Open forest landscape	0.000069487660395	0.000000000175718
447	448	-1	0	448	-1	0		97	0	road	0.000069487660395	0.000000000175718
448	449	-1	0	449	-1	0		0	0	Open forest landscape	0.000740662206153	0.000000010561027
449	450	-1	0	450	-1	0		98	0	road	0.000740662206153	0.000000010561027
450	451	-1	0	451	-1	0		0	0	Open forest landscape	0.005733515045680	0.000000328234033
451	452	-1	0	452	-1	0		99	0	road	0.005733515045680	0.000000328234033
452	453	-1	0	453	-1	0		0	0	Open forest landscape	0.001806600726450	0.000000117664814
453	454	-1	0	454	-1	0		100	0	road	0.001806600726450	0.000000117664814
454	455	-1	0	455	-1	0		0	0	Open forest landscape	0.000562627047541	0.000000015466558
455	456	-1	0	456	-1	0		101	0	road	0.000562627047541	0.000000015466558
456	457	-1	0	457	-1	0		0	0	Open forest landscape	0.001878809416980	0.000000094772614
457	458	-1	0	458	-1	0		102	0	road	0.001878809416980	0.000000094772614
458	459	-1	0	459	-1	0		0	0	Open forest landscape	0.002849981963070	0.000000070125445
459	460	-1	0	460	-1	0		103	0	road	0.002849981963070	0.000000070125445
460	461	-1	0	461	-1	0		0	0	Open forest landscape	0.007611228254860	0.000000307242402
461	462	-1	0	462	-1	0		104	0	road	0.007611228254860	0.000000307242402
462	463	-1	0	463	-1	0		0	0	Open forest landscape	0.001978069989150	0.000000100121111
463	464	-1	0	464	-1	0		105	0	road	0.001978069989150	0.000000100121111
464	465	-1	0	465	-1	0		0	0	Open forest landscape	0.000953411909904	0.000000051037967
465	466	-1	0	466	-1	0		106	0	road	0.000953411909904	0.000000051037967
466	467	-1	0	467	-1	0		0	0	Open forest landscape	0.002807822271460	0.000000151910163
467	468	-1	0	468	-1	0		108	0	road	0.002807822271460	0.000000151910163
468	469	-1	0	469	-1	0		0	0	Open forest landscape	0.000858334296732	0.000000030152245
469	470	-1	0	470	-1	0		109	0	road	0.000858334296732	0.000000030152245
470	471	-1	0	471	-1	0		0	0	Open forest landscape	0.003452954663290	0.000000169663309
471	472	-1	0	472	-1	0		110	0	road	0.003452954663290	0.000000169663309
472	473	-1	0	473	-1	0		0	0	Open forest landscape	0.001331796182870	0.000000057869603
473	474	-1	0	474	-1	0		111	0	road	0.001331796182870	0.000000057869603
474	475	-1	0	475	-1	0		0	0	Open forest landscape	0.003290355182310	0.000000148613456
475	476	-1	0	476	-1	0		112	0	road	0.003290355182310	0.000000148613456
476	477	-1	0	477	-1	0		0	0	Open forest landscape	0.001991131628360	0.000000133991849
477	478	-1	0	478	-1	0		113	0	road	0.001991131628360	0.000000133991849
478	479	-1	0	479	-1	0		0	0	Open forest landscape	0.001246913226020	0.000000008563783
479	480	-1	0	480	-1	0		114	0	road	0.001246913226020	0.000000008563783
480	481	-1	0	481	-1	0		0	0	Open forest landscape	0.007230170212430	0.000000156016988
481	482	-1	0	482	-1	0		115	0	road	0.007230170212430	0.000000156016988
482	483	-1	0	483	-1	0		0	0	Open forest landscape	0.007210264889490	0.000000243418429
483	484	-1	0	484	-1	0		116	0	road	0.007210264889490	0.000000243418429
484	485	-1	0	485	-1	0		0	0	Open forest landscape	0.002406721403790	0.000000056316336
485	486	-1	0	486	-1	0		117	0	road	0.002406721403790	0.000000056316336
486	487	-1	0	487	-1	0		0	0	Open forest landscape	0.001384771884400	0.000000084361543
487	488	-1	0	488	-1	0		118	0	road	0.001384771884400	0.000000084361543
488	489	-1	0	489	-1	0		0	0	Open forest landscape	0.000327548094748	0.000000002103761
489	490	-1	0	490	-1	0		119	0	road	0.000327548094748	0.000000002103761
490	491	-1	0	491	-1	0		0	0	Open forest landscape	0.007422671727170	0.000000435124239
491	492	-1	0	492	-1	0		120	0	road	0.007422671727170	0.000000435124239
492	493	-1	0	493	-1	0		0	0	Open forest landscape	0.006282322678990	0.000000432080868
493	494	-1	0	494	-1	0		121	0	road	0.006282322678990	0.000000432080868
494	495	-1	0	495	-1	0		0	0	Open forest landscape	0.029069065609700	0.000001328672281
495	496	-1	0	496	-1	0		122	0	road	0.029069065609700	0.000001328672281
496	497	-1	0	497	-1	0		0	0	Open forest landscape	0.003874447093600	0.000000231945959
497	498	-1	0	498	-1	0		123	0	road	0.003874447093600	0.000000231945959
498	499	-1	0	499	-1	0		0	0	Open forest landscape	0.002954277728360	0.000000135055587
499	500	-1	0	500	-1	0		124	0	road	0.002954277728360	0.000000135055587
500	501	-1	0	501	-1	0		0	0	Open forest landscape	0.000189983771407	0.000000000110323
501	502	-1	0	502	-1	0		126	0	road	0.000189983771407	0.000000000110323
502	503	-1	0	503	-1	0		0	0	Open forest landscape	0.000842138082347	0.000000027301973
503	504	-1	0	504	-1	0		128	0	road	0.000842138082347	0.000000027301973
504	505	-1	0	505	-1	0		0	0	Open forest landscape	0.004912074406230	0.000000316574539
505	506	-1	0	506	-1	0		129	0	road	0.004912074406230	0.000000316574539
506	507	-1	0	507	-1	0		0	0	Open forest landscape	0.010929251154700	0.000000433702461
507	508	-1	0	508	-1	0		131	0	road	0.010929251154700	0.000000433702461
508	509	-1	0	509	-1	0		0	0	Open forest landscape	0.006166211283450	0.000000772262534
509	510	-1	0	510	-1	0		132	0	road	0.006166211283450	0.000000772262534
510	511	-1	0	511	-1	0		0	0	Open forest landscape	0.006562391178320	0.000000400450664
511	512	-1	0	512	-1	0		133	0	road	0.006562391178320	0.000000400450664
512	513	-1	0	513	-1	0		0	0	Open forest landscape	0.002707320180600	0.000000151460928
513	514	-1	0	514	-1	0		134	0	road	0.002707320180600	0.000000151460928
514	515	-1	0	515	-1	0		0	0	Open forest landscape	0.000896717372518	0.000000042513678
515	516	-1	0	516	-1	0		135	0	road	0.000896717372518	0.000000042513678
516	517	-1	0	517	-1	0		0	0	Open forest landscape	0.002462720212970	0.000000097170622
517	518	-1	0	518	-1	0		137	0	road	0.002462720212970	0.000000097170622
518	519	-1	0	519	-1	0		0	0	Open forest landscape	0.001975084721950	0.000000028330049
519	520	-1	0	520	-1	0		138	0	road	0.001975084721950	0.000000028330049
520	521	-1	0	521	-1	0		0	0	Open forest landscape	0.001821167872730	0.000000164235326
521	522	-1	0	522	-1	0		139	0	road	0.001821167872730	0.000000164235326
522	523	-1	0	523	-1	0		0	0	Open forest landscape	0.008495285154630	0.000000292004858
523	524	-1	0	524	-1	0		141	0	road	0.008495285154630	0.000000292004858
524	525	-1	0	525	-1	0		0	0	Open forest landscape	0.000568590613221	0.000000019569963
525	526	-1	0	526	-1	0		142	0	road	0.000568590613221	0.000000019569963
526	527	-1	0	527	-1	0		0	0	Open forest landscape	0.003395771253720	0.000000197224351
527	528	-1	0	528	-1	0		145	0	road	0.003395771253720	0.000000197224351
528	529	-1	0	529	-1	0		0	0	Open forest landscape	0.001021645851460	0.000000029996016
529	530	-1	0	530	-1	0		147	0	road	0.001021645851460	0.000000029996016
530	531	-1	0	531	-1	0		0	0	Open forest landscape	0.001630188362830	0.000000039935820
531	532	-1	0	532	-1	0		150	0	road	0.001630188362830	0.000000039935820
532	533	-1	0	533	-1	0		0	0	Open forest landscape	0.007646947763300	0.000000201589427
533	534	-1	0	534	-1	0		153	0	road	0.007646947763300	0.000000201589427
534	535	-1	0	535	-1	0		0	0	Open forest landscape	0.010838875874800	0.000000263903908
535	536	-1	0	536	-1	0		155	0	road	0.010838875874800	0.000000263903908
536	537	-1	0	537	-1	0		0	0	Open forest landscape	0.002250494247390	0.000000043825730
537	538	-1	0	538	-1	0		156	0	road	0.002250494247390	0.000000043825730
538	539	-1	0	539	-1	0		0	0	Open forest landscape	0.005989502789730	0.000000155969110
539	540	-1	0	540	-1	0		157	0	road	0.005989502789730	0.000000155969110
540	541	-1	0	541	-1	0		0	0	Open forest landscape	0.005939367048410	0.000000347556437
541	542	-1	0	542	-1	0		158	0	road	0.005939367048410	0.000000347556437
542	543	-1	0	543	-1	0		0	0	Open forest landscape	0.000604683626494	0.000000000529899
543	544	-1	0	544	-1	0		159	0	road	0.000604683626494	0.000000000529899
544	545	-1	0	545	-1	0		0	0	Open forest landscape	0.001112488550090	0.000000019723580
545	546	-1	0	546	-1	0		166	0	road	0.001112488550090	0.000000019723580
546	547	-1	0	547	-1	0		0	0	Open forest landscape	0.000578195992500	0.000000015425252
547	548	-1	0	548	-1	0		167	0	road	0.000578195992500	0.000000015425252
548	549	-1	0	549	-1	0		0	0	Open forest landscape	0.001132284093750	0.000000042257468
549	550	-1	0	550	-1	0		170	0	road	0.001132284093750	0.000000042257468
550	551	-1	0	551	-1	0		0	0	Open forest landscape	0.000346280629984	0.000000004790424
551	552	-1	0	552	-1	0		171	0	road	0.000346280629984	0.000000004790424
552	553	-1	0	553	-1	0		0	0	Open forest landscape	0.001700661745690	0.000000092206281
553	554	-1	0	554	-1	0		172	0	road	0.001700661745690	0.000000092206281
554	555	-1	0	555	-1	0		0	0	Open forest landscape	0.000419314152328	0.000000010191169
555	556	-1	0	556	-1	0		173	0	road	0.000419314152328	0.000000010191169
556	557	-1	0	557	-1	0		0	0	Open forest landscape	0.001846244514450	0.000000002417405
557	558	-1	0	558	-1	0		177	0	road	0.001846244514450	0.000000002417405
558	559	-1	0	559	-1	0		0	0	Open forest landscape	0.000783539043285	0.000000035194898
559	560	-1	0	560	-1	0		179	0	road	0.000783539043285	0.000000035194898
560	561	-1	0	561	-1	0		0	0	Open forest landscape	0.001595779679320	0.000000048833418
561	562	-1	0	562	-1	0		180	0	road	0.001595779679320	0.000000048833418
562	563	-1	0	563	-1	0		0	0	Open forest landscape	0.000436812176108	0.000000010853828
563	564	-1	0	564	-1	0		181	0	road	0.000436812176108	0.000000010853828
564	565	-1	0	565	-1	0		0	0	Open forest landscape	0.000811078892116	0.000000038490922
565	566	-1	0	566	-1	0		183	0	road	0.000811078892116	0.000000038490922
566	567	-1	0	567	-1	0		0	0	Open forest landscape	0.000624127493353	0.000000022780290
567	568	-1	0	568	-1	0		185	0	road	0.000624127493353	0.000000022780290
568	569	-1	0	569	-1	0		0	0	Open forest landscape	0.000617184812353	0.000000008682598
569	570	-1	0	570	-1	0		186	0	road	0.000617184812353	0.000000008682598
570	571	-1	0	571	-1	0		0	0	Open forest landscape	0.000414295269144	0.000000003565966
571	572	-1	0	572	-1	0		187	0	road	0.000414295269144	0.000000003565966
572	573	-1	0	573	-1	0		0	0	Open forest landscape	0.002418431190110	0.000000165184376
573	574	-1	0	574	-1	0		189	0	road	0.002418431190110	0.000000165184376
574	575	-1	0	575	-1	0		0	0	Open forest landscape	0.004170298321610	0.000000163507118
575	576	-1	0	576	-1	0		191	0	road	0.004170298321610	0.000000163507118
576	577	-1	0	577	-1	0		0	0	Open forest landscape	0.001112356119170	0.000000015360458
577	578	-1	0	578	-1	0		193	0	road	0.001112356119170	0.000000015360458
578	579	-1	0	579	-1	0		0	0	Open forest landscape	0.001451289527630	0.000000049512733
579	580	-1	0	580	-1	0		194	0	road	0.001451289527630	0.000000049512733
580	581	-1	0	581	-1	0		0	0	Open forest landscape	0.003930056383370	0.000000096971471
581	582	-1	0	582	-1	0		196	0	road	0.003930056383370	0.000000096971471
582	583	-1	0	583	-1	0		0	0	Open forest landscape	0.001255920240000	0.000000021909103
583	584	-1	0	584	-1	0		197	0	road	0.001255920240000	0.000000021909103
584	585	-1	0	585	-1	0		0	0	Open forest landscape	0.002193850993820	0.000000067149826
585	586	-1	0	586	-1	0		200	0	road	0.002193850993820	0.000000067149826
586	587	-1	0	587	-1	0		0	0	Open forest landscape	0.003984913948140	0.000000109557570
587	588	-1	0	588	-1	0		201	0	road	0.003984913948140	0.000000109557570
588	589	-1	0	589	-1	0		0	0	Open forest landscape	0.002795313144820	0.000000101972116
589	590	-1	0	590	-1	0		202	0	road	0.002795313144820	0.000000101972116
590	591	-1	0	591	-1	0		0	0	Open forest landscape	0.000903055377189	0.000000011867639
591	592	-1	0	592	-1	0		205	0	road	0.000903055377189	0.000000011867639
592	593	-1	0	593	-1	0		0	0	Open forest landscape	0.001718849309820	0.000000111609472
593	594	-1	0	594	-1	0		206	0	road	0.001718849309820	0.000000111609472
594	595	-1	0	595	-1	0		0	0	Open forest landscape	0.007148412146280	0.000000249782375
595	596	-1	0	596	-1	0		207	0	road	0.007148412146280	0.000000249782375
596	597	-1	0	597	-1	0		0	0	Open forest landscape	0.026802069290600	0.000000032868911
597	598	-1	0	598	-1	0		208	0	woodland	0.026802069290600	0.000000032868911
598	599	-1	0	599	-1	0		0	0	Open forest landscape	0.020865084203100	0.000000047142607
599	600	-1	0	600	-1	0		209	0	grassland	0.020865084203100	0.000000047142607
600	601	-1	0	601	-1	0		0	0	Open forest landscape	0.011566947772400	0.000000026563845
601	602	-1	0	602	-1	0		210	0	grassland	0.011566947772400	0.000000026563845
602	603	-1	0	603	-1	0		0	0	Open forest landscape	0.014862297015000	0.000000033458455
603	604	-1	0	604	-1	0		211	0	grassland	0.014862297015000	0.000000033458455
604	605	-1	0	605	-1	0		0	0	Open forest landscape	0.006717761059270	0.000000018610241
605	606	-1	0	606	-1	0		212	0	grassland	0.006717761059270	0.000000018610241
606	607	-1	0	607	-1	0		0	0	Open forest landscape	0.004620467659540	0.000000016224848
607	608	-1	0	608	-1	0		213	0	grassland	0.004620467659540	0.000000016224848
608	609	-1	0	609	-1	0		0	0	Open forest landscape	0.009308657129870	0.000000021163596
609	610	-1	0	610	-1	0		214	0	grassland	0.009308657129870	0.000000021163596
610	611	-1	0	611	-1	0		0	0	Open forest landscape	0.001552105618440	0.000000003314131
611	612	-1	0	612	-1	0		215	0	grassland	0.001552105618440	0.000000003314131
612	613	-1	0	613	-1	0		0	0	Open forest landscape	0.001560266877830	0.000000003653442
613	614	-1	0	614	-1	0		216	0	grassland	0.001560266877830	0.000000003653442
614	615	-1	0	615	-1	0		0	0	Open forest landscape	0.001694342955890	0.000000004026025
615	616	-1	0	616	-1	0		217	0	grassland	0.001694342955890	0.000000004026025
616	617	-1	0	617	-1	0		0	0	Open forest landscape	0.001804246286810	0.000000001675378
617	618	-1	0	618	-1	0		218	0	grassland	0.001804246286810	0.000000001675378
618	619	-1	0	619	-1	0		0	0	Open forest landscape	0.002466429643570	0.000000005779012
619	620	-1	0	620	-1	0		219	0	grassland	0.002466429643570	0.000000005779012
620	621	-1	0	621	-1	0		0	0	Open forest landscape	0.012472991863000	0.000000316283227
621	622	-1	0	622	-1	0		220	0	woodland	0.012472991863000	0.000000316283227
622	623	-1	0	623	-1	0		0	0	Open forest landscape	0.003312261798370	0.000000007485535
623	624	-1	0	624	-1	0		221	0	grassland	0.003312261798370	0.000000007485535
624	625	-1	0	625	-1	0		0	0	Open forest landscape	0.002108935894180	0.000000003146592
625	626	-1	0	626	-1	0		222	0	grassland	0.002108935894180	0.000000003146592
626	627	-1	0	627	-1	0		0	0	Open forest landscape	0.004578837706000	0.000000014018116
627	628	-1	0	628	-1	0		223	0	grassland	0.004578837706000	0.000000014018116
628	629	-1	0	629	-1	0		0	0	Open forest landscape	0.093808653387800	0.000000553019248
629	630	-1	0	630	-1	0		224	0	woodland	0.093808653387800	0.000000553019248
630	631	-1	0	631	-1	0		0	0	Open forest landscape	0.020411091437800	0.000000260308843
631	632	-1	0	632	-1	0		225	0	Hard landscape	0.020411091437800	0.000000260308843
632	633	-1	0	633	-1	0		0	0	Open forest landscape	0.010413572114000	0.000000148838818
633	634	-1	0	634	-1	0		226	0	Hard landscape	0.010413572114000	0.000000148838818
634	635	-1	0	635	-1	0		0	0	Open forest landscape	0.001798232528430	0.000000050067349
635	636	-1	0	636	-1	0		227	0	Hard landscape	0.001798232528430	0.000000050067349
636	637	-1	0	637	-1	0		0	0	Open forest landscape	0.012146661256800	0.000000243933645
637	638	-1	0	638	-1	0		229	0	Hard landscape	0.012146661256800	0.000000243933645
638	639	-1	0	639	-1	0		0	0	Open forest landscape	0.003932949683610	0.000000130208858
639	640	-1	0	640	-1	0		230	0	Hard landscape	0.003932949683610	0.000000130208858
640	641	-1	0	641	-1	0		0	0	Open forest landscape	0.014583202465200	0.000000139222931
641	642	-1	0	642	-1	0		231	0	woodland	0.014583202465200	0.000000139222931
642	643	-1	0	643	-1	0		0	0	Open forest landscape	0.018614831292700	0.000000156151853
643	644	-1	0	644	-1	0		232	0	woodland	0.018614831292700	0.000000156151853
644	645	-1	0	645	-1	0		0	0	Open forest landscape	0.018647808645900	0.000000241186963
645	646	-1	0	646	-1	0		233	0	woodland	0.018647808645900	0.000000241186963
646	647	-1	0	647	-1	0		0	0	Open forest landscape	0.006919388778340	0.000000087390220
647	648	-1	0	648	-1	0		234	0	woodland	0.006919388778340	0.000000087390220
648	649	-1	0	649	-1	0		0	0	Open forest landscape	0.002974608987530	0.000000021848277
649	650	-1	0	650	-1	0		235	0	Forest landscape	0.002974608987530	0.000000021848277
650	651	-1	0	651	-1	0		0	0	Open forest landscape	0.005781541236990	0.000000028535864
651	652	-1	0	652	-1	0		236	0	Forest landscape	0.005781541236990	0.000000028535864
652	653	-1	0	653	-1	0		0	0	Open forest landscape	0.003120578937180	0.000000025985959
653	654	-1	0	654	-1	0		237	0	Forest landscape	0.003120578937180	0.000000025985959
654	655	-1	0	655	-1	0		0	0	Open forest landscape	0.004967554317410	0.000000016834021
655	656	-1	0	656	-1	0		238	0	Forest landscape	0.004967554317410	0.000000016834021
656	657	-1	0	657	-1	0		0	0	Open forest landscape	0.002744661036360	0.000000013230290
657	658	-1	0	658	-1	0		239	0	Forest landscape	0.002744661036360	0.000000013230290
658	659	-1	0	659	-1	0		0	0	Open forest landscape	0.003530576169880	0.000000031119838
659	660	-1	0	660	-1	0		240	0	Forest landscape	0.003530576169880	0.000000031119838
660	661	-1	0	661	-1	0		0	0	Open forest landscape	0.004278896959410	0.000000036574466
661	662	-1	0	662	-1	0		241	0	Forest landscape	0.004278896959410	0.000000036574466
662	663	-1	0	663	-1	0		0	0	Open forest landscape	0.005731172443040	0.000000025867096
663	664	-1	0	664	-1	0		242	0	Forest landscape	0.005731172443040	0.000000025867096
664	665	-1	0	665	-1	0		0	0	Open forest landscape	0.004141354625440	0.000000031275183
665	666	-1	0	666	-1	0		243	0	Forest landscape	0.004141354625440	0.000000031275183
666	667	-1	0	667	-1	0		0	0	Open forest landscape	0.003666960467540	0.000000014605442
667	668	-1	0	668	-1	0		244	0	Forest landscape	0.003666960467540	0.000000014605442
668	669	-1	0	669	-1	0		0	0	Open forest landscape	0.005157660979070	0.000000016022702
669	670	-1	0	670	-1	0		245	0	Forest landscape	0.005157660979070	0.000000016022702
670	671	-1	0	671	-1	0		0	0	Open forest landscape	0.005813701738660	0.000000043674131
671	672	-1	0	672	-1	0		246	0	Aquatic flora	0.005813701738660	0.000000043674131
672	673	-1	0	673	-1	0		0	0	Open forest landscape	0.011216097433500	0.000000060997544
673	674	-1	0	674	-1	0		247	0	Aquatic flora	0.011216097433500	0.000000060997544
674	675	-1	0	675	-1	0		0	0	Open forest landscape	0.013861765367100	0.000000057681900
675	676	-1	0	676	-1	0		248	0	Aquatic flora	0.013861765367100	0.000000057681900
676	677	-1	0	677	-1	0		0	0	Open forest landscape	0.014580245678700	0.000000117763132
677	678	-1	0	678	-1	0		249	0	Aquatic flora	0.014580245678700	0.000000117763132
678	679	-1	0	679	-1	0		0	0	Open forest landscape	0.002232109003330	0.000000001914287
679	680	-1	0	680	-1	0		250	0	Aquatic flora	0.002232109003330	0.000000001914287
680	681	-1	0	681	-1	0		0	0	Open forest landscape	0.000642399654906	0.000000006042809
681	682	-1	0	682	-1	0		251	0	Aquatic flora	0.000642399654906	0.000000006042809
682	683	-1	0	683	-1	0		0	0	Open forest landscape	0.008734534753300	0.000000068359399
683	684	-1	0	684	-1	0		252	0	Aquatic flora	0.008734534753300	0.000000068359399
684	685	-1	0	685	-1	0		0	0	Open forest landscape	0.005864095789710	0.000000034404083
685	686	-1	0	686	-1	0		253	0	Aquatic flora	0.005864095789710	0.000000034404083
686	687	-1	0	687	-1	0		0	0	Open forest landscape	0.003304358124710	0.000000012844320
687	688	-1	0	688	-1	0		254	0	Aquatic flora	0.003304358124710	0.000000012844320
688	689	-1	0	689	-1	0		0	0	Open forest landscape	0.000602516896864	0.000000002497840
689	690	-1	0	690	-1	0		256	0	Aquatic flora	0.000602516896864	0.000000002497840
690	691	-1	0	691	-1	0		0	0	Open forest landscape	0.003226981096700	0.000000023414880
691	692	-1	0	692	-1	0		257	0	Forest landscape	0.003226981096700	0.000000023414880
692	693	-1	0	693	-1	0		0	0	Open forest landscape	0.011460777640500	0.000000089042612
693	694	-1	0	694	-1	0		258	0	Forest landscape	0.011460777640500	0.000000089042612
694	695	-1	0	695	-1	0		0	0	Open forest landscape	0.006114273351120	0.000000053363356
695	696	-1	0	696	-1	0		259	0	Aquatic flora	0.006114273351120	0.000000053363356
696	697	-1	0	697	-1	0		0	0	Open forest landscape	0.007646414542500	0.000000061542611
697	698	-1	0	698	-1	0		260	0	Forest landscape	0.007646414542500	0.000000061542611
698	699	-1	0	699	-1	0		0	0	Open forest landscape	0.003211034840850	0.000000022115624
699	700	-1	0	700	-1	0		261	0	Forest landscape	0.003211034840850	0.000000022115624
700	701	-1	0	701	-1	0		0	0	Open forest landscape	0.003747697183020	0.000000026144984
701	702	-1	0	702	-1	0		262	0	Forest landscape	0.003747697183020	0.000000026144984
702	703	-1	0	703	-1	0		0	0	Open forest landscape	0.007117506800740	0.000000063930271
703	704	-1	0	704	-1	0		263	0	Forest landscape	0.007117506800740	0.000000063930271
704	705	-1	0	705	-1	0		0	0	Open forest landscape	0.005452566969420	0.000000037696991
705	706	-1	0	706	-1	0		264	0	Forest landscape	0.005452566969420	0.000000037696991
706	707	-1	0	707	-1	0		0	0	Open forest landscape	0.003423682429240	0.000000025116295
707	708	-1	0	708	-1	0		265	0	Forest landscape	0.003423682429240	0.000000025116295
708	709	-1	0	709	-1	0		0	0	Open forest landscape	0.001847362753350	0.000000011186956
709	710	-1	0	710	-1	0		266	0	Forest landscape	0.001847362753350	0.000000011186956
710	711	-1	0	711	-1	0		0	0	Open forest landscape	0.003247003200790	0.000000018027412
711	712	-1	0	712	-1	0		267	0	Forest landscape	0.003247003200790	0.000000018027412
712	713	-1	0	713	-1	0		0	0	Open forest landscape	0.004517682252320	0.000000025819274
713	714	-1	0	714	-1	0		268	0	Forest landscape	0.004517682252320	0.000000025819274
714	715	-1	0	715	-1	0		0	0	Open forest landscape	0.004082362145640	0.000000018096977
715	716	-1	0	716	-1	0		269	0	Forest landscape	0.004082362145640	0.000000018096977
716	717	-1	0	717	-1	0		0	0	Open forest landscape	0.001399869380000	0.000000005517463
717	718	-1	0	718	-1	0		270	0	Forest landscape	0.001399869380000	0.000000005517463
718	719	-1	0	719	-1	0		0	0	Open forest landscape	0.000534686318926	0.000000003325717
719	720	-1	0	720	-1	0		271	0	Forest landscape	0.000534686318926	0.000000003325717
720	721	-1	0	721	-1	0		0	0	Open forest landscape	0.001056446978100	0.000000001215292
721	722	-1	0	722	-1	0		272	0	Forest landscape	0.001056446978100	0.000000001215292
722	723	-1	0	723	-1	0		0	0	Open forest landscape	0.001842746303920	0.000000001889351
723	724	-1	0	724	-1	0		274	0	Forest landscape	0.001842746303920	0.000000001889351
724	725	-1	0	725	-1	0		0	0	Open forest landscape	0.002868069757990	0.000000025508981
725	726	-1	0	726	-1	0		275	0	Forest landscape	0.002868069757990	0.000000025508981
726	727	-1	0	727	-1	0		0	0	Open forest landscape	0.004366172450510	0.000000048726146
727	728	-1	0	728	-1	0		276	0	Aquatic flora	0.004366172450510	0.000000048726146
728	729	-1	0	729	-1	0		0	0	Open forest landscape	0.006506244448430	0.000000028745102
729	730	-1	0	730	-1	0		277	0	Aquatic flora	0.006506244448430	0.000000028745102
730	731	-1	0	731	-1	0		0	0	Open forest landscape	0.002668985801380	0.000000001100500
731	732	-1	0	732	-1	0		278	0	Water body	0.002668985801380	0.000000001100500
732	733	-1	0	733	-1	0		0	0	Open forest landscape	0.005775900643550	0.000000028271014
733	734	-1	0	734	-1	0		279	0	woodland	0.005775900643550	0.000000028271014
734	735	-1	0	735	-1	0		0	0	Open forest landscape	0.008819346590290	0.000000127743400
735	736	-1	0	736	-1	0		280	0	woodland	0.008819346590290	0.000000127743400
736	737	-1	0	737	-1	0		0	0	Open forest landscape	0.016105330389100	0.000000175110732
737	738	-1	0	738	-1	0		281	0	woodland	0.016105330389100	0.000000175110732
738	739	-1	0	739	-1	0		0	0	Open forest landscape	0.002781095673510	0.000000001249851
739	740	-1	0	740	-1	0		282	0	Water body	0.002781095673510	0.000000001249851
740	741	-1	0	741	-1	0		0	0	Open forest landscape	0.003664319795830	0.000000032359323
741	742	-1	0	742	-1	0		283	0	Forest landscape	0.003664319795830	0.000000032359323
742	743	-1	0	743	-1	0		0	0	Open forest landscape	0.007353910867830	0.000000031260648
743	744	-1	0	744	-1	0		284	0	Forest landscape	0.007353910867830	0.000000031260648
744	745	-1	0	745	-1	0		0	0	Open forest landscape	0.002967569643590	0.000000016357315
745	746	-1	0	746	-1	0		285	0	Forest landscape	0.002967569643590	0.000000016357315
746	747	-1	0	747	-1	0		0	0	Open forest landscape	0.003746723377450	0.000000001354048
747	748	-1	0	748	-1	0		286	0	Aquatic flora	0.003746723377450	0.000000001354048
748	749	-1	0	749	-1	0		0	0	Open forest landscape	0.007486803370760	0.000000044931806
749	750	-1	0	750	-1	0		287	0	Forest landscape	0.007486803370760	0.000000044931806
750	751	-1	0	751	-1	0		0	0	Open forest landscape	0.002657646467910	0.000000020331297
751	752	-1	0	752	-1	0		288	0	Forest landscape	0.002657646467910	0.000000020331297
752	753	-1	0	753	-1	0		0	0	Open forest landscape	0.004254949416800	0.000000025517467
753	754	-1	0	754	-1	0		289	0	Forest landscape	0.004254949416800	0.000000025517467
754	755	-1	0	755	-1	0		0	0	Open forest landscape	0.005179446973020	0.000000031738884
755	756	-1	0	756	-1	0		290	0	Forest landscape	0.005179446973020	0.000000031738884
756	757	-1	0	757	-1	0		0	0	Open forest landscape	0.005899874878190	0.000000038880882
757	758	-1	0	758	-1	0		291	0	Forest landscape	0.005899874878190	0.000000038880882
758	759	-1	0	759	-1	0		0	0	Open forest landscape	0.007311130931270	0.000000048549671
759	760	-1	0	760	-1	0		292	0	Forest landscape	0.007311130931270	0.000000048549671
760	761	-1	0	761	-1	0		0	0	Open forest landscape	0.006883904808700	0.000000042575746
761	762	-1	0	762	-1	0		293	0	Forest landscape	0.006883904808700	0.000000042575746
762	763	-1	0	763	-1	0		0	0	Open forest landscape	0.002233191005200	0.000000015298674
763	764	-1	0	764	-1	0		294	0	Forest landscape	0.002233191005200	0.000000015298674
764	765	-1	0	765	-1	0		0	0	Open forest landscape	0.009415080427750	0.000000059390292
765	766	-1	0	766	-1	0		295	0	Forest landscape	0.009415080427750	0.000000059390292
766	767	-1	0	767	-1	0		0	0	Open forest landscape	0.022649526988600	0.000000106488927
767	768	-1	0	768	-1	0		296	0	Forest landscape	0.022649526988600	0.000000106488927
768	769	-1	0	769	-1	0		0	0	Open forest landscape	0.001822875703270	0.000000014411915
769	770	-1	0	770	-1	0		297	0	Forest landscape	0.001822875703270	0.000000014411915
770	771	-1	0	771	-1	0		0	0	Open forest landscape	0.001307053457530	0.000000007013611
771	772	-1	0	772	-1	0		298	0	Forest landscape	0.001307053457530	0.000000007013611
772	773	-1	0	773	-1	0		0	0	Open forest landscape	0.004079706299710	0.000000034039735
773	774	-1	0	774	-1	0		299	0	Forest landscape	0.004079706299710	0.000000034039735
774	775	-1	0	775	-1	0		0	0	Open forest landscape	0.001409703513870	0.000000010938089
775	776	-1	0	776	-1	0		300	0	Forest landscape	0.001409703513870	0.000000010938089
776	777	-1	0	777	-1	0		0	0	Open forest landscape	0.002809246442130	0.000000018603840
777	778	-1	0	778	-1	0		301	0	Forest landscape	0.002809246442130	0.000000018603840
778	779	-1	0	779	-1	0		0	0	Open forest landscape	0.004238487788020	0.000000026095989
779	780	-1	0	780	-1	0		302	0	Forest landscape	0.004238487788020	0.000000026095989
780	781	-1	0	781	-1	0		0	0	Open forest landscape	0.002533866884540	0.000000017609665
781	782	-1	0	782	-1	0		303	0	Forest landscape	0.002533866884540	0.000000017609665
782	783	-1	0	783	-1	0		0	0	Open forest landscape	0.005481567402030	0.000000032590740
783	784	-1	0	784	-1	0		304	0	Forest landscape	0.005481567402030	0.000000032590740
784	785	-1	0	785	-1	0		0	0	Open forest landscape	0.006838010253820	0.000000055902911
785	786	-1	0	786	-1	0		305	0	Forest landscape	0.006838010253820	0.000000055902911
786	787	-1	0	787	-1	0		0	0	Open forest landscape	0.004913176610330	0.000000025564024
787	788	-1	0	788	-1	0		306	0	Forest landscape	0.004913176610330	0.000000025564024
788	789	-1	0	789	-1	0		0	0	Open forest landscape	0.002621696211400	0.000000022942565
789	790	-1	0	790	-1	0		307	0	Forest landscape	0.002621696211400	0.000000022942565
790	791	-1	0	791	-1	0		0	0	Open forest landscape	0.001119559273470	0.000000009017757
791	792	-1	0	792	-1	0		308	0	Forest landscape	0.001119559273470	0.000000009017757
792	793	-1	0	793	-1	0		0	0	Open forest landscape	0.003261185084830	0.000000019339417
793	794	-1	0	794	-1	0		309	0	Forest landscape	0.003261185084830	0.000000019339417
794	795	-1	0	795	-1	0		0	0	Open forest landscape	0.004259123987980	0.000000034147080
795	796	-1	0	796	-1	0		310	0	Forest landscape	0.004259123987980	0.000000034147080
796	797	-1	0	797	-1	0		0	0	Open forest landscape	0.007723493888230	0.000000032161336
797	798	-1	0	798	-1	0		311	0	Forest landscape	0.007723493888230	0.000000032161336
798	799	-1	0	799	-1	0		0	0	Open forest landscape	0.005581871189010	0.000000029172238
799	800	-1	0	800	-1	0		312	0	Forest landscape	0.005581871189010	0.000000029172238
800	801	-1	0	801	-1	0		0	0	Open forest landscape	0.005537590903490	0.000000029558726
801	802	-1	0	802	-1	0		313	0	Forest landscape	0.005537590903490	0.000000029558726
802	803	-1	0	803	-1	0		0	0	Open forest landscape	0.012658569534100	0.000000286299715
803	804	-1	0	804	-1	0		314	0	Hard landscape	0.012658569534100	0.000000286299715
804	805	-1	0	805	-1	0		0	0	Open forest landscape	0.013667130532600	0.000000319178520
805	806	-1	0	806	-1	0		315	0	Hard landscape	0.013667130532600	0.000000319178520
806	807	-1	0	807	-1	0		0	0	Open forest landscape	0.006503788982170	0.000000217623342
807	808	-1	0	808	-1	0		316	0	Hard landscape	0.006503788982170	0.000000217623342
808	809	-1	0	809	-1	0		0	0	Open forest landscape	0.004759785460830	0.000000017721534
809	810	-1	0	810	-1	0		317	0	Forest landscape	0.004759785460830	0.000000017721534
810	811	-1	0	811	-1	0		0	0	Open forest landscape	0.002605223619310	0.000000011157928
811	812	-1	0	812	-1	0		318	0	Forest landscape	0.002605223619310	0.000000011157928
812	813	-1	0	813	-1	0		0	0	Open forest landscape	0.005907284677660	0.000000024275969
813	814	-1	0	814	-1	0		319	0	Forest landscape	0.005907284677660	0.000000024275969
814	815	-1	0	815	-1	0		0	0	Open forest landscape	0.003408314372510	0.000000028461413
815	816	-1	0	816	-1	0		320	0	Forest landscape	0.003408314372510	0.000000028461413
816	817	-1	0	817	-1	0		0	0	Open forest landscape	0.002357448513140	0.000000003226849
817	818	-1	0	818	-1	0		321	0	Forest landscape	0.002357448513140	0.000000003226849
818	819	-1	0	819	-1	0		0	0	Open forest landscape	0.002122534327510	0.000000007192264
819	820	-1	0	820	-1	0		322	0	Forest landscape	0.002122534327510	0.000000007192264
820	821	-1	0	821	-1	0		0	0	Open forest landscape	0.004844474932800	0.000000023283745
821	822	-1	0	822	-1	0		323	0	Forest landscape	0.004844474932800	0.000000023283745
822	823	-1	0	823	-1	0		0	0	Open forest landscape	0.001209487425680	0.000000009860334
823	824	-1	0	824	-1	0		324	0	Forest landscape	0.001209487425680	0.000000009860334
824	825	-1	0	825	-1	0		0	0	Open forest landscape	0.003314110505830	0.000000016472850
825	826	-1	0	826	-1	0		325	0	Forest landscape	0.003314110505830	0.000000016472850
826	827	-1	0	827	-1	0		0	0	Open forest landscape	0.001999364193350	0.000000007815743
827	828	-1	0	828	-1	0		326	0	Forest landscape	0.001999364193350	0.000000007815743
828	829	-1	0	829	-1	0		0	0	Open forest landscape	0.002122409624200	0.000000010901159
829	830	-1	0	830	-1	0		327	0	Forest landscape	0.002122409624200	0.000000010901159
830	831	-1	0	831	-1	0		0	0	Open forest landscape	0.003643018990950	0.000000012256364
831	832	-1	0	832	-1	0		328	0	Forest landscape	0.003643018990950	0.000000012256364
832	833	-1	0	833	-1	0		0	0	Open forest landscape	0.004260399221870	0.000000016912894
833	834	-1	0	834	-1	0		329	0	Aquatic flora	0.004260399221870	0.000000016912894
834	835	-1	0	835	-1	0		0	0	Open forest landscape	0.002803954612130	0.000000014536536
835	836	-1	0	836	-1	0		330	0	Aquatic flora	0.002803954612130	0.000000014536536
836	837	-1	0	837	-1	0		0	0	Open forest landscape	0.004650042784040	0.000000045284025
837	838	-1	0	838	-1	0		331	0	Aquatic flora	0.004650042784040	0.000000045284025
838	839	-1	0	839	-1	0		0	0	Open forest landscape	0.010270979530800	0.000000218452531
839	840	-1	0	840	-1	0		332	0	Hard landscape	0.010270979530800	0.000000218452531
840	841	-1	0	841	-1	0		0	0	Open forest landscape	0.001285685121970	0.000000018315740
841	842	-1	0	842	-1	0		333	0	Hard landscape	0.001285685121970	0.000000018315740
842	843	-1	0	843	-1	0		0	0	Open forest landscape	0.003173390921290	0.000000022847471
843	844	-1	0	844	-1	0		334	0	Forest landscape	0.003173390921290	0.000000022847471
844	845	-1	0	845	-1	0		0	0	Open forest landscape	0.003426281622400	0.000000022935809
845	846	-1	0	846	-1	0		335	0	Forest landscape	0.003426281622400	0.000000022935809
846	847	-1	0	847	-1	0		0	0	Open forest landscape	0.001004100260250	0.000000008893186
847	848	-1	0	848	-1	0		336	0	Forest landscape	0.001004100260250	0.000000008893186
848	849	-1	0	849	-1	0		0	0	Open forest landscape	0.004889299098560	0.000000038044039
849	850	-1	0	850	-1	0		337	0	Forest landscape	0.004889299098560	0.000000038044039
850	851	-1	0	851	-1	0		0	0	Open forest landscape	0.011123479410800	0.000000069860449
851	852	-1	0	852	-1	0		338	0	Forest landscape	0.011123479410800	0.000000069860449
852	853	-1	0	853	-1	0		0	0	Open forest landscape	0.005359210092850	0.000000040796895
853	854	-1	0	854	-1	0		339	0	Forest landscape	0.005359210092850	0.000000040796895
854	855	-1	0	855	-1	0		0	0	Open forest landscape	0.004656088175940	0.000000032382960
855	856	-1	0	856	-1	0		340	0	Forest landscape	0.004656088175940	0.000000032382960
856	857	-1	0	857	-1	0		0	0	Open forest landscape	0.015261061423100	0.000000145559697
857	858	-1	0	858	-1	0		341	0	Open forest landscape	0.015261061423100	0.000000145559697
858	859	-1	0	859	-1	0		0	0	Open forest landscape	0.006774061817940	0.000000063758726
859	860	-1	0	860	-1	0		342	0	Open forest landscape	0.006774061817940	0.000000063758726
860	861	-1	0	861	-1	0		0	0	Open forest landscape	0.010536058943300	0.000000079978679
861	862	-1	0	862	-1	0		343	0	Open forest landscape	0.010536058943300	0.000000079978679
862	863	-1	0	863	-1	0		0	0	Open forest landscape	0.006448388858440	0.000000014671491
863	864	-1	0	864	-1	0		344	0	Aquatic flora	0.006448388858440	0.000000014671491
864	865	-1	0	865	-1	0		0	0	Open forest landscape	0.006837261681760	0.000000038039675
865	866	-1	0	866	-1	0		345	0	Aquatic flora	0.006837261681760	0.000000038039675
866	867	-1	0	867	-1	0		0	0	Open forest landscape	0.007164484455640	0.000000065212577
867	868	-1	0	868	-1	0		346	0	Open forest landscape	0.007164484455640	0.000000065212577
868	869	-1	0	869	-1	0		0	0	Open forest landscape	0.007444649887600	0.000000066502525
869	870	-1	0	870	-1	0		347	0	Open forest landscape	0.007444649887600	0.000000066502525
870	871	-1	0	871	-1	0		0	0	Open forest landscape	0.004326498457200	0.000000037959586
871	872	-1	0	872	-1	0		348	0	Open forest landscape	0.004326498457200	0.000000037959586
872	873	-1	0	873	-1	0		0	0	Open forest landscape	0.009237139432550	0.000000068115426
873	874	-1	0	874	-1	0		349	0	Open forest landscape	0.009237139432550	0.000000068115426
874	875	-1	0	875	-1	0		0	0	Open forest landscape	0.006411094175930	0.000000042688413
875	876	-1	0	876	-1	0		350	0	Open forest landscape	0.006411094175930	0.000000042688413
876	877	-1	0	877	-1	0		0	0	Open forest landscape	0.010354253607600	0.000000058154316
877	878	-1	0	878	-1	0		351	0	Open forest landscape	0.010354253607600	0.000000058154316
878	879	-1	0	879	-1	0		0	0	Open forest landscape	0.004160344700930	0.000000021027170
879	880	-1	0	880	-1	0		352	0	Forest landscape	0.004160344700930	0.000000021027170
880	881	-1	0	881	-1	0		0	0	Open forest landscape	0.004119125380230	0.000000033533474
881	882	-1	0	882	-1	0		353	0	Open forest landscape	0.004119125380230	0.000000033533474
882	883	-1	0	883	-1	0		0	0	Open forest landscape	0.004496055233590	0.000000035986659
883	884	-1	0	884	-1	0		354	0	Open forest landscape	0.004496055233590	0.000000035986659
884	885	-1	0	885	-1	0		0	0	Open forest landscape	0.003164411061080	0.000000029651177
885	886	-1	0	886	-1	0		355	0	Open forest landscape	0.003164411061080	0.000000029651177
886	887	-1	0	887	-1	0		0	0	Open forest landscape	0.009453747356330	0.000000084249811
887	888	-1	0	888	-1	0		356	0	Forest landscape	0.009453747356330	0.000000084249811
888	889	-1	0	889	-1	0		0	0	Open forest landscape	0.013999164660200	0.000000057298040
889	890	-1	0	890	-1	0		357	0	Forest landscape	0.013999164660200	0.000000057298040
890	891	-1	0	891	-1	0		0	0	Open forest landscape	0.003062174924570	0.000000024303924
891	892	-1	0	892	-1	0		358	0	woodland	0.003062174924570	0.000000024303924
892	893	-1	0	893	-1	0		0	0	Open forest landscape	0.000236017065290	0.000000000317985
893	894	-1	0	894	-1	0		359	0	Forest landscape	0.000236017065290	0.000000000317985
894	895	-1	0	895	-1	0		0	0	Open forest landscape	0.002430225260090	0.000000007629962
895	896	-1	0	896	-1	0		360	0	Forest landscape	0.002430225260090	0.000000007629962
896	897	-1	0	897	-1	0		0	0	Open forest landscape	0.002703506648280	0.000000018079139
897	898	-1	0	898	-1	0		361	0	Forest landscape	0.002703506648280	0.000000018079139
898	899	-1	0	899	-1	0		0	0	Open forest landscape	0.001401389202730	0.000000000670997
899	900	-1	0	900	-1	0		363	0	Water body	0.001401389202730	0.000000000670997
900	901	-1	0	901	-1	0		0	0	Open forest landscape	0.011766471654200	0.000000165202448
901	902	-1	0	902	-1	0		364	0	Architecture	0.011766471654200	0.000000165202448
902	903	-1	0	903	-1	0		0	0	Open forest landscape	0.002393913201470	0.000000011868742
903	904	-1	0	904	-1	0		365	0	Architecture	0.002393913201470	0.000000011868742
904	905	-1	0	905	-1	0		0	0	Open forest landscape	0.014727428638100	0.000000075704152
905	906	-1	0	906	-1	0		366	0	Architecture	0.014727428638100	0.000000075704152
906	907	-1	0	907	-1	0		0	0	Open forest landscape	0.016294875065600	0.000000233520349
907	908	-1	0	908	-1	0		367	0	Architecture	0.016294875065600	0.000000233520349
908	909	-1	0	909	-1	0		0	0	Open forest landscape	0.009137346495580	0.000000073101653
909	910	-1	0	910	-1	0		368	0	Architecture	0.009137346495580	0.000000073101653
910	911	-1	0	911	-1	0		0	0	Open forest landscape	0.010839934166800	0.000000103286232
911	912	-1	0	912	-1	0		369	0	Architecture	0.010839934166800	0.000000103286232
912	913	-1	0	913	-1	0		0	0	Open forest landscape	0.008357849076210	0.000000024862201
913	914	-1	0	914	-1	0		370	0	Architecture	0.008357849076210	0.000000024862201
914	915	-1	0	915	-1	0		0	0	Open forest landscape	0.006320721851050	0.000000437324307
915	916	-1	0	916	-1	0		371	0	Architecture	0.006320721851050	0.000000437324307
916	917	-1	0	917	-1	0		0	0	Open forest landscape	0.011684532210200	0.000000085258152
917	918	-1	0	918	-1	0		373	0	Architecture	0.011684532210200	0.000000085258152
918	919	-1	0	919	-1	0		0	0	Open forest landscape	0.002719013613410	0.000000032423698
919	920	-1	0	920	-1	0		374	0	Architecture	0.002719013613410	0.000000032423698
920	921	-1	0	921	-1	0		0	0	Open forest landscape	0.000201233272734	0.000000000078284
921	922	-1	0	922	-1	0		377	0	grassland	0.000201233272734	0.000000000078284
922	923	-1	0	923	-1	0		0	0	Open forest landscape	0.031651487328300	0.000000175576051
923	924	-1	0	924	-1	0		384	0	road	0.031651487328300	0.000000175576051
924	925	-1	0	925	-1	0		0	0	Open forest landscape	0.007313536601360	0.000000002449284
925	926	-1	0	926	-1	0		386	0	Water body	0.007313536601360	0.000000002449284
926	927	-1	0	927	-1	0		0	0	Open forest landscape	0.001117719692540	0.000000000443860
927	928	-1	0	928	-1	0		387	0	Water body	0.001117719692540	0.000000000443860
928	929	-1	0	929	-1	0		0	0	Open forest landscape	0.000208503956957	0.000000000089438
929	930	-1	0	930	-1	0		388	0	Water body	0.000208503956957	0.000000000089438
930	931	-1	0	931	-1	0		0	0	Open forest landscape	0.000407566801476	0.000000000125438
931	932	-1	0	932	-1	0		389	0	Water body	0.000407566801476	0.000000000125438
932	933	-1	0	933	-1	0		0	0	Open forest landscape	0.000378110996401	0.000000000136721
933	934	-1	0	934	-1	0		390	0	Water body	0.000378110996401	0.000000000136721
934	935	-1	0	935	-1	0		0	0	Open forest landscape	0.000931422095666	0.000000000433920
935	936	-1	0	936	-1	0		391	0	Water body	0.000931422095666	0.000000000433920
936	937	-1	0	937	-1	0		0	0	Open forest landscape	0.000225060345487	0.000000000110806
937	938	-1	0	938	-1	0		392	0	Water body	0.000225060345487	0.000000000110806
938	939	-1	0	939	-1	0		0	0	Open forest landscape	0.000300093613641	0.000000000142113
939	940	-1	0	940	-1	0		393	0	Water body	0.000300093613641	0.000000000142113
940	941	-1	0	941	-1	0		0	0	Open forest landscape	0.000856493229256	0.000000000310388
941	942	-1	0	942	-1	0		394	0	Water body	0.000856493229256	0.000000000310388
942	943	-1	0	943	-1	0		0	0	Open forest landscape	0.004167095930270	0.000000001603364
943	944	-1	0	944	-1	0		395	0	Water body	0.004167095930270	0.000000001603364
944	945	-1	0	945	-1	0		0	0	Open forest landscape	0.003249519105940	0.000000000701490
945	946	-1	0	946	-1	0		396	0	Water body	0.003249519105940	0.000000000701490
946	947	-1	0	947	-1	0		0	0	Open forest landscape	0.003518631500310	0.000000001310412
947	948	-1	0	948	-1	0		397	0	Water body	0.003518631500310	0.000000001310412
948	949	-1	0	949	-1	0		0	0	Open forest landscape	0.000297485359098	0.000000000143670
949	950	-1	0	950	-1	0		399	0	Water body	0.000297485359098	0.000000000143670
950	951	-1	0	951	-1	0		0	0	Open forest landscape	0.004667401236000	0.000000001263753
951	952	-1	0	952	-1	0		400	0	Water body	0.004667401236000	0.000000001263753
952	953	-1	0	953	-1	0		0	0	Open forest landscape	0.002348673333290	0.000000000910930
953	954	-1	0	954	-1	0		406	0	Water body	0.002348673333290	0.000000000910930
954	955	-1	0	955	-1	0		0	0	Open forest landscape	0.002933130224160	0.000000001534486
955	956	-1	0	956	-1	0		408	0	Water body	0.002933130224160	0.000000001534486
956	957	-1	0	957	-1	0		0	0	Open forest landscape	0.001832488510510	0.000000000872522
957	958	-1	0	958	-1	0		409	0	Water body	0.001832488510510	0.000000000872522
958	959	-1	0	959	-1	0		0	0	Open forest landscape	0.008736467154010	0.000000003948423
959	960	-1	0	960	-1	0		410	0	Water body	0.008736467154010	0.000000003948423
960	961	-1	0	961	-1	0		0	0	Open forest landscape	0.009831424242540	0.000000003715594
961	962	-1	0	962	-1	0		411	0	Water body	0.009831424242540	0.000000003715594
962	963	-1	0	963	-1	0		0	0	Open forest landscape	0.005662287697600	0.000000002118605
963	964	-1	0	964	-1	0		415	0	Water body	0.005662287697600	0.000000002118605
964	965	-1	0	965	-1	0		0	0	Open forest landscape	0.002323572075790	0.000000000951449
965	966	-1	0	966	-1	0		418	0	Water body	0.002323572075790	0.000000000951449
966	967	-1	0	967	-1	0		0	0	Open forest landscape	0.000546579847119	0.000000000159730
967	968	-1	0	968	-1	0		419	0	Water body	0.000546579847119	0.000000000159730
968	969	-1	0	969	-1	0		0	0	Open forest landscape	0.001657856979040	0.000000000455402
969	970	-1	0	970	-1	0		420	0	Water body	0.001657856979040	0.000000000455402
970	971	-1	0	971	-1	0		0	0	Open forest landscape	0.003828770068360	0.000000001110979
971	972	-1	0	972	-1	0		421	0	Water body	0.003828770068360	0.000000001110979
972	973	-1	0	973	-1	0		0	0	Open forest landscape	0.002105467136160	0.000000000839137
973	974	-1	0	974	-1	0		422	0	Water body	0.002105467136160	0.000000000839137
974	975	-1	0	975	-1	0		0	0	Open forest landscape	0.001909896743700	0.000000000865721
975	976	-1	0	976	-1	0		423	0	Water body	0.001909896743700	0.000000000865721
976	977	-1	0	977	-1	0		0	0	Open forest landscape	0.003353772065360	0.000000000870273
977	978	-1	0	978	-1	0		424	0	Water body	0.003353772065360	0.000000000870273
978	979	-1	0	979	-1	0		0	0	Open forest landscape	0.005291224997090	0.000000024495992
979	980	-1	0	980	-1	0		429	0	Water body	0.005291224997090	0.000000024495992
980	981	-1	0	981	-1	0		0	0	Open forest landscape	0.004864471534950	0.000000002034203
981	982	-1	0	982	-1	0		430	0	Water body	0.004864471534950	0.000000002034203
982	983	-1	0	983	-1	0		0	0	Open forest landscape	0.000469556334333	0.000000000222594
983	984	-1	0	984	-1	0		436	0	Water body	0.000469556334333	0.000000000222594
984	985	-1	0	985	-1	0		6	0	road	0.004860094606970	0.000000176761174
985	986	-1	0	986	-1	0		224	0	woodland	0.004860094606970	0.000000176761174
986	987	-1	0	987	-1	0		7	0	road	0.003830361877130	0.000000121304428
987	988	-1	0	988	-1	0		224	0	woodland	0.003830361877130	0.000000121304428
988	989	-1	0	989	-1	0		8	0	road	0.008837698350580	0.000000127637831
989	990	-1	0	990	-1	0		224	0	woodland	0.008837698350580	0.000000127637831
990	991	-1	0	991	-1	0		12	0	road	0.000357921922209	0.000000006894969
991	992	-1	0	992	-1	0		224	0	woodland	0.000357921922209	0.000000006894969
992	993	-1	0	993	-1	0		17	0	road	0.000148384577707	0.000000000656483
993	994	-1	0	994	-1	0		224	0	woodland	0.000148384577707	0.000000000656483
994	995	-1	0	995	-1	0		18	0	road	0.000293114244918	0.000000003124678
995	996	-1	0	996	-1	0		224	0	woodland	0.000293114244918	0.000000003124678
996	997	-1	0	997	-1	0		21	0	road	0.002538097740990	0.000000141999795
997	998	-1	0	998	-1	0		276	0	Aquatic flora	0.002538097740990	0.000000141999795
998	999	-1	0	999	-1	0		23	0	road	0.002613829103880	0.000000134981053
999	1000	-1	0	1000	-1	0		276	0	Aquatic flora	0.002613829103880	0.000000134981053
1000	1001	-1	0	1001	-1	0		24	0	road	0.000496016741516	0.000000005624202
1001	1002	-1	0	1002	-1	0		224	0	woodland	0.000496016741516	0.000000005624202
1002	1003	-1	0	1003	-1	0		24	0	road	0.004919872830980	0.000000089957152
1003	1004	-1	0	1004	-1	0		280	0	woodland	0.004919872830980	0.000000089957152
1004	1005	-1	0	1005	-1	0		27	0	road	0.002551146223300	0.000000125252093
1005	1006	-1	0	1006	-1	0		276	0	Aquatic flora	0.002551146223300	0.000000125252093
1006	1007	-1	0	1007	-1	0		30	0	road	0.000375679438456	0.000000005893917
1007	1008	-1	0	1008	-1	0		370	0	Architecture	0.000375679438456	0.000000005893917
1008	1009	-1	0	1009	-1	0		32	0	road	0.001248160862680	0.000000075667120
1009	1010	-1	0	1010	-1	0		304	0	Forest landscape	0.001248160862680	0.000000075667120
1010	1011	-1	0	1011	-1	0		32	0	road	0.000779095612226	0.000000022005032
1011	1012	-1	0	1012	-1	0		306	0	Forest landscape	0.000779095612226	0.000000022005032
1012	1013	-1	0	1013	-1	0		33	0	road	0.002258695955790	0.000000104946376
1013	1014	-1	0	1014	-1	0		276	0	Aquatic flora	0.002258695955790	0.000000104946376
1014	1015	-1	0	1015	-1	0		34	0	road	0.002599223274020	0.000000199630999
1015	1016	-1	0	1016	-1	0		370	0	Architecture	0.002599223274020	0.000000199630999
1016	1017	-1	0	1017	-1	0		35	0	road	0.000527065090096	0.000000014672568
1017	1018	-1	0	1018	-1	0		276	0	Aquatic flora	0.000527065090096	0.000000014672568
1018	1019	-1	0	1019	-1	0		35	0	road	0.000624091765439	0.000000022021416
1019	1020	-1	0	1020	-1	0		400	0	Water body	0.000624091765439	0.000000022021416
1020	1021	-1	0	1021	-1	0		37	0	road	0.000100787570819	0.000000000634358
1021	1022	-1	0	1022	-1	0		224	0	woodland	0.000100787570819	0.000000000634358
1022	1023	-1	0	1023	-1	0		37	0	road	0.007825653592210	0.000000071375628
1023	1024	-1	0	1024	-1	0		342	0	Open forest landscape	0.007825653592210	0.000000071375628
1024	1025	-1	0	1025	-1	0		37	0	road	0.004632378381860	0.000000300828404
1025	1026	-1	0	1026	-1	0		384	0	road	0.004632378381860	0.000000300828404
1026	1027	-1	0	1027	-1	0		38	0	road	0.002329063723760	0.000000087956572
1027	1028	-1	0	1028	-1	0		342	0	Open forest landscape	0.002329063723760	0.000000087956572
1028	1029	-1	0	1029	-1	0		39	0	road	0.000974690389326	0.000000021762302
1029	1030	-1	0	1030	-1	0		292	0	Forest landscape	0.000974690389326	0.000000021762302
1030	1031	-1	0	1031	-1	0		40	0	road	0.004456017412010	0.000000099415122
1031	1032	-1	0	1032	-1	0		292	0	Forest landscape	0.004456017412010	0.000000099415122
1032	1033	-1	0	1033	-1	0		41	0	road	0.004083352126480	0.000000147410617
1033	1034	-1	0	1034	-1	0		292	0	Forest landscape	0.004083352126480	0.000000147410617
1034	1035	-1	0	1035	-1	0		42	0	road	0.002780937910640	0.000000115163517
1035	1036	-1	0	1036	-1	0		296	0	Forest landscape	0.002780937910640	0.000000115163517
1036	1037	-1	0	1037	-1	0		43	0	road	0.001572414916310	0.000000055685069
1037	1038	-1	0	1038	-1	0		292	0	Forest landscape	0.001572414916310	0.000000055685069
1038	1039	-1	0	1039	-1	0		44	0	road	0.000048247285276	0.000000000065123
1039	1040	-1	0	1040	-1	0		292	0	Forest landscape	0.000048247285276	0.000000000065123
1040	1041	-1	0	1041	-1	0		44	0	road	0.000001212266759	0.000000000000049
1041	1042	-1	0	1042	-1	0		342	0	Open forest landscape	0.000001212266759	0.000000000000049
1042	1043	-1	0	1043	-1	0		45	0	road	0.000008935847401	0.000000000001685
1043	1044	-1	0	1044	-1	0		292	0	Forest landscape	0.000008935847401	0.000000000001685
1044	1045	-1	0	1045	-1	0		45	0	road	0.000396174065210	0.000000008968493
1045	1046	-1	0	1046	-1	0		342	0	Open forest landscape	0.000396174065210	0.000000008968493
1046	1047	-1	0	1047	-1	0		46	0	road	0.000274492181207	0.000000001867223
1047	1048	-1	0	1048	-1	0		342	0	Open forest landscape	0.000274492181207	0.000000001867223
1048	1049	-1	0	1049	-1	0		47	0	road	0.003087208045770	0.000000107545041
1049	1050	-1	0	1050	-1	0		296	0	Forest landscape	0.003087208045770	0.000000107545041
1050	1051	-1	0	1051	-1	0		48	0	road	0.000449145223608	0.000000002985710
1051	1052	-1	0	1052	-1	0		296	0	Forest landscape	0.000449145223608	0.000000002985710
1052	1053	-1	0	1053	-1	0		48	0	road	0.000756952612418	0.000000007594451
1053	1054	-1	0	1054	-1	0		298	0	Forest landscape	0.000756952612418	0.000000007594451
1054	1055	-1	0	1055	-1	0		50	0	road	0.000036998045815	0.000000000022694
1055	1056	-1	0	1056	-1	0		211	0	grassland	0.000036998045815	0.000000000022694
1056	1057	-1	0	1057	-1	0		50	0	road	0.001195768905820	0.000000049473434
1057	1058	-1	0	1058	-1	0		214	0	grassland	0.001195768905820	0.000000049473434
1058	1059	-1	0	1059	-1	0		51	0	road	0.001138376578890	0.000000047905847
1059	1060	-1	0	1060	-1	0		214	0	grassland	0.001138376578890	0.000000047905847
1060	1061	-1	0	1061	-1	0		52	0	road	0.000138859051024	0.000000000667190
1061	1062	-1	0	1062	-1	0		342	0	Open forest landscape	0.000138859051024	0.000000000667190
1062	1063	-1	0	1063	-1	0		53	0	road	0.000917218459376	0.000000052113727
1063	1064	-1	0	1064	-1	0		280	0	woodland	0.000917218459376	0.000000052113727
1064	1065	-1	0	1065	-1	0		53	0	road	0.015993119916100	0.000000999202211
1065	1066	-1	0	1066	-1	0		281	0	woodland	0.015993119916100	0.000000999202211
1066	1067	-1	0	1067	-1	0		53	0	road	0.000879480479172	0.000000038916647
1067	1068	-1	0	1068	-1	0		342	0	Open forest landscape	0.000879480479172	0.000000038916647
1068	1069	-1	0	1069	-1	0		53	0	road	0.002664835205650	0.000000140584059
1069	1070	-1	0	1070	-1	0		371	0	Architecture	0.002664835205650	0.000000140584059
1070	1071	-1	0	1071	-1	0		55	0	road	0.008335889304510	0.000000814260907
1071	1072	-1	0	1072	-1	0		370	0	Architecture	0.008335889304510	0.000000814260907
1072	1073	-1	0	1073	-1	0		56	0	road	0.008514377480970	0.000000736952069
1073	1074	-1	0	1074	-1	0		220	0	woodland	0.008514377480970	0.000000736952069
1074	1075	-1	0	1075	-1	0		59	0	road	0.001133906575630	0.000000073750180
1075	1076	-1	0	1076	-1	0		370	0	Architecture	0.001133906575630	0.000000073750180
1076	1077	-1	0	1077	-1	0		60	0	road	0.000085175105734	0.000000000404458
1077	1078	-1	0	1078	-1	0		342	0	Open forest landscape	0.000085175105734	0.000000000404458
1078	1079	-1	0	1079	-1	0		61	0	road	0.002351986704360	0.000000214117939
1079	1080	-1	0	1080	-1	0		369	0	Architecture	0.002351986704360	0.000000214117939
1080	1081	-1	0	1081	-1	0		64	0	road	0.003231525833840	0.000000014071652
1081	1082	-1	0	1082	-1	0		213	0	grassland	0.003231525833840	0.000000014071652
1082	1083	-1	0	1083	-1	0		64	0	road	0.000526815719415	0.000000003492787
1083	1084	-1	0	1084	-1	0		342	0	Open forest landscape	0.000526815719415	0.000000003492787
1084	1085	-1	0	1085	-1	0		64	0	road	0.000571345710331	0.000000013755219
1085	1086	-1	0	1086	-1	0		384	0	road	0.000571345710331	0.000000013755219
1086	1087	-1	0	1087	-1	0		65	0	road	0.000855795923893	0.000000001542816
1087	1088	-1	0	1088	-1	0		213	0	grassland	0.000855795923893	0.000000001542816
1088	1089	-1	0	1089	-1	0		65	0	road	0.000822385045706	0.000000036090101
1089	1090	-1	0	1090	-1	0		384	0	road	0.000822385045706	0.000000036090101
1090	1091	-1	0	1091	-1	0		68	0	road	0.002776115015960	0.000000179197240
1091	1092	-1	0	1092	-1	0		384	0	road	0.002776115015960	0.000000179197240
1092	1093	-1	0	1093	-1	0		71	0	road	0.000175247708159	0.000000000760935
1093	1094	-1	0	1094	-1	0		384	0	road	0.000175247708159	0.000000000760935
1094	1095	-1	0	1095	-1	0		72	0	road	0.001311222063210	0.000000041022903
1095	1096	-1	0	1096	-1	0		368	0	Architecture	0.001311222063210	0.000000041022903
1096	1097	-1	0	1097	-1	0		75	0	road	0.004946535624670	0.000000340148076
1097	1098	-1	0	1098	-1	0		384	0	road	0.004946535624670	0.000000340148076
1098	1099	-1	0	1099	-1	0		78	0	road	0.002435062747990	0.000000242036312
1099	1100	-1	0	1100	-1	0		366	0	Architecture	0.002435062747990	0.000000242036312
1100	1101	-1	0	1101	-1	0		79	0	road	0.002427522831450	0.000000189826255
1101	1102	-1	0	1102	-1	0		366	0	Architecture	0.002427522831450	0.000000189826255
1102	1103	-1	0	1103	-1	0		80	0	road	0.002240737946760	0.000000110597180
1103	1104	-1	0	1104	-1	0		384	0	road	0.002240737946760	0.000000110597180
1104	1105	-1	0	1105	-1	0		82	0	road	0.001433773442700	0.000000099487202
1105	1106	-1	0	1106	-1	0		316	0	Hard landscape	0.001433773442700	0.000000099487202
1106	1107	-1	0	1107	-1	0		83	0	road	0.000595322083254	0.000000015436590
1107	1108	-1	0	1108	-1	0		384	0	road	0.000595322083254	0.000000015436590
1108	1109	-1	0	1109	-1	0		85	0	road	0.001171132792810	0.000000063737325
1109	1110	-1	0	1110	-1	0		384	0	road	0.001171132792810	0.000000063737325
1110	1111	-1	0	1111	-1	0		86	0	road	0.001885994473270	0.000000086352625
1111	1112	-1	0	1112	-1	0		384	0	road	0.001885994473270	0.000000086352625
1112	1113	-1	0	1113	-1	0		94	0	road	0.002525432839400	0.000000056916092
1113	1114	-1	0	1114	-1	0		225	0	Hard landscape	0.002525432839400	0.000000056916092
1114	1115	-1	0	1115	-1	0		95	0	road	0.000722017961779	0.000000026165536
1115	1116	-1	0	1116	-1	0		225	0	Hard landscape	0.000722017961779	0.000000026165536
1116	1117	-1	0	1117	-1	0		97	0	road	0.000063190067823	0.000000000225009
1117	1118	-1	0	1118	-1	0		236	0	Forest landscape	0.000063190067823	0.000000000225009
1118	1119	-1	0	1119	-1	0		99	0	road	0.000981530743983	0.000000039782837
1119	1120	-1	0	1120	-1	0		236	0	Forest landscape	0.000981530743983	0.000000039782837
1120	1121	-1	0	1121	-1	0		99	0	road	0.002630829682340	0.000000111692542
1121	1122	-1	0	1122	-1	0		345	0	Aquatic flora	0.002630829682340	0.000000111692542
1122	1123	-1	0	1123	-1	0		100	0	road	0.000541125422185	0.000000001098698
1123	1124	-1	0	1124	-1	0		314	0	Hard landscape	0.000541125422185	0.000000001098698
1124	1125	-1	0	1125	-1	0		100	0	road	0.001771525634510	0.000000190054764
1125	1126	-1	0	1126	-1	0		320	0	Forest landscape	0.001771525634510	0.000000190054764
1126	1127	-1	0	1127	-1	0		100	0	road	0.002843654560490	0.000000193870858
1127	1128	-1	0	1128	-1	0		321	0	Forest landscape	0.002843654560490	0.000000193870858
1128	1129	-1	0	1129	-1	0		101	0	road	0.000313127959500	0.000000003081407
1129	1130	-1	0	1130	-1	0		236	0	Forest landscape	0.000313127959500	0.000000003081407
1130	1131	-1	0	1131	-1	0		103	0	road	0.002072222442860	0.000000196800468
1131	1132	-1	0	1132	-1	0		318	0	Forest landscape	0.002072222442860	0.000000196800468
1132	1133	-1	0	1133	-1	0		104	0	road	0.001225631224150	0.000000031514080
1133	1134	-1	0	1134	-1	0		247	0	Aquatic flora	0.001225631224150	0.000000031514080
1134	1135	-1	0	1135	-1	0		104	0	road	0.003699248314480	0.000000148513932
1135	1136	-1	0	1136	-1	0		351	0	Open forest landscape	0.003699248314480	0.000000148513932
1136	1137	-1	0	1137	-1	0		104	0	road	0.000399805937691	0.000000001633417
1137	1138	-1	0	1138	-1	0		409	0	Water body	0.000399805937691	0.000000001633417
1138	1139	-1	0	1139	-1	0		104	0	road	0.000902186571521	0.000000018939836
1139	1140	-1	0	1140	-1	0		410	0	Water body	0.000902186571521	0.000000018939836
1140	1141	-1	0	1141	-1	0		106	0	road	0.000465165182352	0.000000008015087
1141	1142	-1	0	1142	-1	0		314	0	Hard landscape	0.000465165182352	0.000000008015087
1142	1143	-1	0	1143	-1	0		108	0	road	0.001094132630190	0.000000008562812
1143	1144	-1	0	1144	-1	0		356	0	Forest landscape	0.001094132630190	0.000000008562812
1144	1145	-1	0	1145	-1	0		110	0	road	0.001072131236580	0.000000043401611
1145	1146	-1	0	1146	-1	0		210	0	grassland	0.001072131236580	0.000000043401611
1146	1147	-1	0	1147	-1	0		112	0	road	0.001579353465370	0.000000035683108
1147	1148	-1	0	1148	-1	0		223	0	grassland	0.001579353465370	0.000000035683108
1148	1149	-1	0	1149	-1	0		112	0	road	0.000534776130105	0.000000013572246
1149	1150	-1	0	1150	-1	0		384	0	road	0.000534776130105	0.000000013572246
1150	1151	-1	0	1151	-1	0		113	0	road	0.000404671553140	0.000000003917589
1151	1152	-1	0	1152	-1	0		408	0	Water body	0.000404671553140	0.000000003917589
1152	1153	-1	0	1153	-1	0		114	0	road	0.004925004697860	0.000000403668363
1153	1154	-1	0	1154	-1	0		384	0	road	0.004925004697860	0.000000403668363
1154	1155	-1	0	1155	-1	0		115	0	road	0.003820756403620	0.000000134879741
1155	1156	-1	0	1156	-1	0		322	0	Forest landscape	0.003820756403620	0.000000134879741
1156	1157	-1	0	1157	-1	0		115	0	road	0.007199058799680	0.000000262415114
1157	1158	-1	0	1158	-1	0		408	0	Water body	0.007199058799680	0.000000262415114
1158	1159	-1	0	1159	-1	0		115	0	road	0.000630991117605	0.000000021193589
1159	1160	-1	0	1160	-1	0		409	0	Water body	0.000630991117605	0.000000021193589
1160	1161	-1	0	1161	-1	0		116	0	road	0.003613636016360	0.000000111995493
1161	1162	-1	0	1162	-1	0		408	0	Water body	0.003613636016360	0.000000111995493
1162	1163	-1	0	1163	-1	0		116	0	road	0.000441822665871	0.000000003829708
1163	1164	-1	0	1164	-1	0		409	0	Water body	0.000441822665871	0.000000003829708
1164	1165	-1	0	1165	-1	0		117	0	road	0.000545975293875	0.000000012761956
1165	1166	-1	0	1166	-1	0		390	0	Water body	0.000545975293875	0.000000012761956
1166	1167	-1	0	1167	-1	0		117	0	road	0.001416138669240	0.000000059885520
1167	1168	-1	0	1168	-1	0		408	0	Water body	0.001416138669240	0.000000059885520
1168	1169	-1	0	1169	-1	0		118	0	road	0.000186500141381	0.000000001036876
1169	1170	-1	0	1170	-1	0		221	0	grassland	0.000186500141381	0.000000001036876
1170	1171	-1	0	1171	-1	0		119	0	road	0.000722573211009	0.000000032686372
1171	1172	-1	0	1172	-1	0		384	0	road	0.000722573211009	0.000000032686372
1172	1173	-1	0	1173	-1	0		120	0	road	0.000409374480143	0.000000001756548
1173	1174	-1	0	1174	-1	0		221	0	grassland	0.000409374480143	0.000000001756548
1174	1175	-1	0	1175	-1	0		120	0	road	0.000772001203130	0.000000024590432
1175	1176	-1	0	1176	-1	0		270	0	Forest landscape	0.000772001203130	0.000000024590432
1176	1177	-1	0	1177	-1	0		120	0	road	0.002935281187160	0.000000050191396
1177	1178	-1	0	1178	-1	0		390	0	Water body	0.002935281187160	0.000000050191396
1178	1179	-1	0	1179	-1	0		121	0	road	0.000307220340937	0.000000002723854
1179	1180	-1	0	1180	-1	0		223	0	grassland	0.000307220340937	0.000000002723854
1180	1181	-1	0	1181	-1	0		121	0	road	0.001021963772640	0.000000061180452
1181	1182	-1	0	1182	-1	0		384	0	road	0.001021963772640	0.000000061180452
1182	1183	-1	0	1183	-1	0		123	0	road	0.002456642419040	0.000000009957109
1183	1184	-1	0	1184	-1	0		356	0	Forest landscape	0.002456642419040	0.000000009957109
1184	1185	-1	0	1185	-1	0		124	0	road	0.001568193855060	0.000000034986343
1185	1186	-1	0	1186	-1	0		350	0	Open forest landscape	0.001568193855060	0.000000034986343
1186	1187	-1	0	1187	-1	0		125	0	road	0.000106859824915	0.000000000064890
1187	1188	-1	0	1188	-1	0		381	0	road	0.000106859824915	0.000000000064890
1188	1189	-1	0	1189	-1	0		125	0	road	0.000097475661608	0.000000000059194
1189	1190	-1	0	1190	-1	0		382	0	road	0.000097475661608	0.000000000059194
1190	1191	-1	0	1191	-1	0		125	0	road	0.003339423174540	0.000000171570091
1191	1192	-1	0	1192	-1	0		384	0	road	0.003339423174540	0.000000171570091
1192	1193	-1	0	1193	-1	0		126	0	road	0.000599212523092	0.000000019795335
1193	1194	-1	0	1194	-1	0		381	0	road	0.000599212523092	0.000000019795335
1194	1195	-1	0	1195	-1	0		126	0	road	0.004122058335710	0.000000312291482
1195	1196	-1	0	1196	-1	0		384	0	road	0.004122058335710	0.000000312291482
1196	1197	-1	0	1197	-1	0		129	0	road	0.002176089218250	0.000000020402338
1197	1198	-1	0	1198	-1	0		271	0	Forest landscape	0.002176089218250	0.000000020402338
1198	1199	-1	0	1199	-1	0		129	0	road	0.000452989622622	0.000000005898540
1199	1200	-1	0	1200	-1	0		350	0	Open forest landscape	0.000452989622622	0.000000005898540
1200	1201	-1	0	1201	-1	0		132	0	road	0.001638763380250	0.000000061064544
1201	1202	-1	0	1202	-1	0		210	0	grassland	0.001638763380250	0.000000061064544
1202	1203	-1	0	1203	-1	0		132	0	road	0.001802540634660	0.000000085682995
1203	1204	-1	0	1204	-1	0		218	0	grassland	0.001802540634660	0.000000085682995
1204	1205	-1	0	1205	-1	0		132	0	road	0.004853165293800	0.000000645099766
1205	1206	-1	0	1206	-1	0		359	0	Forest landscape	0.004853165293800	0.000000645099766
1206	1207	-1	0	1207	-1	0		135	0	road	0.002905082255690	0.000000062029294
1207	1208	-1	0	1208	-1	0		359	0	Forest landscape	0.002905082255690	0.000000062029294
1208	1209	-1	0	1209	-1	0		137	0	road	0.000189111717770	0.000000001783860
1209	1210	-1	0	1210	-1	0		218	0	grassland	0.000189111717770	0.000000001783860
1210	1211	-1	0	1211	-1	0		137	0	road	0.003880125403660	0.000000191321926
1211	1212	-1	0	1212	-1	0		359	0	Forest landscape	0.003880125403660	0.000000191321926
1212	1213	-1	0	1213	-1	0		139	0	road	0.000809229755054	0.000000028349475
1213	1214	-1	0	1214	-1	0		359	0	Forest landscape	0.000809229755054	0.000000028349475
1214	1215	-1	0	1215	-1	0		140	0	road	0.006327130631500	0.000000287373062
1215	1216	-1	0	1216	-1	0		384	0	road	0.006327130631500	0.000000287373062
1216	1217	-1	0	1217	-1	0		141	0	road	0.001435776169280	0.000000047112778
1217	1218	-1	0	1218	-1	0		218	0	grassland	0.001435776169280	0.000000047112778
1218	1219	-1	0	1219	-1	0		141	0	road	0.003812651860450	0.000000126068468
1219	1220	-1	0	1220	-1	0		359	0	Forest landscape	0.003812651860450	0.000000126068468
1220	1221	-1	0	1221	-1	0		142	0	road	0.004164125763410	0.000000911877695
1221	1222	-1	0	1222	-1	0		227	0	Hard landscape	0.004164125763410	0.000000911877695
1222	1223	-1	0	1223	-1	0		143	0	road	0.006773145230750	0.000000617826299
1223	1224	-1	0	1224	-1	0		384	0	road	0.006773145230750	0.000000617826299
1224	1225	-1	0	1225	-1	0		146	0	road	0.002622010088010	0.000000176162869
1225	1226	-1	0	1226	-1	0		365	0	Architecture	0.002622010088010	0.000000176162869
1226	1227	-1	0	1227	-1	0		147	0	road	0.000555927073108	0.000000015116833
1227	1228	-1	0	1228	-1	0		246	0	Aquatic flora	0.000555927073108	0.000000015116833
1228	1229	-1	0	1229	-1	0		147	0	road	0.000092825511207	0.000000000386810
1229	1230	-1	0	1230	-1	0		249	0	Aquatic flora	0.000092825511207	0.000000000386810
1230	1231	-1	0	1231	-1	0		147	0	road	0.001024220081340	0.000000032561404
1231	1232	-1	0	1232	-1	0		275	0	Forest landscape	0.001024220081340	0.000000032561404
1232	1233	-1	0	1233	-1	0		147	0	road	0.000353074268703	0.000000007849763
1233	1234	-1	0	1234	-1	0		411	0	Water body	0.000353074268703	0.000000007849763
1234	1235	-1	0	1235	-1	0		148	0	road	0.003037916422280	0.000000291891350
1235	1236	-1	0	1236	-1	0		384	0	road	0.003037916422280	0.000000291891350
1236	1237	-1	0	1237	-1	0		149	0	road	0.006576777482010	0.000000433113928
1237	1238	-1	0	1238	-1	0		231	0	woodland	0.006576777482010	0.000000433113928
1238	1239	-1	0	1239	-1	0		150	0	road	0.001620511538630	0.000000039700233
1239	1240	-1	0	1240	-1	0		275	0	Forest landscape	0.001620511538630	0.000000039700233
1240	1241	-1	0	1241	-1	0		151	0	road	0.002202678274840	0.000000079418417
1241	1242	-1	0	1242	-1	0		233	0	woodland	0.002202678274840	0.000000079418417
1242	1243	-1	0	1243	-1	0		151	0	road	0.003655733023640	0.000000299005667
1243	1244	-1	0	1244	-1	0		365	0	Architecture	0.003655733023640	0.000000299005667
1244	1245	-1	0	1245	-1	0		157	0	road	0.004270406334720	0.000000169176260
1245	1246	-1	0	1246	-1	0		275	0	Forest landscape	0.004270406334720	0.000000169176260
1246	1247	-1	0	1247	-1	0		157	0	road	0.000410474078986	0.000000007183096
1247	1248	-1	0	1248	-1	0		311	0	Forest landscape	0.000410474078986	0.000000007183096
1248	1249	-1	0	1249	-1	0		165	0	road	0.001244403695930	0.000000092568886
1249	1250	-1	0	1250	-1	0		365	0	Architecture	0.001244403695930	0.000000092568886
1250	1251	-1	0	1251	-1	0		166	0	road	0.001385147440100	0.000000043854260
1251	1252	-1	0	1252	-1	0		311	0	Forest landscape	0.001385147440100	0.000000043854260
1252	1253	-1	0	1253	-1	0		168	0	road	0.001527939757400	0.000000127179658
1253	1254	-1	0	1254	-1	0		384	0	road	0.001527939757400	0.000000127179658
1254	1255	-1	0	1255	-1	0		172	0	road	0.000221175528347	0.000000001345829
1255	1256	-1	0	1256	-1	0		311	0	Forest landscape	0.000221175528347	0.000000001345829
1256	1257	-1	0	1257	-1	0		172	0	road	0.000308591203453	0.000000003801391
1257	1258	-1	0	1258	-1	0		384	0	road	0.000308591203453	0.000000003801391
1258	1259	-1	0	1259	-1	0		175	0	road	0.000742070432535	0.000000031352100
1259	1260	-1	0	1260	-1	0		384	0	road	0.000742070432535	0.000000031352100
1260	1261	-1	0	1261	-1	0		176	0	road	0.002536965056300	0.000000333931749
1261	1262	-1	0	1262	-1	0		365	0	Architecture	0.002536965056300	0.000000333931749
1262	1263	-1	0	1263	-1	0		179	0	road	0.000780071831332	0.000000033271619
1263	1264	-1	0	1264	-1	0		384	0	road	0.000780071831332	0.000000033271619
1264	1265	-1	0	1265	-1	0		180	0	road	0.000368844186709	0.000000007047528
1265	1266	-1	0	1266	-1	0		384	0	road	0.000368844186709	0.000000007047528
1266	1267	-1	0	1267	-1	0		184	0	road	0.000776769601373	0.000000035984887
1267	1268	-1	0	1268	-1	0		384	0	road	0.000776769601373	0.000000035984887
1268	1269	-1	0	1269	-1	0		186	0	road	0.000771204525220	0.000000034120874
1269	1270	-1	0	1270	-1	0		384	0	road	0.000771204525220	0.000000034120874
1270	1271	-1	0	1271	-1	0		188	0	road	0.005299075456760	0.000001624218735
1271	1272	-1	0	1272	-1	0		365	0	Architecture	0.005299075456760	0.000001624218735
1272	1273	-1	0	1273	-1	0		189	0	road	0.001499748652290	0.000000030315589
1273	1274	-1	0	1274	-1	0		357	0	Forest landscape	0.001499748652290	0.000000030315589
1274	1275	-1	0	1275	-1	0		190	0	road	0.004013656644300	0.000000436994886
1275	1276	-1	0	1276	-1	0		365	0	Architecture	0.004013656644300	0.000000436994886
1276	1277	-1	0	1277	-1	0		191	0	road	0.002152067676880	0.000000131455947
1277	1278	-1	0	1278	-1	0		233	0	woodland	0.002152067676880	0.000000131455947
1278	1279	-1	0	1279	-1	0		191	0	road	0.005194925525660	0.000000153132681
1279	1280	-1	0	1280	-1	0		365	0	Architecture	0.005194925525660	0.000000153132681
1280	1281	-1	0	1281	-1	0		196	0	road	0.003678562346840	0.000000067583195
1281	1282	-1	0	1282	-1	0		233	0	woodland	0.003678562346840	0.000000067583195
1282	1283	-1	0	1283	-1	0		198	0	road	0.000506601534532	0.000000014506451
1283	1284	-1	0	1284	-1	0		232	0	woodland	0.000506601534532	0.000000014506451
1284	1285	-1	0	1285	-1	0		199	0	road	0.000675734967697	0.000000026445268
1285	1286	-1	0	1286	-1	0		232	0	woodland	0.000675734967697	0.000000026445268
1286	1287	-1	0	1287	-1	0		207	0	road	0.004890301838440	0.000000207861937
1287	1288	-1	0	1288	-1	0		244	0	Forest landscape	0.004890301838440	0.000000207861937
1288	1289	-1	0	1289	-1	0		207	0	road	0.001422436971600	0.000000098205874
1289	1290	-1	0	1290	-1	0		246	0	Aquatic flora	0.001422436971600	0.000000098205874
1290	1291	-1	0	1291	-1	0		207	0	road	0.001250641635990	0.000000080840102
1291	1292	-1	0	1292	-1	0		274	0	Forest landscape	0.001250641635990	0.000000080840102
1292	1293	-1	0	1293	-1	0		207	0	road	0.000016180534187	0.000000000004106
1293	1294	-1	0	1294	-1	0		411	0	Water body	0.000016180534187	0.000000000004106
1294	1295	-1	0	1295	-1	0		208	0	woodland	0.000156193393988	0.000000000562346
1295	1296	-1	0	1296	-1	0		338	0	Forest landscape	0.000156193393988	0.000000000562346
1296	1297	-1	0	1297	-1	0		208	0	woodland	0.002197747692880	0.000000294608368
1297	1298	-1	0	1298	-1	0		417	0	Water body	0.002197747692880	0.000000294608368
1298	1299	-1	0	1299	-1	0		208	0	woodland	0.001920389752060	0.000000240014269
1299	1300	-1	0	1300	-1	0		425	0	Water body	0.001920389752060	0.000000240014269
1300	1301	-1	0	1301	-1	0		208	0	woodland	0.001460198921430	0.000000162088003
1301	1302	-1	0	1302	-1	0		426	0	Water body	0.001460198921430	0.000000162088003
1302	1303	-1	0	1303	-1	0		208	0	woodland	0.000912440594481	0.000000056610305
1303	1304	-1	0	1304	-1	0		427	0	Water body	0.000912440594481	0.000000056610305
1304	1305	-1	0	1305	-1	0		208	0	woodland	0.001032108062980	0.000000067276486
1305	1306	-1	0	1306	-1	0		428	0	Water body	0.001032108062980	0.000000067276486
1306	1307	-1	0	1307	-1	0		209	0	grassland	0.006308873223610	0.000000475082200
1307	1308	-1	0	1308	-1	0		384	0	road	0.006308873223610	0.000000475082200
1308	1309	-1	0	1309	-1	0		213	0	grassland	0.001017883389730	0.000000002381690
1309	1310	-1	0	1310	-1	0		342	0	Open forest landscape	0.001017883389730	0.000000002381690
1310	1311	-1	0	1311	-1	0		213	0	grassland	0.005387239708530	0.000001581278239
1311	1312	-1	0	1312	-1	0		377	0	grassland	0.005387239708530	0.000001581278239
1312	1313	-1	0	1313	-1	0		213	0	grassland	0.004476188378110	0.000000596970048
1313	1314	-1	0	1314	-1	0		384	0	road	0.004476188378110	0.000000596970048
1314	1315	-1	0	1315	-1	0		214	0	grassland	0.002127644002430	0.000000213691526
1315	1316	-1	0	1316	-1	0		229	0	Hard landscape	0.002127644002430	0.000000213691526
1316	1317	-1	0	1317	-1	0		216	0	grassland	0.000448579949965	0.000000000637922
1317	1318	-1	0	1318	-1	0		332	0	Hard landscape	0.000448579949965	0.000000000637922
1318	1319	-1	0	1319	-1	0		218	0	grassland	0.002331569533700	0.000000019070403
1319	1320	-1	0	1320	-1	0		360	0	Forest landscape	0.002331569533700	0.000000019070403
1320	1321	-1	0	1321	-1	0		219	0	grassland	0.000680512252034	0.000000008479597
1321	1322	-1	0	1322	-1	0		346	0	Open forest landscape	0.000680512252034	0.000000008479597
1322	1323	-1	0	1323	-1	0		220	0	woodland	0.002192588349180	0.000000107450225
1323	1324	-1	0	1324	-1	0		432	0	Water body	0.002192588349180	0.000000107450225
1324	1325	-1	0	1325	-1	0		220	0	woodland	0.001125948332990	0.000000031890886
1325	1326	-1	0	1326	-1	0		439	0	Water body	0.001125948332990	0.000000031890886
1326	1327	-1	0	1327	-1	0		224	0	woodland	0.119364159098000	0.000101348319524
1327	1328	-1	0	1328	-1	0		362	0	woodland	0.119364159098000	0.000101348319524
1328	1329	-1	0	1329	-1	0		224	0	woodland	0.005794011137720	0.000000406316779
1329	1330	-1	0	1330	-1	0		372	0	Water body	0.005794011137720	0.000000406316779
1330	1331	-1	0	1331	-1	0		224	0	woodland	0.000544617624085	0.000000008101873
1331	1332	-1	0	1332	-1	0		375	0	road	0.000544617624085	0.000000008101873
1332	1333	-1	0	1333	-1	0		224	0	woodland	0.046397332724900	0.000046119953858
1333	1334	-1	0	1334	-1	0		378	0	woodland	0.046397332724900	0.000046119953858
1334	1335	-1	0	1335	-1	0		224	0	woodland	0.000587697464881	0.000000014332076
1335	1336	-1	0	1336	-1	0		379	0	road	0.000587697464881	0.000000014332076
1336	1337	-1	0	1337	-1	0		224	0	woodland	0.009926003131480	0.000001086276796
1337	1338	-1	0	1338	-1	0		384	0	road	0.009926003131480	0.000001086276796
1338	1339	-1	0	1339	-1	0		224	0	woodland	0.004313084756670	0.000000699306358
1339	1340	-1	0	1340	-1	0		385	0	Water body	0.004313084756670	0.000000699306358
1340	1341	-1	0	1341	-1	0		224	0	woodland	0.022080463202200	0.000002284594045
1341	1342	-1	0	1342	-1	0		399	0	Water body	0.022080463202200	0.000002284594045
1342	1343	-1	0	1343	-1	0		224	0	woodland	0.012114444636600	0.000001215652972
1343	1344	-1	0	1344	-1	0		401	0	Water body	0.012114444636600	0.000001215652972
1344	1345	-1	0	1345	-1	0		224	0	woodland	0.003789124093350	0.000000340095962
1345	1346	-1	0	1346	-1	0		402	0	Water body	0.003789124093350	0.000000340095962
1346	1347	-1	0	1347	-1	0		224	0	woodland	0.002273294260410	0.000000153564247
1347	1348	-1	0	1348	-1	0		403	0	Water body	0.002273294260410	0.000000153564247
1348	1349	-1	0	1349	-1	0		224	0	woodland	0.002832154636460	0.000000190441829
1349	1350	-1	0	1350	-1	0		404	0	Water body	0.002832154636460	0.000000190441829
1350	1351	-1	0	1351	-1	0		224	0	woodland	0.039223023172700	0.000004772889681
1351	1352	-1	0	1352	-1	0		405	0	Water body	0.039223023172700	0.000004772889681
1352	1353	-1	0	1353	-1	0		224	0	woodland	0.001568542369810	0.000000161336398
1353	1354	-1	0	1354	-1	0		433	0	Water body	0.001568542369810	0.000000161336398
1354	1355	-1	0	1355	-1	0		225	0	Hard landscape	0.002247138753250	0.000000059230951
1355	1356	-1	0	1356	-1	0		369	0	Architecture	0.002247138753250	0.000000059230951
1356	1357	-1	0	1357	-1	0		227	0	Hard landscape	0.004065641821990	0.000000102197337
1357	1358	-1	0	1358	-1	0		233	0	woodland	0.004065641821990	0.000000102197337
1358	1359	-1	0	1359	-1	0		228	0	Hard landscape	0.001546867282820	0.000000055499553
1359	1360	-1	0	1360	-1	0		358	0	woodland	0.001546867282820	0.000000055499553
1360	1361	-1	0	1361	-1	0		229	0	Hard landscape	0.000226155165018	0.000000002804444
1361	1362	-1	0	1362	-1	0		302	0	Forest landscape	0.000226155165018	0.000000002804444
1362	1363	-1	0	1363	-1	0		233	0	woodland	0.007220190037260	0.000000207680131
1363	1364	-1	0	1364	-1	0		365	0	Architecture	0.007220190037260	0.000000207680131
1364	1365	-1	0	1365	-1	0		234	0	woodland	0.002694076848690	0.000000474663622
1365	1366	-1	0	1366	-1	0		416	0	Water body	0.002694076848690	0.000000474663622
1366	1367	-1	0	1367	-1	0		244	0	Forest landscape	0.005440024953820	0.000001282771509
1367	1368	-1	0	1368	-1	0		273	0	Forest landscape	0.005440024953820	0.000001282771509
1368	1369	-1	0	1369	-1	0		246	0	Aquatic flora	0.007897217170140	0.000000125811340
1369	1370	-1	0	1370	-1	0		411	0	Water body	0.007897217170140	0.000000125811340
1370	1371	-1	0	1371	-1	0		247	0	Aquatic flora	0.000067344781020	0.000000000060753
1371	1372	-1	0	1372	-1	0		351	0	Open forest landscape	0.000067344781020	0.000000000060753
1372	1373	-1	0	1373	-1	0		247	0	Aquatic flora	0.001332368566740	0.000000008220736
1373	1374	-1	0	1374	-1	0		410	0	Water body	0.001332368566740	0.000000008220736
1374	1375	-1	0	1375	-1	0		248	0	Aquatic flora	0.003766009616130	0.000000000625970
1375	1376	-1	0	1376	-1	0		324	0	Forest landscape	0.003766009616130	0.000000000625970
1376	1377	-1	0	1377	-1	0		248	0	Aquatic flora	0.000265729436125	0.000000001126724
1377	1378	-1	0	1378	-1	0		326	0	Forest landscape	0.000265729436125	0.000000001126724
1378	1379	-1	0	1379	-1	0		248	0	Aquatic flora	0.003665148164580	0.000000017050703
1379	1380	-1	0	1380	-1	0		410	0	Water body	0.003665148164580	0.000000017050703
1380	1381	-1	0	1381	-1	0		248	0	Aquatic flora	0.001842825040140	0.000000002206875
1381	1382	-1	0	1382	-1	0		412	0	Water body	0.001842825040140	0.000000002206875
1382	1383	-1	0	1383	-1	0		249	0	Aquatic flora	0.004069717162670	0.000000035544685
1383	1384	-1	0	1384	-1	0		411	0	Water body	0.004069717162670	0.000000035544685
1384	1385	-1	0	1385	-1	0		250	0	Aquatic flora	0.000948336615634	0.000000007755550
1385	1386	-1	0	1386	-1	0		412	0	Water body	0.000948336615634	0.000000007755550
1386	1387	-1	0	1387	-1	0		251	0	Aquatic flora	0.002100181225670	0.000000050345322
1387	1388	-1	0	1388	-1	0		343	0	Open forest landscape	0.002100181225670	0.000000050345322
1388	1389	-1	0	1389	-1	0		251	0	Aquatic flora	0.011414807026000	0.000000206620997
1389	1390	-1	0	1390	-1	0		397	0	Water body	0.011414807026000	0.000000206620997
1390	1391	-1	0	1391	-1	0		252	0	Aquatic flora	0.006730582060680	0.000000124478175
1391	1392	-1	0	1392	-1	0		397	0	Water body	0.006730582060680	0.000000124478175
1392	1393	-1	0	1393	-1	0		253	0	Aquatic flora	0.000055579298121	0.000000000075178
1393	1394	-1	0	1394	-1	0		289	0	Forest landscape	0.000055579298121	0.000000000075178
1394	1395	-1	0	1395	-1	0		253	0	Aquatic flora	0.004688310996810	0.000001091809562
1395	1396	-1	0	1396	-1	0		413	0	Water body	0.004688310996810	0.000001091809562
1396	1397	-1	0	1397	-1	0		254	0	Aquatic flora	0.004579166062790	0.000000040014860
1397	1398	-1	0	1398	-1	0		391	0	Water body	0.004579166062790	0.000000040014860
1398	1399	-1	0	1399	-1	0		254	0	Aquatic flora	0.002267273898840	0.000000020316505
1399	1400	-1	0	1400	-1	0		392	0	Water body	0.002267273898840	0.000000020316505
1400	1401	-1	0	1401	-1	0		255	0	Aquatic flora	0.000991699468176	0.000000062083697
1401	1402	-1	0	1402	-1	0		334	0	Forest landscape	0.000991699468176	0.000000062083697
1402	1403	-1	0	1403	-1	0		256	0	Aquatic flora	0.001331498933850	0.000000011339448
1403	1404	-1	0	1404	-1	0		336	0	Forest landscape	0.001331498933850	0.000000011339448
1404	1405	-1	0	1405	-1	0		256	0	Aquatic flora	0.000078626354904	0.000000000050399
1405	1406	-1	0	1406	-1	0		386	0	Water body	0.000078626354904	0.000000000050399
1406	1407	-1	0	1407	-1	0		259	0	Aquatic flora	0.005018976453040	0.000000129059284
1407	1408	-1	0	1408	-1	0		387	0	Water body	0.005018976453040	0.000000129059284
1408	1409	-1	0	1409	-1	0		263	0	Forest landscape	0.002461833752680	0.000000120381616
1409	1410	-1	0	1410	-1	0		388	0	Water body	0.002461833752680	0.000000120381616
1410	1411	-1	0	1411	-1	0		268	0	Forest landscape	0.001011246438860	0.000000012259621
1411	1412	-1	0	1412	-1	0		315	0	Hard landscape	0.001011246438860	0.000000012259621
1412	1413	-1	0	1413	-1	0		270	0	Forest landscape	0.003408664959560	0.000000034519389
1413	1414	-1	0	1414	-1	0		390	0	Water body	0.003408664959560	0.000000034519389
1414	1415	-1	0	1415	-1	0		272	0	Forest landscape	0.002411312727100	0.000000010820772
1415	1416	-1	0	1416	-1	0		350	0	Open forest landscape	0.002411312727100	0.000000010820772
1416	1417	-1	0	1417	-1	0		276	0	Aquatic flora	0.010150173717800	0.000000608271856
1417	1418	-1	0	1418	-1	0		400	0	Water body	0.010150173717800	0.000000608271856
1418	1419	-1	0	1419	-1	0		277	0	Aquatic flora	0.008462940056630	0.000000071568107
1419	1420	-1	0	1420	-1	0		279	0	woodland	0.008462940056630	0.000000071568107
1420	1421	-1	0	1421	-1	0		277	0	Aquatic flora	0.001057846655670	0.000000025823902
1421	1422	-1	0	1422	-1	0		374	0	Architecture	0.001057846655670	0.000000025823902
1422	1423	-1	0	1423	-1	0		277	0	Aquatic flora	0.002533180945710	0.000000098497976
1423	1424	-1	0	1424	-1	0		400	0	Water body	0.002533180945710	0.000000098497976
1424	1425	-1	0	1425	-1	0		278	0	Water body	0.004779086766980	0.000000056028686
1425	1426	-1	0	1426	-1	0		280	0	woodland	0.004779086766980	0.000000056028686
1426	1427	-1	0	1427	-1	0		278	0	Water body	0.005624391458900	0.000000078423570
1427	1428	-1	0	1428	-1	0		281	0	woodland	0.005624391458900	0.000000078423570
1428	1429	-1	0	1429	-1	0		278	0	Water body	0.004749425017630	0.000001390035948
1429	1430	-1	0	1430	-1	0		398	0	Water body	0.004749425017630	0.000001390035948
1430	1431	-1	0	1431	-1	0		279	0	woodland	0.002587198041510	0.000000382781876
1431	1432	-1	0	1432	-1	0		370	0	Architecture	0.002587198041510	0.000000382781876
1432	1433	-1	0	1433	-1	0		279	0	woodland	0.014115184092900	0.000001335148482
1433	1434	-1	0	1434	-1	0		374	0	Architecture	0.014115184092900	0.000001335148482
1434	1435	-1	0	1435	-1	0		280	0	woodland	0.006807619730130	0.000001608513538
1435	1436	-1	0	1436	-1	0		371	0	Architecture	0.006807619730130	0.000001608513538
1436	1437	-1	0	1437	-1	0		280	0	woodland	0.003257435961270	0.000000230489330
1437	1438	-1	0	1438	-1	0		398	0	Water body	0.003257435961270	0.000000230489330
1438	1439	-1	0	1439	-1	0		281	0	woodland	0.008190441937940	0.000000082457660
1439	1440	-1	0	1440	-1	0		342	0	Open forest landscape	0.008190441937940	0.000000082457660
1440	1441	-1	0	1441	-1	0		281	0	woodland	0.000703416078719	0.000000025993702
1441	1442	-1	0	1442	-1	0		371	0	Architecture	0.000703416078719	0.000000025993702
1442	1443	-1	0	1443	-1	0		282	0	Water body	0.002352483460350	0.000000009976952
1443	1444	-1	0	1444	-1	0		342	0	Open forest landscape	0.002352483460350	0.000000009976952
1444	1445	-1	0	1445	-1	0		286	0	Aquatic flora	0.003524999507820	0.000000742997907
1445	1446	-1	0	1446	-1	0		419	0	Water body	0.003524999507820	0.000000742997907
1446	1447	-1	0	1447	-1	0		291	0	Forest landscape	0.001042132008680	0.000000069448467
1447	1448	-1	0	1448	-1	0		384	0	road	0.001042132008680	0.000000069448467
1448	1449	-1	0	1449	-1	0		292	0	Forest landscape	0.001183045347430	0.000000009110164
1449	1450	-1	0	1450	-1	0		342	0	Open forest landscape	0.001183045347430	0.000000009110164
1450	1451	-1	0	1451	-1	0		292	0	Forest landscape	0.002870516089110	0.000000017160937
1451	1452	-1	0	1452	-1	0		343	0	Open forest landscape	0.002870516089110	0.000000017160937
1452	1453	-1	0	1453	-1	0		313	0	Forest landscape	0.000236836034411	0.000000000927631
1453	1454	-1	0	1454	-1	0		331	0	Aquatic flora	0.000236836034411	0.000000000927631
1454	1455	-1	0	1455	-1	0		314	0	Hard landscape	0.000916147339030	0.000000038790463
1455	1456	-1	0	1456	-1	0		318	0	Forest landscape	0.000916147339030	0.000000038790463
1456	1457	-1	0	1457	-1	0		314	0	Hard landscape	0.001743787785660	0.000000046662941
1457	1458	-1	0	1458	-1	0		407	0	Water body	0.001743787785660	0.000000046662941
1458	1459	-1	0	1459	-1	0		315	0	Hard landscape	0.001204592161220	0.000000009222284
1459	1460	-1	0	1460	-1	0		384	0	road	0.001204592161220	0.000000009222284
1460	1461	-1	0	1461	-1	0		316	0	Hard landscape	0.000286439979943	0.000000003560228
1461	1462	-1	0	1462	-1	0		321	0	Forest landscape	0.000286439979943	0.000000003560228
1462	1463	-1	0	1463	-1	0		326	0	Forest landscape	0.000262911436339	0.000000002073717
1463	1464	-1	0	1464	-1	0		395	0	Water body	0.000262911436339	0.000000002073717
1464	1465	-1	0	1465	-1	0		329	0	Aquatic flora	0.003111982115390	0.000000081945676
1465	1466	-1	0	1466	-1	0		332	0	Hard landscape	0.003111982115390	0.000000081945676
1466	1467	-1	0	1467	-1	0		329	0	Aquatic flora	0.005350272999430	0.000000167150617
1467	1468	-1	0	1468	-1	0		394	0	Water body	0.005350272999430	0.000000167150617
1468	1469	-1	0	1469	-1	0		330	0	Aquatic flora	0.005486622141180	0.000000076498180
1469	1470	-1	0	1470	-1	0		332	0	Hard landscape	0.005486622141180	0.000000076498180
1470	1471	-1	0	1471	-1	0		330	0	Aquatic flora	0.006023198016990	0.000000207516578
1471	1472	-1	0	1472	-1	0		393	0	Water body	0.006023198016990	0.000000207516578
1472	1473	-1	0	1473	-1	0		331	0	Aquatic flora	0.006456561505350	0.000000123482839
1473	1474	-1	0	1474	-1	0		391	0	Water body	0.006456561505350	0.000000123482839
1474	1475	-1	0	1475	-1	0		333	0	Hard landscape	0.001638294499340	0.000000047472935
1475	1476	-1	0	1476	-1	0		336	0	Forest landscape	0.001638294499340	0.000000047472935
1476	1477	-1	0	1477	-1	0		333	0	Hard landscape	0.000112495292356	0.000000000213768
1477	1478	-1	0	1478	-1	0		386	0	Water body	0.000112495292356	0.000000000213768
1478	1479	-1	0	1479	-1	0		336	0	Forest landscape	0.000681800744298	0.000000003834314
1479	1480	-1	0	1480	-1	0		389	0	Water body	0.000681800744298	0.000000003834314
1480	1481	-1	0	1481	-1	0		338	0	Forest landscape	0.006790721262820	0.000001758640256
1481	1482	-1	0	1482	-1	0		363	0	Water body	0.006790721262820	0.000001758640256
1482	1483	-1	0	1483	-1	0		340	0	Forest landscape	0.002321266650090	0.000000092607264
1483	1484	-1	0	1484	-1	0		384	0	road	0.002321266650090	0.000000092607264
1484	1485	-1	0	1485	-1	0		342	0	Open forest landscape	0.000858739409737	0.000000042156865
1485	1486	-1	0	1486	-1	0		363	0	Water body	0.000858739409737	0.000000042156865
1486	1487	-1	0	1487	-1	0		342	0	Open forest landscape	0.000224521185541	0.000000000501859
1487	1488	-1	0	1488	-1	0		377	0	grassland	0.000224521185541	0.000000000501859
1488	1489	-1	0	1489	-1	0		342	0	Open forest landscape	0.010374767941600	0.000001501866282
1489	1490	-1	0	1490	-1	0		384	0	road	0.010374767941600	0.000001501866282
1490	1491	-1	0	1491	-1	0		342	0	Open forest landscape	0.000294923597003	0.000000001292162
1491	1492	-1	0	1492	-1	0		397	0	Water body	0.000294923597003	0.000000001292162
1492	1493	-1	0	1493	-1	0		343	0	Open forest landscape	0.000656852106096	0.000000007090755
1493	1494	-1	0	1494	-1	0		397	0	Water body	0.000656852106096	0.000000007090755
1494	1495	-1	0	1495	-1	0		345	0	Aquatic flora	0.005241652612990	0.000000798568983
1495	1496	-1	0	1496	-1	0		414	0	Water body	0.005241652612990	0.000000798568983
1496	1497	-1	0	1497	-1	0		345	0	Aquatic flora	0.006624588904470	0.000000275703476
1497	1498	-1	0	1498	-1	0		415	0	Water body	0.006624588904470	0.000000275703476
1498	1499	-1	0	1499	-1	0		353	0	Open forest landscape	0.000030543676180	0.000000000024596
1499	1500	-1	0	1500	-1	0		418	0	Water body	0.000030543676180	0.000000000024596
1500	1501	-1	0	1501	-1	0		357	0	Forest landscape	0.010326343541100	0.000000122229458
1501	1502	-1	0	1502	-1	0		358	0	woodland	0.010326343541100	0.000000122229458
1502	1503	-1	0	1503	-1	0		376	0	grassland	0.000032157800533	0.000000000020508
1503	1504	-1	0	1504	-1	0		384	0	road	0.000032157800533	0.000000000020508
1504	1505	-1	0	1505	-1	0		0	0	Open forest landscape	0.000312295400646	0.000000002684929
1505	1506	-1	0	1506	-1	0		21	0	road	0.000312295400646	0.000000002684929
1506	1507	-1	0	1507	-1	0		276	0	Aquatic flora	0.000312295400646	0.000000002684929
1507	1508	-1	0	1508	-1	0		0	0	Open forest landscape	0.000063768571177	0.000000000079176
1508	1509	-1	0	1509	-1	0		24	0	road	0.000063768571177	0.000000000079176
1509	1510	-1	0	1510	-1	0		280	0	woodland	0.000063768571177	0.000000000079176
1510	1511	-1	0	1511	-1	0		0	0	Open forest landscape	0.000350777359044	0.000000001859105
1511	1512	-1	0	1512	-1	0		32	0	road	0.000350777359044	0.000000001859105
1512	1513	-1	0	1513	-1	0		304	0	Forest landscape	0.000350777359044	0.000000001859105
1513	1514	-1	0	1514	-1	0		0	0	Open forest landscape	0.000425668120803	0.000000000506878
1514	1515	-1	0	1515	-1	0		32	0	road	0.000425668120803	0.000000000506878
1515	1516	-1	0	1516	-1	0		306	0	Forest landscape	0.000425668120803	0.000000000506878
1516	1517	-1	0	1517	-1	0		0	0	Open forest landscape	0.000307770024971	0.000000000151315
1517	1518	-1	0	1518	-1	0		35	0	road	0.000307770024971	0.000000000151315
1518	1519	-1	0	1519	-1	0		400	0	Water body	0.000307770024971	0.000000000151315
1519	1520	-1	0	1520	-1	0		0	0	Open forest landscape	0.000082284969512	0.000000000187059
1520	1521	-1	0	1521	-1	0		41	0	road	0.000082284969512	0.000000000187059
1521	1522	-1	0	1522	-1	0		292	0	Forest landscape	0.000082284969512	0.000000000187059
1522	1523	-1	0	1523	-1	0		0	0	Open forest landscape	0.000850109255209	0.000000005696705
1523	1524	-1	0	1524	-1	0		47	0	road	0.000850109255209	0.000000005696705
1524	1525	-1	0	1525	-1	0		296	0	Forest landscape	0.000850109255209	0.000000005696705
1525	1526	-1	0	1526	-1	0		0	0	Open forest landscape	0.000593713665044	0.000000004623317
1526	1527	-1	0	1527	-1	0		48	0	road	0.000593713665044	0.000000004623317
1527	1528	-1	0	1528	-1	0		296	0	Forest landscape	0.000593713665044	0.000000004623317
1528	1529	-1	0	1529	-1	0		0	0	Open forest landscape	0.000947996353047	0.000000007743454
1529	1530	-1	0	1530	-1	0		48	0	road	0.000947996353047	0.000000007743454
1530	1531	-1	0	1531	-1	0		298	0	Forest landscape	0.000947996353047	0.000000007743454
1531	1532	-1	0	1532	-1	0		0	0	Open forest landscape	0.000054672544789	0.000000000039542
1532	1533	-1	0	1533	-1	0		50	0	road	0.000054672544789	0.000000000039542
1533	1534	-1	0	1534	-1	0		211	0	grassland	0.000054672544789	0.000000000039542
1534	1535	-1	0	1535	-1	0		0	0	Open forest landscape	0.000380875857347	0.000000000826915
1535	1536	-1	0	1536	-1	0		51	0	road	0.000380875857347	0.000000000826915
1536	1537	-1	0	1537	-1	0		214	0	grassland	0.000380875857347	0.000000000826915
1537	1538	-1	0	1538	-1	0		0	0	Open forest landscape	0.000710380511672	0.000000026350157
1538	1539	-1	0	1539	-1	0		53	0	road	0.000710380511672	0.000000026350157
1539	1540	-1	0	1540	-1	0		371	0	Architecture	0.000710380511672	0.000000026350157
1540	1541	-1	0	1541	-1	0		0	0	Open forest landscape	0.000413001968135	0.000000000775867
1541	1542	-1	0	1542	-1	0		59	0	road	0.000413001968135	0.000000000775867
1542	1543	-1	0	1543	-1	0		370	0	Architecture	0.000413001968135	0.000000000775867
1543	1544	-1	0	1544	-1	0		0	0	Open forest landscape	0.000490257931760	0.000000000233159
1544	1545	-1	0	1545	-1	0		61	0	road	0.000490257931760	0.000000000233159
1545	1546	-1	0	1546	-1	0		369	0	Architecture	0.000490257931760	0.000000000233159
1546	1547	-1	0	1547	-1	0		0	0	Open forest landscape	0.000733613493080	0.000000008018376
1547	1548	-1	0	1548	-1	0		72	0	road	0.000733613493080	0.000000008018376
1548	1549	-1	0	1549	-1	0		368	0	Architecture	0.000733613493080	0.000000008018376
1549	1550	-1	0	1550	-1	0		0	0	Open forest landscape	0.000318570816747	0.000000000230539
1550	1551	-1	0	1551	-1	0		78	0	road	0.000318570816747	0.000000000230539
1551	1552	-1	0	1552	-1	0		366	0	Architecture	0.000318570816747	0.000000000230539
1552	1553	-1	0	1553	-1	0		0	0	Open forest landscape	0.000325356447697	0.000000000210550
1553	1554	-1	0	1554	-1	0		79	0	road	0.000325356447697	0.000000000210550
1554	1555	-1	0	1555	-1	0		366	0	Architecture	0.000325356447697	0.000000000210550
1555	1556	-1	0	1556	-1	0		0	0	Open forest landscape	0.000554970810846	0.000000004603133
1556	1557	-1	0	1557	-1	0		99	0	road	0.000554970810846	0.000000004603133
1557	1558	-1	0	1558	-1	0		236	0	Forest landscape	0.000554970810846	0.000000004603133
1558	1559	-1	0	1559	-1	0		0	0	Open forest landscape	0.001046000127930	0.000000000622692
1559	1560	-1	0	1560	-1	0		100	0	road	0.001046000127930	0.000000000622692
1560	1561	-1	0	1561	-1	0		321	0	Forest landscape	0.001046000127930	0.000000000622692
1561	1562	-1	0	1562	-1	0		0	0	Open forest landscape	0.000533324268606	0.000000003648214
1562	1563	-1	0	1563	-1	0		103	0	road	0.000533324268606	0.000000003648214
1563	1564	-1	0	1564	-1	0		314	0	Hard landscape	0.000533324268606	0.000000003648214
1564	1565	-1	0	1565	-1	0		0	0	Open forest landscape	0.002105644339560	0.000000017026742
1565	1566	-1	0	1566	-1	0		103	0	road	0.002105644339560	0.000000017026742
1566	1567	-1	0	1567	-1	0		318	0	Forest landscape	0.002105644339560	0.000000017026742
1567	1568	-1	0	1568	-1	0		0	0	Open forest landscape	0.000152650524344	0.000000000668749
1568	1569	-1	0	1569	-1	0		104	0	road	0.000152650524344	0.000000000668749
1569	1570	-1	0	1570	-1	0		247	0	Aquatic flora	0.000152650524344	0.000000000668749
1570	1571	-1	0	1571	-1	0		0	0	Open forest landscape	0.003716524523110	0.000000031818313
1571	1572	-1	0	1572	-1	0		104	0	road	0.003716524523110	0.000000031818313
1572	1573	-1	0	1573	-1	0		351	0	Open forest landscape	0.003716524523110	0.000000031818313
1573	1574	-1	0	1574	-1	0		0	0	Open forest landscape	0.000184151413494	0.000000000074950
1574	1575	-1	0	1575	-1	0		104	0	road	0.000184151413494	0.000000000074950
1575	1576	-1	0	1576	-1	0		410	0	Water body	0.000184151413494	0.000000000074950
1576	1577	-1	0	1577	-1	0		0	0	Open forest landscape	0.001148701317820	0.000000004997208
1577	1578	-1	0	1578	-1	0		108	0	road	0.001148701317820	0.000000004997208
1578	1579	-1	0	1579	-1	0		356	0	Forest landscape	0.001148701317820	0.000000004997208
1579	1580	-1	0	1580	-1	0		0	0	Open forest landscape	0.000403667878014	0.000000001289118
1580	1581	-1	0	1581	-1	0		110	0	road	0.000403667878014	0.000000001289118
1581	1582	-1	0	1582	-1	0		210	0	grassland	0.000403667878014	0.000000001289118
1582	1583	-1	0	1583	-1	0		0	0	Open forest landscape	0.001026566445700	0.000000000724767
1583	1584	-1	0	1584	-1	0		112	0	road	0.001026566445700	0.000000000724767
1584	1585	-1	0	1585	-1	0		223	0	grassland	0.001026566445700	0.000000000724767
1585	1586	-1	0	1586	-1	0		0	0	Open forest landscape	0.000236585047281	0.000000001389605
1586	1587	-1	0	1587	-1	0		112	0	road	0.000236585047281	0.000000001389605
1587	1588	-1	0	1588	-1	0		384	0	road	0.000236585047281	0.000000001389605
1588	1589	-1	0	1589	-1	0		0	0	Open forest landscape	0.000407478299880	0.000000000180980
1589	1590	-1	0	1590	-1	0		113	0	road	0.000407478299880	0.000000000180980
1590	1591	-1	0	1591	-1	0		408	0	Water body	0.000407478299880	0.000000000180980
1591	1592	-1	0	1592	-1	0		0	0	Open forest landscape	0.003786807138830	0.000000026184932
1592	1593	-1	0	1593	-1	0		115	0	road	0.003786807138830	0.000000026184932
1593	1594	-1	0	1594	-1	0		322	0	Forest landscape	0.003786807138830	0.000000026184932
1594	1595	-1	0	1595	-1	0		0	0	Open forest landscape	0.003955539316560	0.000000002023485
1595	1596	-1	0	1596	-1	0		115	0	road	0.003955539316560	0.000000002023485
1596	1597	-1	0	1597	-1	0		408	0	Water body	0.003955539316560	0.000000002023485
1597	1598	-1	0	1598	-1	0		0	0	Open forest landscape	0.000247477337829	0.000000000062291
1598	1599	-1	0	1599	-1	0		115	0	road	0.000247477337829	0.000000000062291
1599	1600	-1	0	1600	-1	0		409	0	Water body	0.000247477337829	0.000000000062291
1600	1601	-1	0	1601	-1	0		0	0	Open forest landscape	0.000046269113842	0.000000000011402
1601	1602	-1	0	1602	-1	0		116	0	road	0.000046269113842	0.000000000011402
1602	1603	-1	0	1603	-1	0		409	0	Water body	0.000046269113842	0.000000000011402
1603	1604	-1	0	1604	-1	0		0	0	Open forest landscape	0.000169585465630	0.000000000045317
1604	1605	-1	0	1605	-1	0		117	0	road	0.000169585465630	0.000000000045317
1605	1606	-1	0	1606	-1	0		408	0	Water body	0.000169585465630	0.000000000045317
1606	1607	-1	0	1607	-1	0		0	0	Open forest landscape	0.000039016000660	0.000000000012433
1607	1608	-1	0	1608	-1	0		118	0	road	0.000039016000660	0.000000000012433
1608	1609	-1	0	1609	-1	0		221	0	grassland	0.000039016000660	0.000000000012433
1609	1610	-1	0	1610	-1	0		0	0	Open forest landscape	0.000230936932379	0.000000000227560
1610	1611	-1	0	1611	-1	0		120	0	road	0.000230936932379	0.000000000227560
1611	1612	-1	0	1612	-1	0		221	0	grassland	0.000230936932379	0.000000000227560
1612	1613	-1	0	1613	-1	0		0	0	Open forest landscape	0.000118437756535	0.000000000181556
1613	1614	-1	0	1614	-1	0		120	0	road	0.000118437756535	0.000000000181556
1614	1615	-1	0	1615	-1	0		270	0	Forest landscape	0.000118437756535	0.000000000181556
1615	1616	-1	0	1616	-1	0		0	0	Open forest landscape	0.000098573318706	0.000000000318472
1616	1617	-1	0	1617	-1	0		121	0	road	0.000098573318706	0.000000000318472
1617	1618	-1	0	1618	-1	0		223	0	grassland	0.000098573318706	0.000000000318472
1618	1619	-1	0	1619	-1	0		0	0	Open forest landscape	0.000385544272662	0.000000002382949
1619	1620	-1	0	1620	-1	0		121	0	road	0.000385544272662	0.000000002382949
1620	1621	-1	0	1621	-1	0		384	0	road	0.000385544272662	0.000000002382949
1621	1622	-1	0	1622	-1	0		0	0	Open forest landscape	0.002601509435740	0.000000011538558
1622	1623	-1	0	1623	-1	0		123	0	road	0.002601509435740	0.000000011538558
1623	1624	-1	0	1624	-1	0		356	0	Forest landscape	0.002601509435740	0.000000011538558
1624	1625	-1	0	1625	-1	0		0	0	Open forest landscape	0.001450531724010	0.000000013469214
1625	1626	-1	0	1626	-1	0		124	0	road	0.001450531724010	0.000000013469214
1626	1627	-1	0	1627	-1	0		350	0	Open forest landscape	0.001450531724010	0.000000013469214
1627	1628	-1	0	1628	-1	0		0	0	Open forest landscape	0.000232986392180	0.000000000113840
1628	1629	-1	0	1629	-1	0		129	0	road	0.000232986392180	0.000000000113840
1629	1630	-1	0	1630	-1	0		207	0	road	0.000232986392180	0.000000000113840
1630	1631	-1	0	1631	-1	0		0	0	Open forest landscape	0.002231642398590	0.000000008018012
1631	1632	-1	0	1632	-1	0		129	0	road	0.002231642398590	0.000000008018012
1632	1633	-1	0	1633	-1	0		271	0	Forest landscape	0.002231642398590	0.000000008018012
1633	1634	-1	0	1634	-1	0		0	0	Open forest landscape	0.000604684964306	0.000000003938513
1634	1635	-1	0	1635	-1	0		129	0	road	0.000604684964306	0.000000003938513
1635	1636	-1	0	1636	-1	0		350	0	Open forest landscape	0.000604684964306	0.000000003938513
1636	1637	-1	0	1637	-1	0		0	0	Open forest landscape	0.000402921602218	0.000000000457408
1637	1638	-1	0	1638	-1	0		132	0	road	0.000402921602218	0.000000000457408
1638	1639	-1	0	1639	-1	0		210	0	grassland	0.000402921602218	0.000000000457408
1639	1640	-1	0	1640	-1	0		0	0	Open forest landscape	0.001698593870670	0.000000003919122
1640	1641	-1	0	1641	-1	0		132	0	road	0.001698593870670	0.000000003919122
1641	1642	-1	0	1642	-1	0		218	0	grassland	0.001698593870670	0.000000003919122
1642	1643	-1	0	1643	-1	0		0	0	Open forest landscape	0.000214091547350	0.000000000267843
1643	1644	-1	0	1644	-1	0		134	0	road	0.000214091547350	0.000000000267843
1644	1645	-1	0	1645	-1	0		207	0	road	0.000214091547350	0.000000000267843
1645	1646	-1	0	1646	-1	0		0	0	Open forest landscape	0.000896536272258	0.000000002489196
1646	1647	-1	0	1647	-1	0		134	0	road	0.000896536272258	0.000000002489196
1647	1648	-1	0	1648	-1	0		244	0	Forest landscape	0.000896536272258	0.000000002489196
1648	1649	-1	0	1649	-1	0		0	0	Open forest landscape	0.000134876194916	0.000000000281741
1649	1650	-1	0	1650	-1	0		137	0	road	0.000134876194916	0.000000000281741
1650	1651	-1	0	1651	-1	0		218	0	grassland	0.000134876194916	0.000000000281741
1651	1652	-1	0	1652	-1	0		0	0	Open forest landscape	0.000144074901370	0.000000000115882
1652	1653	-1	0	1653	-1	0		141	0	road	0.000144074901370	0.000000000115882
1653	1654	-1	0	1654	-1	0		218	0	grassland	0.000144074901370	0.000000000115882
1654	1655	-1	0	1655	-1	0		0	0	Open forest landscape	0.000368977044553	0.000000007341418
1655	1656	-1	0	1656	-1	0		142	0	road	0.000368977044553	0.000000007341418
1656	1657	-1	0	1657	-1	0		227	0	Hard landscape	0.000368977044553	0.000000007341418
1657	1658	-1	0	1658	-1	0		0	0	Open forest landscape	0.001106080290800	0.000000007332014
1658	1659	-1	0	1659	-1	0		145	0	road	0.001106080290800	0.000000007332014
1659	1660	-1	0	1660	-1	0		232	0	woodland	0.001106080290800	0.000000007332014
1660	1661	-1	0	1661	-1	0		0	0	Open forest landscape	0.000235775281321	0.000000000280569
1661	1662	-1	0	1662	-1	0		146	0	road	0.000235775281321	0.000000000280569
1662	1663	-1	0	1663	-1	0		365	0	Architecture	0.000235775281321	0.000000000280569
1663	1664	-1	0	1664	-1	0		0	0	Open forest landscape	0.001602930240590	0.000000013546959
1664	1665	-1	0	1665	-1	0		150	0	road	0.001602930240590	0.000000013546959
1665	1666	-1	0	1666	-1	0		275	0	Forest landscape	0.001602930240590	0.000000013546959
1666	1667	-1	0	1667	-1	0		0	0	Open forest landscape	0.004321508130020	0.000000035698923
1667	1668	-1	0	1668	-1	0		157	0	road	0.004321508130020	0.000000035698923
1668	1669	-1	0	1669	-1	0		275	0	Forest landscape	0.004321508130020	0.000000035698923
1669	1670	-1	0	1670	-1	0		0	0	Open forest landscape	0.000343347264734	0.000000001237804
1670	1671	-1	0	1671	-1	0		157	0	road	0.000343347264734	0.000000001237804
1671	1672	-1	0	1672	-1	0		311	0	Forest landscape	0.000343347264734	0.000000001237804
1672	1673	-1	0	1673	-1	0		0	0	Open forest landscape	0.001158286220980	0.000000010020907
1673	1674	-1	0	1674	-1	0		166	0	road	0.001158286220980	0.000000010020907
1674	1675	-1	0	1675	-1	0		311	0	Forest landscape	0.001158286220980	0.000000010020907
1675	1676	-1	0	1676	-1	0		0	0	Open forest landscape	0.000319734050981	0.000000002499270
1676	1677	-1	0	1677	-1	0		172	0	road	0.000319734050981	0.000000002499270
1677	1678	-1	0	1678	-1	0		311	0	Forest landscape	0.000319734050981	0.000000002499270
1678	1679	-1	0	1679	-1	0		0	0	Open forest landscape	0.000285721091248	0.000000001716878
1679	1680	-1	0	1680	-1	0		179	0	road	0.000285721091248	0.000000001716878
1680	1681	-1	0	1681	-1	0		384	0	road	0.000285721091248	0.000000001716878
1681	1682	-1	0	1682	-1	0		0	0	Open forest landscape	0.000096932442407	0.000000000465361
1682	1683	-1	0	1683	-1	0		186	0	road	0.000096932442407	0.000000000465361
1683	1684	-1	0	1684	-1	0		384	0	road	0.000096932442407	0.000000000465361
1684	1685	-1	0	1685	-1	0		0	0	Open forest landscape	0.001628335749350	0.000000014765308
1685	1686	-1	0	1686	-1	0		189	0	road	0.001628335749350	0.000000014765308
1686	1687	-1	0	1687	-1	0		357	0	Forest landscape	0.001628335749350	0.000000014765308
1687	1688	-1	0	1688	-1	0		0	0	Open forest landscape	0.000335682753256	0.000000001347861
1688	1689	-1	0	1689	-1	0		191	0	road	0.000335682753256	0.000000001347861
1689	1690	-1	0	1690	-1	0		233	0	woodland	0.000335682753256	0.000000001347861
1690	1691	-1	0	1691	-1	0		0	0	Open forest landscape	0.000150517219896	0.000000001072328
1691	1692	-1	0	1692	-1	0		191	0	road	0.000150517219896	0.000000001072328
1692	1693	-1	0	1693	-1	0		365	0	Architecture	0.000150517219896	0.000000001072328
1693	1694	-1	0	1694	-1	0		0	0	Open forest landscape	0.000273117542459	0.000000000927350
1694	1695	-1	0	1695	-1	0		196	0	road	0.000273117542459	0.000000000927350
1695	1696	-1	0	1696	-1	0		233	0	woodland	0.000273117542459	0.000000000927350
1696	1697	-1	0	1697	-1	0		0	0	Open forest landscape	0.005015464613840	0.000000040291303
1697	1698	-1	0	1698	-1	0		207	0	road	0.005015464613840	0.000000040291303
1698	1699	-1	0	1699	-1	0		244	0	Forest landscape	0.005015464613840	0.000000040291303
1699	1700	-1	0	1700	-1	0		0	0	Open forest landscape	0.001612223806670	0.000000009343577
1700	1701	-1	0	1701	-1	0		207	0	road	0.001612223806670	0.000000009343577
1701	1702	-1	0	1702	-1	0		274	0	Forest landscape	0.001612223806670	0.000000009343577
1702	1703	-1	0	1703	-1	0		0	0	Open forest landscape	0.000047167326851	0.000000000080177
1703	1704	-1	0	1704	-1	0		209	0	grassland	0.000047167326851	0.000000000080177
1704	1705	-1	0	1705	-1	0		384	0	road	0.000047167326851	0.000000000080177
1705	1706	-1	0	1706	-1	0		0	0	Open forest landscape	0.000017174768748	0.000000000004888
1706	1707	-1	0	1707	-1	0		216	0	grassland	0.000017174768748	0.000000000004888
1707	1708	-1	0	1708	-1	0		332	0	Hard landscape	0.000017174768748	0.000000000004888
1708	1709	-1	0	1709	-1	0		0	0	Open forest landscape	0.000555584429685	0.000000000606314
1709	1710	-1	0	1710	-1	0		218	0	grassland	0.000555584429685	0.000000000606314
1710	1711	-1	0	1711	-1	0		360	0	Forest landscape	0.000555584429685	0.000000000606314
1711	1712	-1	0	1712	-1	0		0	0	Open forest landscape	0.000257469756102	0.000000000582837
1712	1713	-1	0	1713	-1	0		219	0	grassland	0.000257469756102	0.000000000582837
1713	1714	-1	0	1714	-1	0		346	0	Open forest landscape	0.000257469756102	0.000000000582837
1714	1715	-1	0	1715	-1	0		0	0	Open forest landscape	0.000045921170224	0.000000000011397
1715	1716	-1	0	1716	-1	0		220	0	woodland	0.000045921170224	0.000000000011397
1716	1717	-1	0	1717	-1	0		432	0	Water body	0.000045921170224	0.000000000011397
1717	1718	-1	0	1718	-1	0		0	0	Open forest landscape	0.000048621651464	0.000000000096003
1718	1719	-1	0	1719	-1	0		227	0	Hard landscape	0.000048621651464	0.000000000096003
1719	1720	-1	0	1720	-1	0		233	0	woodland	0.000048621651464	0.000000000096003
1720	1721	-1	0	1721	-1	0		0	0	Open forest landscape	0.000111164158250	0.000000000040054
1721	1722	-1	0	1722	-1	0		229	0	Hard landscape	0.000111164158250	0.000000000040054
1722	1723	-1	0	1723	-1	0		302	0	Forest landscape	0.000111164158250	0.000000000040054
1723	1724	-1	0	1724	-1	0		0	0	Open forest landscape	0.000288906514948	0.000000000510891
1724	1725	-1	0	1725	-1	0		244	0	Forest landscape	0.000288906514948	0.000000000510891
1725	1726	-1	0	1726	-1	0		273	0	Forest landscape	0.000288906514948	0.000000000510891
1726	1727	-1	0	1727	-1	0		0	0	Open forest landscape	0.000738147894948	0.000000000235789
1727	1728	-1	0	1728	-1	0		246	0	Aquatic flora	0.000738147894948	0.000000000235789
1728	1729	-1	0	1729	-1	0		411	0	Water body	0.000738147894948	0.000000000235789
1729	1730	-1	0	1730	-1	0		0	0	Open forest landscape	0.000085297266675	0.000000000179800
1730	1731	-1	0	1731	-1	0		247	0	Aquatic flora	0.000085297266675	0.000000000179800
1731	1732	-1	0	1732	-1	0		351	0	Open forest landscape	0.000085297266675	0.000000000179800
1732	1733	-1	0	1733	-1	0		0	0	Open forest landscape	0.000266412571525	0.000000001124938
1733	1734	-1	0	1734	-1	0		248	0	Aquatic flora	0.000266412571525	0.000000001124938
1734	1735	-1	0	1735	-1	0		326	0	Forest landscape	0.000266412571525	0.000000001124938
1735	1736	-1	0	1736	-1	0		0	0	Open forest landscape	0.002139103958760	0.000000000609256
1736	1737	-1	0	1737	-1	0		248	0	Aquatic flora	0.002139103958760	0.000000000609256
1737	1738	-1	0	1738	-1	0		410	0	Water body	0.002139103958760	0.000000000609256
1738	1739	-1	0	1739	-1	0		0	0	Open forest landscape	0.000251277613433	0.000000000086699
1739	1740	-1	0	1740	-1	0		248	0	Aquatic flora	0.000251277613433	0.000000000086699
1740	1741	-1	0	1741	-1	0		412	0	Water body	0.000251277613433	0.000000000086699
1741	1742	-1	0	1742	-1	0		0	0	Open forest landscape	0.000701085237650	0.000000000210820
1742	1743	-1	0	1743	-1	0		254	0	Aquatic flora	0.000701085237650	0.000000000210820
1743	1744	-1	0	1744	-1	0		391	0	Water body	0.000701085237650	0.000000000210820
1744	1745	-1	0	1745	-1	0		0	0	Open forest landscape	0.000411476645881	0.000000000122491
1745	1746	-1	0	1746	-1	0		254	0	Aquatic flora	0.000411476645881	0.000000000122491
1746	1747	-1	0	1747	-1	0		392	0	Water body	0.000411476645881	0.000000000122491
1747	1748	-1	0	1748	-1	0		0	0	Open forest landscape	0.000763579995330	0.000000001383576
1748	1749	-1	0	1749	-1	0		256	0	Aquatic flora	0.000763579995330	0.000000001383576
1749	1750	-1	0	1750	-1	0		336	0	Forest landscape	0.000763579995330	0.000000001383576
1750	1751	-1	0	1751	-1	0		0	0	Open forest landscape	0.000082292481388	0.000000000026671
1751	1752	-1	0	1752	-1	0		256	0	Aquatic flora	0.000082292481388	0.000000000026671
1752	1753	-1	0	1753	-1	0		386	0	Water body	0.000082292481388	0.000000000026671
1753	1754	-1	0	1754	-1	0		0	0	Open forest landscape	0.000021345998641	0.000000000005559
1754	1755	-1	0	1755	-1	0		259	0	Aquatic flora	0.000021345998641	0.000000000005559
1755	1756	-1	0	1756	-1	0		387	0	Water body	0.000021345998641	0.000000000005559
1756	1757	-1	0	1757	-1	0		0	0	Open forest landscape	0.000043688463165	0.000000000013998
1757	1758	-1	0	1758	-1	0		263	0	Forest landscape	0.000043688463165	0.000000000013998
1758	1759	-1	0	1759	-1	0		388	0	Water body	0.000043688463165	0.000000000013998
1759	1760	-1	0	1760	-1	0		0	0	Open forest landscape	0.000164866855013	0.000000000712623
1760	1761	-1	0	1761	-1	0		268	0	Forest landscape	0.000164866855013	0.000000000712623
1761	1762	-1	0	1762	-1	0		315	0	Hard landscape	0.000164866855013	0.000000000712623
1762	1763	-1	0	1763	-1	0		0	0	Open forest landscape	0.000028414430580	0.000000000021844
1763	1764	-1	0	1764	-1	0		268	0	Forest landscape	0.000028414430580	0.000000000021844
1764	1765	-1	0	1765	-1	0		316	0	Hard landscape	0.000028414430580	0.000000000021844
1765	1766	-1	0	1766	-1	0		0	0	Open forest landscape	0.001174418986840	0.000000000538733
1766	1767	-1	0	1767	-1	0		270	0	Forest landscape	0.001174418986840	0.000000000538733
1767	1768	-1	0	1768	-1	0		390	0	Water body	0.001174418986840	0.000000000538733
1768	1769	-1	0	1769	-1	0		0	0	Open forest landscape	0.000355079753877	0.000000000121208
1769	1770	-1	0	1770	-1	0		276	0	Aquatic flora	0.000355079753877	0.000000000121208
1770	1771	-1	0	1771	-1	0		400	0	Water body	0.000355079753877	0.000000000121208
1771	1772	-1	0	1772	-1	0		0	0	Open forest landscape	0.000087866350669	0.000000000460296
1772	1773	-1	0	1773	-1	0		277	0	Aquatic flora	0.000087866350669	0.000000000460296
1773	1774	-1	0	1774	-1	0		279	0	woodland	0.000087866350669	0.000000000460296
1774	1775	-1	0	1775	-1	0		0	0	Open forest landscape	0.000006570753217	0.000000000002170
1775	1776	-1	0	1776	-1	0		278	0	Water body	0.000006570753217	0.000000000002170
1776	1777	-1	0	1777	-1	0		280	0	woodland	0.000006570753217	0.000000000002170
1777	1778	-1	0	1778	-1	0		0	0	Open forest landscape	0.000055284375281	0.000000000012403
1778	1779	-1	0	1779	-1	0		278	0	Water body	0.000055284375281	0.000000000012403
1779	1780	-1	0	1780	-1	0		281	0	woodland	0.000055284375281	0.000000000012403
1780	1781	-1	0	1781	-1	0		0	0	Open forest landscape	0.007990145290650	0.000000040281944
1781	1782	-1	0	1782	-1	0		279	0	woodland	0.007990145290650	0.000000040281944
1782	1783	-1	0	1783	-1	0		374	0	Architecture	0.007990145290650	0.000000040281944
1783	1784	-1	0	1784	-1	0		0	0	Open forest landscape	0.000564171029593	0.000000005057040
1784	1785	-1	0	1785	-1	0		281	0	woodland	0.000564171029593	0.000000005057040
1785	1786	-1	0	1786	-1	0		371	0	Architecture	0.000564171029593	0.000000005057040
1786	1787	-1	0	1787	-1	0		0	0	Open forest landscape	0.000156053386182	0.000000000006249
1787	1788	-1	0	1788	-1	0		286	0	Aquatic flora	0.000156053386182	0.000000000006249
1788	1789	-1	0	1789	-1	0		419	0	Water body	0.000156053386182	0.000000000006249
1789	1790	-1	0	1790	-1	0		0	0	Open forest landscape	0.000060788742301	0.000000000225044
1790	1791	-1	0	1791	-1	0		291	0	Forest landscape	0.000060788742301	0.000000000225044
1791	1792	-1	0	1792	-1	0		384	0	road	0.000060788742301	0.000000000225044
1792	1793	-1	0	1793	-1	0		0	0	Open forest landscape	0.000527922877575	0.000000002668827
1793	1794	-1	0	1794	-1	0		313	0	Forest landscape	0.000527922877575	0.000000002668827
1794	1795	-1	0	1795	-1	0		331	0	Aquatic flora	0.000527922877575	0.000000002668827
1795	1796	-1	0	1796	-1	0		0	0	Open forest landscape	0.000218710412005	0.000000001771473
1796	1797	-1	0	1797	-1	0		314	0	Hard landscape	0.000218710412005	0.000000001771473
1797	1798	-1	0	1798	-1	0		318	0	Forest landscape	0.000218710412005	0.000000001771473
1798	1799	-1	0	1799	-1	0		0	0	Open forest landscape	0.000096593252497	0.000000000277550
1799	1800	-1	0	1800	-1	0		315	0	Hard landscape	0.000096593252497	0.000000000277550
1800	1801	-1	0	1801	-1	0		366	0	Architecture	0.000096593252497	0.000000000277550
1801	1802	-1	0	1802	-1	0		0	0	Open forest landscape	0.000467624160013	0.000000000945902
1802	1803	-1	0	1803	-1	0		329	0	Aquatic flora	0.000467624160013	0.000000000945902
1803	1804	-1	0	1804	-1	0		332	0	Hard landscape	0.000467624160013	0.000000000945902
1804	1805	-1	0	1805	-1	0		0	0	Open forest landscape	0.000343732366530	0.000000000166028
1805	1806	-1	0	1806	-1	0		329	0	Aquatic flora	0.000343732366530	0.000000000166028
1806	1807	-1	0	1807	-1	0		394	0	Water body	0.000343732366530	0.000000000166028
1807	1808	-1	0	1808	-1	0		0	0	Open forest landscape	0.000752692981729	0.000000000968152
1808	1809	-1	0	1809	-1	0		330	0	Aquatic flora	0.000752692981729	0.000000000968152
1809	1810	-1	0	1810	-1	0		332	0	Hard landscape	0.000752692981729	0.000000000968152
1810	1811	-1	0	1811	-1	0		0	0	Open forest landscape	0.000059647534444	0.000000000027402
1811	1812	-1	0	1812	-1	0		330	0	Aquatic flora	0.000059647534444	0.000000000027402
1812	1813	-1	0	1813	-1	0		393	0	Water body	0.000059647534444	0.000000000027402
1813	1814	-1	0	1814	-1	0		0	0	Open forest landscape	0.000256173649898	0.000000000013752
1814	1815	-1	0	1815	-1	0		331	0	Aquatic flora	0.000256173649898	0.000000000013752
1815	1816	-1	0	1816	-1	0		391	0	Water body	0.000256173649898	0.000000000013752
1816	1817	-1	0	1817	-1	0		0	0	Open forest landscape	0.000181791372811	0.000000001415428
1817	1818	-1	0	1818	-1	0		333	0	Hard landscape	0.000181791372811	0.000000001415428
1818	1819	-1	0	1819	-1	0		336	0	Forest landscape	0.000181791372811	0.000000001415428
1819	1820	-1	0	1820	-1	0		0	0	Open forest landscape	0.000063918073419	0.000000000027298
1820	1821	-1	0	1821	-1	0		333	0	Hard landscape	0.000063918073419	0.000000000027298
1821	1822	-1	0	1822	-1	0		386	0	Water body	0.000063918073419	0.000000000027298
1822	1823	-1	0	1823	-1	0		0	0	Open forest landscape	0.000047505590364	0.000000000020202
1823	1824	-1	0	1824	-1	0		336	0	Forest landscape	0.000047505590364	0.000000000020202
1824	1825	-1	0	1825	-1	0		389	0	Water body	0.000047505590364	0.000000000020202
1825	1826	-1	0	1826	-1	0		0	0	Open forest landscape	0.000041157273933	0.000000000018399
1826	1827	-1	0	1827	-1	0		342	0	Open forest landscape	0.000041157273933	0.000000000018399
1827	1828	-1	0	1828	-1	0		363	0	Water body	0.000041157273933	0.000000000018399
1828	1829	-1	0	1829	-1	0		0	0	Open forest landscape	0.000095040644431	0.000000000046730
1829	1830	-1	0	1830	-1	0		343	0	Open forest landscape	0.000095040644431	0.000000000046730
1830	1831	-1	0	1831	-1	0		397	0	Water body	0.000095040644431	0.000000000046730
1831	1832	-1	0	1832	-1	0		0	0	Open forest landscape	0.001448774651360	0.000000000657669
1832	1833	-1	0	1833	-1	0		345	0	Aquatic flora	0.001448774651360	0.000000000657669
1833	1834	-1	0	1834	-1	0		415	0	Water body	0.001448774651360	0.000000000657669
1834	1835	-1	0	1835	-1	0		0	0	Open forest landscape	0.000039195776948	0.000000000015482
1835	1836	-1	0	1836	-1	0		353	0	Open forest landscape	0.000039195776948	0.000000000015482
1836	1837	-1	0	1837	-1	0		418	0	Water body	0.000039195776948	0.000000000015482
1837	1838	-1	0	1838	-1	0		0	0	Open forest landscape	0.002068528499220	0.000000008251089
1838	1839	-1	0	1839	-1	0		357	0	Forest landscape	0.002068528499220	0.000000008251089
1839	1840	-1	0	1840	-1	0		358	0	woodland	0.002068528499220	0.000000008251089
1840	1841	-1	0	1841	-1	0		8	0	road	0.011914585088600	0.000000161561326
1841	1842	-1	0	1842	-1	0		224	0	woodland	0.011914585088600	0.000000161561326
1842	1843	-1	0	1843	-1	0		362	0	woodland	0.011914585088600	0.000000161561326
1843	1844	-1	0	1844	-1	0		8	0	road	0.000784133621436	0.000000033330420
1844	1845	-1	0	1845	-1	0		224	0	woodland	0.000784133621436	0.000000033330420
1845	1846	-1	0	1846	-1	0		375	0	road	0.000784133621436	0.000000033330420
1846	1847	-1	0	1847	-1	0		8	0	road	0.005379244333840	0.000000045104774
1847	1848	-1	0	1848	-1	0		224	0	woodland	0.005379244333840	0.000000045104774
1848	1849	-1	0	1849	-1	0		378	0	woodland	0.005379244333840	0.000000045104774
1849	1850	-1	0	1850	-1	0		8	0	road	0.007982960898670	0.000000518883753
1850	1851	-1	0	1851	-1	0		224	0	woodland	0.007982960898670	0.000000518883753
1851	1852	-1	0	1852	-1	0		384	0	road	0.007982960898670	0.000000518883753
1852	1853	-1	0	1853	-1	0		8	0	road	0.000575483962035	0.000000005448665
1853	1854	-1	0	1854	-1	0		224	0	woodland	0.000575483962035	0.000000005448665
1854	1855	-1	0	1855	-1	0		405	0	Water body	0.000575483962035	0.000000005448665
1855	1856	-1	0	1856	-1	0		9	0	road	0.000196641764973	0.000000001818985
1856	1857	-1	0	1857	-1	0		224	0	woodland	0.000196641764973	0.000000001818985
1857	1858	-1	0	1858	-1	0		362	0	woodland	0.000196641764973	0.000000001818985
1858	1859	-1	0	1859	-1	0		10	0	road	0.010543145992100	0.000000407170220
1859	1860	-1	0	1860	-1	0		224	0	woodland	0.010543145992100	0.000000407170220
1860	1861	-1	0	1861	-1	0		362	0	woodland	0.010543145992100	0.000000407170220
1861	1862	-1	0	1862	-1	0		11	0	road	0.001613031733740	0.000000063204591
1862	1863	-1	0	1863	-1	0		224	0	woodland	0.001613031733740	0.000000063204591
1863	1864	-1	0	1864	-1	0		362	0	woodland	0.001613031733740	0.000000063204591
1864	1865	-1	0	1865	-1	0		12	0	road	0.017446607685100	0.000000579474114
1865	1866	-1	0	1866	-1	0		224	0	woodland	0.017446607685100	0.000000579474114
1866	1867	-1	0	1867	-1	0		362	0	woodland	0.017446607685100	0.000000579474114
1867	1868	-1	0	1868	-1	0		13	0	road	0.000429609882686	0.000000011685127
1868	1869	-1	0	1869	-1	0		224	0	woodland	0.000429609882686	0.000000011685127
1869	1870	-1	0	1870	-1	0		362	0	woodland	0.000429609882686	0.000000011685127
1870	1871	-1	0	1871	-1	0		14	0	road	0.009397277419660	0.000000429481427
1871	1872	-1	0	1872	-1	0		224	0	woodland	0.009397277419660	0.000000429481427
1872	1873	-1	0	1873	-1	0		362	0	woodland	0.009397277419660	0.000000429481427
1873	1874	-1	0	1874	-1	0		15	0	road	0.000178718364165	0.000000001590910
1874	1875	-1	0	1875	-1	0		224	0	woodland	0.000178718364165	0.000000001590910
1875	1876	-1	0	1876	-1	0		362	0	woodland	0.000178718364165	0.000000001590910
1876	1877	-1	0	1877	-1	0		16	0	road	0.000656410347988	0.000000018081173
1877	1878	-1	0	1878	-1	0		224	0	woodland	0.000656410347988	0.000000018081173
1878	1879	-1	0	1879	-1	0		362	0	woodland	0.000656410347988	0.000000018081173
1879	1880	-1	0	1880	-1	0		17	0	road	0.021131647240000	0.000000902184878
1880	1881	-1	0	1881	-1	0		224	0	woodland	0.021131647240000	0.000000902184878
1881	1882	-1	0	1882	-1	0		362	0	woodland	0.021131647240000	0.000000902184878
1882	1883	-1	0	1883	-1	0		18	0	road	0.000480983044685	0.000000014449315
1883	1884	-1	0	1884	-1	0		224	0	woodland	0.000480983044685	0.000000014449315
1884	1885	-1	0	1885	-1	0		362	0	woodland	0.000480983044685	0.000000014449315
1885	1886	-1	0	1886	-1	0		24	0	road	0.000555734864614	0.000000012339699
1886	1887	-1	0	1887	-1	0		224	0	woodland	0.000555734864614	0.000000012339699
1887	1888	-1	0	1888	-1	0		362	0	woodland	0.000555734864614	0.000000012339699
1888	1889	-1	0	1889	-1	0		37	0	road	0.000140215357246	0.000000001120275
1889	1890	-1	0	1890	-1	0		224	0	woodland	0.000140215357246	0.000000001120275
1890	1891	-1	0	1891	-1	0		362	0	woodland	0.000140215357246	0.000000001120275
1891	1892	-1	0	1892	-1	0		37	0	road	0.000329974942456	0.000000003604521
1892	1893	-1	0	1893	-1	0		224	0	woodland	0.000329974942456	0.000000003604521
1893	1894	-1	0	1894	-1	0		384	0	road	0.000329974942456	0.000000003604521
1894	1895	-1	0	1895	-1	0		37	0	road	0.008060172824870	0.000000527704121
1895	1896	-1	0	1896	-1	0		342	0	Open forest landscape	0.008060172824870	0.000000527704121
1896	1897	-1	0	1897	-1	0		384	0	road	0.008060172824870	0.000000527704121
1897	1898	-1	0	1898	-1	0		38	0	road	0.000024239270002	0.000000000016317
1898	1899	-1	0	1899	-1	0		292	0	Forest landscape	0.000024239270002	0.000000000016317
1899	1900	-1	0	1900	-1	0		342	0	Open forest landscape	0.000024239270002	0.000000000016317
1900	1901	-1	0	1901	-1	0		40	0	road	0.000218197040053	0.000000001046363
1901	1902	-1	0	1902	-1	0		292	0	Forest landscape	0.000218197040053	0.000000001046363
1902	1903	-1	0	1903	-1	0		342	0	Open forest landscape	0.000218197040053	0.000000001046363
1903	1904	-1	0	1904	-1	0		44	0	road	0.000100445396277	0.000000000360924
1904	1905	-1	0	1905	-1	0		292	0	Forest landscape	0.000100445396277	0.000000000360924
1905	1906	-1	0	1906	-1	0		342	0	Open forest landscape	0.000100445396277	0.000000000360924
1906	1907	-1	0	1907	-1	0		45	0	road	0.000275785610593	0.000000002234916
1907	1908	-1	0	1908	-1	0		292	0	Forest landscape	0.000275785610593	0.000000002234916
1908	1909	-1	0	1909	-1	0		342	0	Open forest landscape	0.000275785610593	0.000000002234916
1909	1910	-1	0	1910	-1	0		46	0	road	0.000512900264855	0.000000016403925
1910	1911	-1	0	1911	-1	0		342	0	Open forest landscape	0.000512900264855	0.000000016403925
1911	1912	-1	0	1912	-1	0		384	0	road	0.000512900264855	0.000000016403925
1912	1913	-1	0	1913	-1	0		53	0	road	0.001908232599130	0.000000121590189
1913	1914	-1	0	1914	-1	0		280	0	woodland	0.001908232599130	0.000000121590189
1914	1915	-1	0	1915	-1	0		371	0	Architecture	0.001908232599130	0.000000121590189
1915	1916	-1	0	1916	-1	0		53	0	road	0.000287075338919	0.000000002505163
1916	1917	-1	0	1917	-1	0		281	0	woodland	0.000287075338919	0.000000002505163
1917	1918	-1	0	1918	-1	0		342	0	Open forest landscape	0.000287075338919	0.000000002505163
1918	1919	-1	0	1919	-1	0		53	0	road	0.000378586878549	0.000000006405773
1919	1920	-1	0	1920	-1	0		281	0	woodland	0.000378586878549	0.000000006405773
1920	1921	-1	0	1921	-1	0		371	0	Architecture	0.000378586878549	0.000000006405773
1921	1922	-1	0	1922	-1	0		53	0	road	0.000932651993589	0.000000042096031
1922	1923	-1	0	1923	-1	0		342	0	Open forest landscape	0.000932651993589	0.000000042096031
1923	1924	-1	0	1924	-1	0		384	0	road	0.000932651993589	0.000000042096031
1924	1925	-1	0	1925	-1	0		56	0	road	0.000755355464652	0.000000035509928
1925	1926	-1	0	1926	-1	0		220	0	woodland	0.000755355464652	0.000000035509928
1926	1927	-1	0	1927	-1	0		432	0	Water body	0.000755355464652	0.000000035509928
1927	1928	-1	0	1928	-1	0		56	0	road	0.000624053483828	0.000000022718429
1928	1929	-1	0	1929	-1	0		220	0	woodland	0.000624053483828	0.000000022718429
1929	1930	-1	0	1930	-1	0		439	0	Water body	0.000624053483828	0.000000022718429
1930	1931	-1	0	1931	-1	0		60	0	road	0.000414803719486	0.000000008147404
1931	1932	-1	0	1932	-1	0		342	0	Open forest landscape	0.000414803719486	0.000000008147404
1932	1933	-1	0	1933	-1	0		384	0	road	0.000414803719486	0.000000008147404
1933	1934	-1	0	1934	-1	0		64	0	road	0.003420024286480	0.000000219783713
1934	1935	-1	0	1935	-1	0		213	0	grassland	0.003420024286480	0.000000219783713
1935	1936	-1	0	1936	-1	0		384	0	road	0.003420024286480	0.000000219783713
1936	1937	-1	0	1937	-1	0		64	0	road	0.000992140028328	0.000000042118350
1937	1938	-1	0	1938	-1	0		342	0	Open forest landscape	0.000992140028328	0.000000042118350
1938	1939	-1	0	1939	-1	0		384	0	road	0.000992140028328	0.000000042118350
1939	1940	-1	0	1940	-1	0		65	0	road	0.001168998309830	0.000000064061560
1940	1941	-1	0	1941	-1	0		213	0	grassland	0.001168998309830	0.000000064061560
1941	1942	-1	0	1942	-1	0		384	0	road	0.001168998309830	0.000000064061560
1942	1943	-1	0	1943	-1	0		68	0	road	0.000635203454082	0.000000015665123
1943	1944	-1	0	1944	-1	0		340	0	Forest landscape	0.000635203454082	0.000000015665123
1944	1945	-1	0	1945	-1	0		384	0	road	0.000635203454082	0.000000015665123
1945	1946	-1	0	1946	-1	0		71	0	road	0.001179840705220	0.000000060248711
1946	1947	-1	0	1947	-1	0		340	0	Forest landscape	0.001179840705220	0.000000060248711
1947	1948	-1	0	1948	-1	0		384	0	road	0.001179840705220	0.000000060248711
1948	1949	-1	0	1949	-1	0		75	0	road	0.000400616317212	0.000000005078287
1949	1950	-1	0	1950	-1	0		340	0	Forest landscape	0.000400616317212	0.000000005078287
1950	1951	-1	0	1951	-1	0		384	0	road	0.000400616317212	0.000000005078287
1951	1952	-1	0	1952	-1	0		80	0	road	0.003112698457140	0.000000217461691
1952	1953	-1	0	1953	-1	0		209	0	grassland	0.003112698457140	0.000000217461691
1953	1954	-1	0	1954	-1	0		384	0	road	0.003112698457140	0.000000217461691
1954	1955	-1	0	1955	-1	0		85	0	road	0.000185501385521	0.000000001511444
1955	1956	-1	0	1956	-1	0		315	0	Hard landscape	0.000185501385521	0.000000001511444
1956	1957	-1	0	1957	-1	0		384	0	road	0.000185501385521	0.000000001511444
1957	1958	-1	0	1958	-1	0		86	0	road	0.000944111969580	0.000000044164838
1958	1959	-1	0	1959	-1	0		315	0	Hard landscape	0.000944111969580	0.000000044164838
1959	1960	-1	0	1960	-1	0		384	0	road	0.000944111969580	0.000000044164838
1960	1961	-1	0	1961	-1	0		99	0	road	0.000642199517277	0.000000011326231
1961	1962	-1	0	1962	-1	0		345	0	Aquatic flora	0.000642199517277	0.000000011326231
1962	1963	-1	0	1963	-1	0		415	0	Water body	0.000642199517277	0.000000011326231
1963	1964	-1	0	1964	-1	0		104	0	road	0.000279278861809	0.000000002362646
1964	1965	-1	0	1965	-1	0		247	0	Aquatic flora	0.000279278861809	0.000000002362646
1965	1966	-1	0	1966	-1	0		410	0	Water body	0.000279278861809	0.000000002362646
1966	1967	-1	0	1967	-1	0		115	0	road	0.000684090649878	0.000000003432323
1967	1968	-1	0	1968	-1	0		322	0	Forest landscape	0.000684090649878	0.000000003432323
1968	1969	-1	0	1969	-1	0		408	0	Water body	0.000684090649878	0.000000003432323
1969	1970	-1	0	1970	-1	0		117	0	road	0.000314697924935	0.000000001143579
1970	1971	-1	0	1971	-1	0		322	0	Forest landscape	0.000314697924935	0.000000001143579
1971	1972	-1	0	1972	-1	0		408	0	Water body	0.000314697924935	0.000000001143579
1972	1973	-1	0	1973	-1	0		120	0	road	0.000647823984087	0.000000016992165
1973	1974	-1	0	1974	-1	0		270	0	Forest landscape	0.000647823984087	0.000000016992165
1974	1975	-1	0	1975	-1	0		390	0	Water body	0.000647823984087	0.000000016992165
1975	1976	-1	0	1976	-1	0		146	0	road	0.000231299801552	0.000000002125564
1976	1977	-1	0	1977	-1	0		233	0	woodland	0.000231299801552	0.000000002125564
1977	1978	-1	0	1978	-1	0		365	0	Architecture	0.000231299801552	0.000000002125564
1978	1979	-1	0	1979	-1	0		147	0	road	0.000219183193223	0.000000002332929
1979	1980	-1	0	1980	-1	0		246	0	Aquatic flora	0.000219183193223	0.000000002332929
1980	1981	-1	0	1981	-1	0		411	0	Water body	0.000219183193223	0.000000002332929
1981	1982	-1	0	1982	-1	0		151	0	road	0.002167287144990	0.000000007292146
1982	1983	-1	0	1983	-1	0		233	0	woodland	0.002167287144990	0.000000007292146
1983	1984	-1	0	1984	-1	0		365	0	Architecture	0.002167287144990	0.000000007292146
1984	1985	-1	0	1985	-1	0		191	0	road	0.000384788123097	0.000000007592004
1985	1986	-1	0	1986	-1	0		233	0	woodland	0.000384788123097	0.000000007592004
1986	1987	-1	0	1987	-1	0		365	0	Architecture	0.000384788123097	0.000000007592004
1987	1988	-1	0	1988	-1	0		207	0	road	0.003369396327060	0.000000188810083
1988	1989	-1	0	1989	-1	0		244	0	Forest landscape	0.003369396327060	0.000000188810083
1989	1990	-1	0	1990	-1	0		273	0	Forest landscape	0.003369396327060	0.000000188810083
1990	1991	-1	0	1991	-1	0		207	0	road	0.000808672265833	0.000000006378643
1991	1992	-1	0	1992	-1	0		246	0	Aquatic flora	0.000808672265833	0.000000006378643
1992	1993	-1	0	1993	-1	0		411	0	Water body	0.000808672265833	0.000000006378643
1993	1994	-1	0	1994	-1	0		213	0	grassland	0.000140423203746	0.000000000254244
1994	1995	-1	0	1995	-1	0		342	0	Open forest landscape	0.000140423203746	0.000000000254244
1995	1996	-1	0	1996	-1	0		377	0	grassland	0.000140423203746	0.000000000254244
1996	1997	-1	0	1997	-1	0		213	0	grassland	0.000720414674016	0.000000000852311
1997	1998	-1	0	1998	-1	0		342	0	Open forest landscape	0.000720414674016	0.000000000852311
[truncated: 76 more rows]

## Sheet: Sheet4
S2 Table. GIS data layers for environmental elements and social value density analysis. (XLSX)
FID	x	y	name	type
0	117.302987999999999	31.784935999999998	Pomegranate Courtyard·Guiyuan (Luogang Park Store)	catering services
1	117.302944999999994	31.785056000000001	The God of Wealth	catering services
2	117.302982999999998	31.785207000000000	Huade Cage Shrimp Restaurant (Luogang Central Park Store)	catering services
3	117.302347999999995	31.784168999999999	Yunshenglou New Fusion Anhui Cuisine (Central Park Store)	catering services
4	117.302379999999999	31.783926999999998	Yuehao Hong Kong Style Tea Restaurant (Central Park Branch)	catering services
5	117.302321000000006	31.783920999999999	Luzhou Hui·Original Taste of Hefei (Luogang Park Store)	catering services
6	117.302525000000003	31.785170999999998	Hometown of Huizhou Merchants (Hefei Luogang Store)	catering services
7	117.302222999999998	31.784815999999999	Feifei Shrimp Restaurant (the first store in Luogang Central Park, Hefei)	catering services
8	117.302334999999999	31.783819999999999	Weipai Caiyuanzi (Yuanboyuan store)	catering services
9	117.302313999999996	31.784094000000000	Guan·Yinyuan Private Kitchen (Yuanboyuan Store)	catering services
10	117.302313999999996	31.784094000000000	Yueliu Coffee (Luogang Park Store)	catering services
11	117.301505000000006	31.783591000000001	Uncle Fatty Pot Stickers (Hefei Yuanboyuan Store)	catering services
12	117.302745999999999	31.785294000000000	The God of Wealth Hot Pot	catering services
13	117.304187999999996	31.781918999999998	Laoxiang Chicken (Hefei Yuanbo Town Store)	catering services
14	117.302790999999999	31.784157000000000	Fu Meow BBQ (Central Park Store)	catering services
15	117.301852999999994	31.784469000000001	AoTiger Huwen Coffee (Yuan Expo Park Store)	catering services
16	117.304576999999995	31.781440000000000	Landolin Dessert (Central Park Store)	catering services
17	117.304333999999997	31.781230000000001	Gangcai Tea Restaurant	catering services
18	117.302606999999995	31.785634000000002	QQfamily·Time and space gathering place	catering services
19	117.302480000000003	31.782062000000000	Ah Hui Tea Ice Room	catering services
20	117.306523999999996	31.778358999999998	A cup of juice shop	catering services
21	117.306303999999997	31.777895999999998	Yuqie Fresh Street Stall Wild Hot Pot (No. 1 store)	catering services
22	117.306748999999996	31.778160000000000	Ancient wood roast duck. Secret red soup duck	catering services
23	117.306698999999995	31.778161000000001	Mom's Hoof Flower Soup	catering services
24	117.307084000000003	31.778245999999999	Ma'anshan Pork Steamed Rice	catering services
25	117.307089000000005	31.778265999999999	Wannan Pork Knuckle Rice	catering services
26	117.305949999999996	31.777580000000000	Hefei Luogang Beer Lobster Carnival	catering services
27	117.307233999999994	31.777795999999999	Lu'an Doupi Hot Dry Noodles	catering services
28	117.307297000000005	31.778860000000002	Zhan Ji Tao Su	catering services
29	117.305618999999993	31.777097000000001	LinCOFFEE neighbor coffee	catering services
30	117.309236999999996	31.776351999999999	Empty cicada makes barbecue	catering services
31	117.301348000000004	31.781316000000000	Munich Brasserie	catering services
32	117.300612999999998	31.782222000000001	Garden Expo Miao Pinji Tea House	catering services
33	117.306132000000005	31.777757999999999	Sweet Lala Fresh Fruit Tea (Hefei Yuanboyuan Store)	catering services
34	117.302372000000005	31.781352999999999	Kenyue Coffee	catering services
35	117.302064999999999	31.780760999999998	Luogang Park Lobster Food Carnival	catering services
36	117.307294999999996	31.780362000000000	Jia Shi Coffee (Central Park Store)	catering services
37	117.299965000000000	31.781973000000001	Camp barbecue	catering services
38	117.306804000000000	31.779776999999999	finless porpoise coffee	catering services
39	117.307257000000007	31.780466000000001	Chongya Coffee Shop	catering services
40	117.307492999999994	31.779584000000000	Jing91 Roast Meat·Roast Bird·Chinese Charcoal Grill	catering services
41	117.306858000000005	31.778254000000000	Xiaoxian mutton soup	catering services
42	117.306759000000000	31.778179000000002	Old Hefei Liangpi	catering services
43	117.307175999999998	31.778665000000000	Jiangnan Famous Shrimp Feast	catering services
44	117.307106000000005	31.779074999999999	Moutai ice cream experience store	catering services
45	117.307252000000005	31.778582000000000	Xiangyufang (Hefei Garden Expo Store)	catering services
46	117.306012999999993	31.780711000000000	Xinhuan Chantang (Central Park Store)	catering services
47	117.306923999999995	31.778267000000000	Wuhu Huajia Rice Noodles	catering services
48	117.302133999999995	31.781305000000000	Ah Chao Seafood	catering services
49	117.301348000000004	31.781316000000000	Munich Brasserie	catering services
50	117.300612999999998	31.782222000000001	Garden Expo Miao Pinji Tea House	catering services
51	117.307141000000001	31.778721999999998	Mixue Bingcheng (Luogang Park Store)	catering services
52	117.300611000000004	31.784327999999999	Zhenxi milk ice cream (Garden Expo Park)	catering services
53	117.309996999999996	31.780989999999999	Yu Amaranth Shao Xiancao (Yuan Expo Park Store)	catering services
54	117.307010000000005	31.778383999999999	DQ (Hefei Garden Expo Store)	catering services
55	117.307293999999999	31.778870000000001	Steamed Xiaowan (Hefei Yuanboyuan Store)	catering services
56	117.307204999999996	31.778285000000000	Shanghai Auntie Fresh Fruit Tea (Hefei Garden Expo Store)	catering services
57	117.305559000000002	31.780130000000000	Mengniu Ice Cream Station	catering services
58	117.306132000000005	31.780367999999999	Flower Language Restaurant	catering services
59	117.305572999999995	31.780218999999999	Charing No. 84 Cafe (Hefei Yuanboyuan Store)	catering services
60	117.301323999999994	31.781248999999999	Luogang No. 1 Private Kitchen	catering services
61	117.306434999999993	31.779440999999998	Longyue Restaurant	catering services
62	117.301299000000000	31.781379999999999	Luogang No.1 Restaurant	catering services
63	117.308256000000000	31.780878000000001	happy hour	catering services
64	117.308543000000000	31.778673999999999	ROOFA.M Western Food (Luogang Central Park Store)	catering services
65	117.303884999999994	31.781500999999999	luckin coffee Luckin Coffee (Hefei Yuanboyuan Store)	catering services
66	117.303539000000001	31.782430999999999	Jiuqiu	catering services
67	117.304359000000005	31.781146000000000	Kawangka (Hefei Luogang Yuanbo Town Store)	catering services
68	117.302661000000001	31.781775000000000	CHAGEE Bawang Tea Ji (Hefei Yuanboyuan Store)	catering services
69	117.304091000000000	31.785708000000000	Hefei Garden Expo Chongqing Yuanshan City Teahouse	catering services
70	117.304869999999994	31.781203999999999	Taniayi Gu Niang (Central Park Store)	catering services
71	117.305556999999993	31.781299000000001	Motono	catering services
72	117.302578999999994	31.781841000000000	Jasmine Restaurant (Luogang Central Park Branch)	catering services
73	117.301674000000006	31.783424000000000	Daogu noodles (Luogang Central Park store)	catering services
74	117.301811999999998	31.781939999999999	LG Aviation Restaurant·Urban Leisure and Entertainment Space (Luogang Park Store)	catering services
75	117.302259000000006	31.781499000000000	KFC (Hefei Garden Expo Store)	catering services
76	117.305359999999993	31.780653000000001	Teammaker(Yuanboyuan store)	catering services
77	117.301685000000006	31.781366999999999	Chunshiguang Parent-Child Paradise Restaurant	catering services
78	117.302873000000005	31.781862000000000	T1 coffee	catering services
79	117.304923000000002	31.781065000000002	Lele Tea (Hefei Garden Expo Store)	catering services
80	117.304449000000005	31.780898000000001	Chef	catering services
81	117.306248999999994	31.779951000000001	Huixiangqing New Hui Cuisine Restaurant (Luogang Central Park Branch)	catering services
82	117.306433999999996	31.780151000000000	Chaohezhuang Chaoshan Beef Hot Pot (Luogang Central Park Store)	catering services
83	117.305989999999994	31.779748999999999	Burger King (Hefei Yuanboyuan Store)	catering services
84	117.306325000000001	31.780469000000000	skylark garden bistro	catering services
85	117.306858000000005	31.778254000000000	Xiaoxian mutton soup	catering services
86	117.306759000000000	31.778179000000002	Old Hefei Liangpi	catering services
87	117.306422999999995	31.778133000000000	Snow Mei Niang Puff	catering services
88	117.306275999999997	31.779962999999999	Fenwei Restaurant	catering services
89	117.306746000000004	31.778186000000002	Anqing fried rice and noodles	catering services
90	117.306791000000004	31.778202000000000	Dangshan pear cup	catering services
91	117.308289000000002	31.778770000000002	Kong Chan Kaiseki Cuisine (Luogang Central Park Store)	catering services
92	117.307385999999994	31.779623999999998	Jing91·Grilled Fish·Spicy Garlic Prawns	catering services
93	117.306269000000000	31.778227999999999	Zhou Guifei·Liangpi·Rice Noodles·Fried Skewers	catering services
94	117.307097999999996	31.779160000000001	TY STEAK HOUSE(Taiyuan Steakhouse)	catering services
95	117.307624000000004	31.778538000000001	Hefei Garden Expo Restaurant	catering services
96	117.306523999999996	31.778358999999998	A cup of juice shop	catering services
97	117.306303999999997	31.777895999999998	Yuqie Fresh Street Stall Wild Hot Pot (No. 1 store)	catering services
98	117.306748999999996	31.778160000000000	Ancient wood roast duck. Secret red soup duck	catering services
99	117.306783999999993	31.778117999999999	Pull-Tab Coffee (Luogang Central Park Store)	catering services
100	117.306535999999994	31.792428000000001	This is Chang'an	catering services
101	117.308025000000001	31.777518000000001	Banquet Chinese Restaurant·Diamond Palace	catering services
102	117.306922000000000	31.778648000000000	Three Kingdoms pot helmets around the stove	catering services
103	117.306775999999999	31.792697000000000	muyun coffee	catering services
104	117.306270999999995	31.778233000000000	Shaoxing handmade glutinous rice cake with fermented rice wine	catering services
105	117.306498000000005	31.793163000000000	Wanchun Tea Academy	catering services
106	117.307175999999998	31.778665000000000	Jiangnan Famous Shrimp Feast	catering services
107	117.307106000000005	31.779074999999999	Moutai ice cream experience store	catering services
108	117.307776000000004	31.780104000000001	Xiang Shang Hunan (New Style Hunan Cuisine)	catering services
109	117.305865999999995	31.780239999999999	Tea Baidao (Hefei Garden Expo Store)	catering services
110	117.304979000000003	31.781048999999999	her coffee sandwich with deer	catering services
111	117.306473999999994	31.779616999999998	Bread and millet (Luogang Central Park store)	catering services
112	117.306844999999996	31.779036000000001	Shu Yan (Luogang Central Park Store)	catering services
113	117.306296000000003	31.779537999999999	Humanistic Restaurant in Cuiting·Shuyuan (Luogang Park Branch)	Catering services
114	117.307252000000005	31.778585000000000	Chaogang (Luogang store)	Catering services
115	117.307391999999993	31.778948000000000	Xinfaji Sweet Shop	Catering services
116	117.307114999999996	31.779136999999999	Taiyuan Steakhouse (Luogang Central Park Branch)	Catering services
117	117.306679000000003	31.778136000000000	Anhui delicious food	Catering services
118	117.303257000000002	31.782087000000001	Airline Restaurant	Catering services
119	117.308099999999996	31.777445000000000	Diamond Palace Wedding Art Hotel	Catering services
120	117.308318000000000	31.778260000000000	Kong Chan Villa	Catering services
121	117.302204000000003	31.782036000000002	Jasmine Kitchen	Catering services
122	117.307276999999999	31.778019000000000	Diamond Palace·Luo Yi Coffee	Catering services
123	117.305272000000002	31.780925000000000	Xishang Chashao (Luogang Central Park Store)	Catering services
124	117.304244999999995	31.781234000000001	Grandpa Pepper·Fresh Fish Pot	Catering services
125	117.307612000000006	31.778620000000000	McDonald's (Hefei Yuanboyuan Store)	Catering services
126	117.304231000000001	31.785235000000000	Chu Fengju Hanfu	Shopping service
127	117.304618000000005	31.782131000000000	Future Steps Black Technology Trend Experience Store	Shopping service
128	117.304817000000000	31.781887000000001	TFGOL Luogang Central Park Store	Shopping service
129	117.304456999999999	31.781783000000001	Mr Balloon	Shopping service
130	117.304461000000003	31.781634000000000	STRAWBERRY SPACE strawberry space brand collection store	Shopping service
131	117.304850999999999	31.781896000000000	TFGOL Mom’s Lifestyle Home	Shopping service
132	117.304176999999996	31.781409000000000	东来也	Shopping service
133	117.300946999999994	31.783874000000001	Champion No. 1 Store	Shopping service
134	117.302311000000003	31.781855000000000	Luogang Gift and Creative Store	Shopping service
135	117.304865000000007	31.781123000000001	White Bird Market	Shopping service
136	117.304806999999997	31.781067000000000	MUBA (Garden Expo Store)	Shopping service
137	117.302225000000007	31.781399000000000	LAWSON (Hefei Garden Expo Store)	Shopping service
138	117.304862999999997	31.781160000000000	Saiweng·Yaohua Makeup Pavilion Hanfu Experience Center	Shopping service
139	117.305312000000001	31.780705000000001	Xishan Collection	Shopping service
140	117.305464000000001	31.780754000000002	Xishan Huafu	Shopping service
141	117.304821000000004	31.780540999999999	A.FU Top 100 Theme Store (Hejiafu Supermarket)	Shopping service
142	117.307631999999998	31.781412000000000	Gao Yaji Hanfu Museum	Shopping service
143	117.305706999999998	31.779831999999999	Qingyi Society (Luogang Central Park)	Shopping service
144	117.307222999999993	31.780103000000000	junk warehouse	Shopping service
145	117.307587999999996	31.780374999999999	Ah Quan Department Store	Shopping service
146	117.306955000000002	31.779436000000000	Fan Deng Bookstore (Hefei Garden Expo Store)	Shopping service
147	117.303258999999997	31.779544000000001	Luogang gift	Shopping service
148	117.307402999999994	31.779530999999999	king's mason	Shopping service
149	117.307964999999996	31.779803000000001	Tiansheng Secret Land New Outdoor Life Collection Store	Shopping service
150	117.307304999999999	31.778849999999998	Meiyijia (Hefei Garden Expo Store)	Shopping service
151	117.308003999999997	31.776251999999999	Convenient night drinking	Shopping service
152	117.306541999999993	31.793417000000002	Junlan gentleman clothing private customization	Shopping service
153	117.309312000000006	31.776074000000001	Lawson (Luogang Performing Arts Center Store)	Shopping service
154	117.305995999999993	31.778338999999999	Wandering Moon	Shopping service
155	117.307030999999995	31.778155000000002	Zebra Craft Brewing (Luogang Central Park Store)	Shopping service
156	117.306554000000006	31.777896999999999	Luogang Little Magic Mushroom	Shopping service
157	117.307636000000002	31.778229000000000	Jingdong Supermarket	Shopping service
158	117.299194000000000	31.778815999999999	Linji Convenience Store (Middle Luogang Park Visitor Center)	Shopping service
159	117.304242000000002	31.785391000000001	Chu Fengju	Life services
160	117.303877000000000	31.783760000000001	Shengguyi	Life services
161	117.302187000000004	31.785651000000001	Hefei Garden Expo Time and Space Gathering	Life services
162	117.302182999999999	31.785592000000001	Time and Space Hanfu Experience Center	Life services
163	117.301561000000007	31.784521000000002	MAHA Manha photo	Life services
164	117.305946000000006	31.780992000000001	Manying Photography Art Center	Life services
165	117.305954999999997	31.781020000000002	MAHA Manha photo	Life services
166	117.300303999999997	31.786201999999999	Luo Gang. Full-space unmanned system demonstration application scenarios	Life services
167	117.305233000000001	31.780380999999998	China Welfare Lottery (Hefei Yuanboyuan Store)	Life services
168	117.299897000000001	31.786180000000002	Hefei Garden Expo Full Space Unmanned System Innovation Center	Life services
169	117.307794000000001	31.781276999999999	Zhixingyi	Life services
170	117.305366000000006	31.779934000000001	peacock princess	Life services
171	117.306392000000002	31.779657000000000	Find me wedding	Life services
172	117.298747000000006	31.786261000000000	Hefei Garden Expo Smart Center	Life services
173	117.306785000000005	31.779598000000000	Opposite theory	Life services
174	117.306776999999997	31.779661000000001	Chen Yinsong Architectural Design Office	Life services
175	117.305460999999994	31.789670999999998	Tianwenyi	Life services
176	117.305152000000007	31.789715000000001	Tongcheng Travel (Baohe Avenue Sales Department)	Life services
177	117.309966000000003	31.780812000000001	Integrated Yi	Life services
178	117.297561999999999	31.784716000000000	Fusion Station	Life services
179	117.307252000000005	31.778592000000000	China Sports Lottery (Yuanbo Garden Town Store)	Life services
180	117.305671000000004	31.778092999999998	Luogang Helicopter Tourist Service Center	Life services
181	117.308052000000004	31.778735000000001	Anhui ancient style photography	Life services
182	117.308065999999997	31.778800000000000	Haodi Apartment Office	Life services
183	117.308948999999998	31.778782000000000	Matata Animal Park Ticket Office	Life services
184	117.308164000000005	31.778770999999999	Enterprise Assistance Association Baohe Service Center	Life services
185	117.299231000000006	31.778862000000000	Hefei Garden Expo Happy Visitor Service Center	Life services
186	117.305790000000002	31.777047000000000	Show Yi	Life services
187	117.299431999999996	31.791228000000000	Steady state station	Life services
188	117.306634000000003	31.792925000000000	Xuanmei Advertising	Life services
189	117.302909000000000	31.775780000000001	Qingxinyi	Life services
190	117.302098000000001	31.784167000000000	Guanzhi Club	Sports and leisure services
191	117.301834999999997	31.783711000000000	GOLFZONPARK	Sports and leisure services
192	117.301196000000004	31.783220000000000	Champions One Billiards Club	Sports and leisure services
193	117.300566000000003	31.784175000000001	Pocket House Sports Dream Factory	Sports and leisure services
194	117.301027000000005	31.783369000000000	Champion No. 1& Golf Zun Sports Park	Sports and leisure services
195	117.303258999999997	31.781731000000001	point on map	Sports and leisure services
196	117.300691000000000	31.784103999999999	Soyu Badminton Hall (Luogang Park Store)	Sports and leisure services
197	117.300344999999993	31.783702000000002	Champion No. 1 Sports Center·F-SPACE	Sports and leisure services
198	117.300286999999997	31.783337000000000	Champion No. 1 Swimming Pool	Sports and leisure services
199	117.302396000000002	31.781580000000002	Ice Paradise-Real Ice Rink (Hangnan Plaza Store)	Sports and leisure services
200	117.300432999999998	31.784147000000001	Xingdi Tennis Club (Luogang Central Park Store)	Sports and leisure services
201	117.305079000000006	31.780857999999998	Metaverse XR Orbital Flight Theater	Sports and leisure services
202	117.300595999999999	31.783612000000002	Wuyu Sports Rehabilitation	Sports and leisure services
203	117.300237999999993	31.783380000000001	Champion No. 1 Meikai·Basketball Experience Hall (Central Park Store)	Sports and leisure services
204	117.300044999999997	31.783705999999999	No. 29 Football Training Camp (Luogang Park Store)	Sports and leisure services
205	117.305373000000003	31.780238000000001	OTW LIVEHALL	Sports and leisure services
206	117.303445999999994	31.780393000000000	Go Kart Park No.9	Sports and leisure services
207	117.306033999999997	31.779786000000001	Luzhou Kiln (Luogang Central Park Store)	Sports and leisure services
208	117.303174999999996	31.779634999999999	Luogang Ice and Snow Carnival	Sports and leisure services
209	117.306100000000001	31.778562000000001	Flying Moon Project Science Fiction Experience Center	Sports and leisure services
210	117.304993999999994	31.777625000000000	Kingdom of fun	Sports and leisure services
211	117.308705000000003	31.778713000000000	Kongchansizao·Camping gathering place	Sports and leisure services
212	117.308560000000000	31.778670999999999	ROOF A·M Bar	Sports and leisure services
213	117.297093000000004	31.780425999999999	Hefei Garden Expo Basketball Court	Sports and leisure services
214	117.307834000000000	31.776817000000001	Restaurant in the park	Sports and leisure services
215	117.307905000000005	31.776387000000000	Yesi Planet Music Restaurant	Sports and leisure services
216	117.302539999999993	31.776074000000001	Hefei Garden Expo Skatepark	Sports and leisure services
217	117.302760000000006	31.775841000000000	7C Skateboard Park (Luogang Store)	Sports and leisure services
218	117.308003999999997	31.776251999999999	Convenient night drinking	Shopping service
219	117.308995999999993	31.775679000000000	Hefei Garden Expo Hangar Performance Center	Sports and leisure services
220	117.308105999999995	31.778758000000000	Juwei Health Shop	health care services
221	117.301884000000001	31.783605999999999	Luzhou Yin·Guiyin Shanfang (Central Park Store)	Accommodation services
222	117.307227999999995	31.777788000000001	JI Hotel (Hefei South Railway Station Luogang Central Park)	Accommodation services
223	117.308273000000000	31.775659999999998	Central Park Hotel (Luogang Central Park Hefei South Railway Station)	Accommodation services
224	117.307668000000007	31.779223999999999	ZMAX Manxi Hotel (Hefei South Railway Station Luogang Central Park Branch)	Accommodation services
225	117.301495000000003	31.784499000000000	Jianguo·Puyin Hotel (Hefei South Railway Station Luogang Central Park Branch)	Accommodation services
226	117.307575999999997	31.778162999999999	Hello Hotel (Hefei South Railway Station Luogang Central Park Branch)	Accommodation services
227	117.308274999999995	31.775652999999998	Music theme hotel	Accommodation services
228	117.306324000000004	31.779223000000002	Haodi Apartment	Accommodation services
229	117.307229000000007	31.778041000000002	JI Hotel Hefei South Station Luogang Central Park	Accommodation services
230	117.301513999999997	31.784253000000000	Jianguo Puyin Hotel	Accommodation services
231	117.308283000000003	31.779527000000002	Jingyou South·Lushe (Hefei South Railway Station Luogang Park Store)	Accommodation services
232	117.303712000000004	31.784829999999999	Hefei Garden Expo Urumqi Garden	Scenic spots
233	117.304272999999995	31.784324000000002	Hefei Garden Expo Wuhan Garden	Scenic spots
234	117.303656000000004	31.784119000000000	Hefei Garden Expo Nanchang Garden	Scenic spots
235	117.304254000000000	31.784679000000001	Hefei Garden Expo Suzhou Garden	Scenic spots
236	117.304365000000004	31.783870000000000	Hefei Garden Expo Zhengzhou Garden	Scenic spots
237	117.304220000000001	31.785111000000001	Hefei Garden Expo Nanning Garden	Scenic spots
238	117.304039000000003	31.784783999999998	Gusu Garden	Scenic spots
239	117.303498000000005	31.785599000000001	Hefei Garden Expo Chengdu Garden	Scenic spots
240	117.303601000000000	31.785105000000001	Hefei Garden Expo Tianjin Garden	Scenic spots
241	117.303561999999999	31.785551000000002	bamboo snow mountain	Scenic spots
242	117.303666000000007	31.785613999999999	Wanli Bridge	Scenic spots
243	117.303708999999998	31.785699000000001	Thatched Cottage Pavilion	Scenic spots
244	117.303522000000001	31.785736000000000	Zhuo Jinjiang	Scenic spots
245	117.303886000000006	31.785772000000001	Hefei Garden Expo Chongqing Garden	Scenic spots
246	117.306206000000003	31.783096000000000	Hefei Garden Expo Shanghai Park	Scenic spots
247	117.303672000000006	31.785867000000000	lacquer screen	Scenic spots
248	117.303462999999994	31.785791000000000	Shu Yunxuan	Scenic spots
249	117.306641999999997	31.783249000000001	Hefei Garden Expo Ningbo Garden	Scenic spots
250	117.306864000000004	31.782924000000001	Hefei Garden Expo Xi'an Garden	Scenic spots
251	117.306235999999998	31.782571000000001	Hefei Garden Expo Xuzhou Garden	Scenic spots
252	117.300329000000005	31.775991999999999	Hefei Garden Expo Omnidirectional Beacon Station	Scenic spots
253	117.299975000000003	31.789933999999999	Rose Valley	Scenic spots
254	117.306663999999998	31.776499999999999	Hefei Garden Expo Zhiyingden	Scenic spots
255	117.308993000000001	31.776924999999999	Hefei Garden Expo Burger Plaza	Scenic spots
256	117.298101000000003	31.793043000000001	Hefei Garden Expo Peony Garden	Scenic spots
257	117.302713999999995	31.777570000000001	People's Stage Exhibition Area	Scenic spots
258	117.308261999999999	31.776806000000001	Hefei Garden Expo Garden Space	Scenic spots
259	117.299125000000004	31.789816999999999	Ecological Garden Exhibition Area	Scenic spots
260	117.297730999999999	31.778148000000002	Douliyuan	Scenic spots
261	117.298373999999995	31.775939999999999	Hefei Garden Expo Magnolia Garden	Scenic spots
262	117.303047000000007	31.775392000000000	meadow garden	Scenic spots
263	117.298472000000004	31.792895000000001	yanhuaping	Scenic spots
264	117.298445000000001	31.775969000000000	Mulan Garden	Scenic spots
265	117.302428000000006	31.781485000000000	Luogang Airport Terminal (former site)	Scenic spots
266	117.299413000000001	31.783082000000000	Hefei Garden Expo Columbus Park	Scenic spots
267	117.300627000000006	31.782215000000001	Hefei Garden Expo	Scenic spots
268	117.299434000000005	31.782851999999998	Derby Park, England	Scenic spots
269	117.303257000000002	31.779532000000000	Hefei Garden Expo Hangnan Plaza	Scenic spots
270	117.298792000000006	31.783301999999999	Kurume Garden, Japan	Scenic spots
271	117.298083000000005	31.784234999999999	Hefei Garden Expo Bukhara Garden	Scenic spots
272	117.298637999999997	31.783718000000000	Hefei Garden Expo Osnabrück Garden	Scenic spots
273	117.297872999999996	31.783325999999999	Hefei Garden Expo Baiyuan Garden	Scenic spots
274	117.303278000000006	31.789583000000000	Hefei Garden Expo Sakura Garden	Scenic spots
275	117.300352000000004	31.788861000000001	Hefei Garden Expo Rose Garden	Scenic spots
276	117.309156999999999	31.778504999999999	Matata Animal Park	Scenic spots
277	117.302556999999993	31.789228999999999	Sakura Hill	Scenic spots
278	117.297694000000007	31.784537000000000	Hefei Garden Expo Phnom Penh Garden	Scenic spots
279	117.304893000000007	31.789610000000000	Autumn Orchard	Scenic spots
280	117.304609999999997	31.789424000000000	Hefei Garden Expo Qiushi Garden	Scenic spots
281	117.297821999999996	31.788131000000000	Hefei Garden Expo Zuihuaxi	Scenic spots
282	117.297940999999994	31.784341999999999	Hefei Garden Expo Nizhny Novgorod Garden	Scenic spots
283	117.303443999999999	31.778873000000001	Hefei Garden Expo Common People Stage Area	Scenic spots
284	117.297771999999995	31.781717000000000	dream lawn	Scenic spots
285	117.303503000000006	31.785625000000000	panda scene	Scenic spots
286	117.303602999999995	31.785761999999998	Bamboo corridor flower path	Scenic spots
287	117.302248000000006	31.782534999999999	Hefei Garden Expo Hangbei Plaza	Scenic spots
288	117.307734999999994	31.783065000000001	Hefei Garden Expo Changsha Garden	Scenic spots
289	117.301646000000005	31.785513000000002	Hefei Garden Expo Beijing Garden	Scenic spots
290	117.307124000000002	31.781932000000001	Hefei Garden Expo Taiwan Garden	Scenic spots
291	117.306409000000002	31.781882000000000	Hefei Garden Expo Shenyang Garden	Scenic spots
292	117.302278999999999	31.781786000000000	Urban Construction Museum	Scenic spots
293	117.300831000000002	31.785398000000001	Hefei Garden Expo Kunming Garden	Scenic spots
294	117.307119000000000	31.782613999999999	Hangzhou Garden	Scenic spots
295	117.301289999999995	31.785340000000001	Urban Renewal Exhibition Area	Scenic spots
296	117.306557999999995	31.781573000000002	Hefei Garden Expo Yangzhou Garden	Scenic spots
297	117.307534000000004	31.781274000000000	Hefei Garden Expo Hong Kong Park	Scenic spots
298	117.299899999999994	31.785463000000000	Hefei Garden Expo Xiamen Garden	Scenic spots
299	117.300213999999997	31.785252000000000	Hefei Garden Expo Xining Garden	Scenic spots
300	117.307387000000006	31.781635999999999	Hefei Garden Expo Macau Park	Scenic spots
301	117.299171000000001	31.784039000000000	Hefei Garden Expo Starry Sky Sports Park	Scenic spots
302	117.300259999999994	31.785571999999998	Hefei Garden Expo Jinan Park	Scenic spots
303	117.306755999999993	31.781229000000000	Hefei Garden Expo Nanjing Garden	Scenic spots
304	117.299687000000006	31.782737999999998	Hefei Garden Expo Derby Garden	Scenic spots
305	117.306805999999995	31.792936000000001	Luo Gang1977	Business residence
306	117.302783000000005	31.782883000000002	Oriental Art Museum	Science, education and cultural services
307	117.303102999999993	31.781635000000001	Aviation science popularization experience base	Science, education and cultural services
308	117.302273999999997	31.781579000000001	Hefei Aviation Science Museum	Science, education and cultural services
309	117.299769999999995	31.786148000000001	Hefei Luogang Park Smart Center	Science, education and cultural services
310	117.300343999999996	31.786429999999999	International Advanced Technology Application Promotion Center (Hefei)	Science, education and cultural services
311	117.305357999999998	31.780131000000001	OTW·Highland Art Space	Science, education and cultural services
312	117.305644999999998	31.779789000000001	flying dreamer	Science, education and cultural services
313	117.307274000000007	31.780014999999999	neoclassical orchestra	Science, education and cultural services
314	117.306324000000004	31.779226999999999	Forbidden Academy Anhui Branch	Science, education and cultural services
315	117.306241999999997	31.779281000000001	Hefei Garden Expo Research College	Science, education and cultural services
316	117.306178000000003	31.778466999999999	Liu Cixin Science Fiction Special Exhibition	Science, education and cultural services
317	117.302903000000001	31.786176000000001	Hefei Garden Expo Park P4 parking lot (internal use)	transportation facilities services
318	117.301874999999995	31.783588000000002	Parking lot (Luzhou Avenue)	transportation facilities services
319	117.302345000000003	31.782198000000001	Terminal building (bus station)	transportation facilities services
320	117.301113999999998	31.783080000000002	Hefei Garden Expo Park P11 Parking Lot	transportation facilities services
321	117.301786000000007	31.782927999999998	Three-dimensional parking lot	transportation facilities services
322	117.301533000000006	31.786228999999999	Surface parking lot	transportation facilities services
323	117.301786000000007	31.782927999999998	Three-dimensional parking lot (entrance)	transportation facilities services
324	117.301508999999996	31.786400000000000	Surface parking lot (entrance/exit)	transportation facilities services
325	117.307804000000004	31.786359000000001	Luogang Park P5 underground parking lot (exit)	transportation facilities services
326	117.301089000000005	31.782273000000000	Three-dimensional parking lot (exit)	transportation facilities services
327	117.307854000000006	31.787327000000001	Hefei Garden Expo Park P5 Parking Lot	transportation facilities services
328	117.299518000000006	31.784597000000002	Hefei Garden Expo Park P12 Parking Lot	transportation facilities services
329	117.308681000000007	31.785768000000001	Gate 3, Garden Expo Park, Baohe Avenue (bus stop)	transportation facilities services
330	117.302274999999995	31.788430999999999	Hefei Garden Expo Park P2 Parking Lot	transportation facilities services
331	117.307980999999998	31.788087000000001	Luogang Park P5 underground parking lot	transportation facilities services
332	117.300458000000006	31.787375000000001	City Exhibition Park North (bus station)	transportation facilities services
333	117.304585000000003	31.779807000000002	Hefei Luogang Park P10 parking lot	transportation facilities services
334	117.309583000000003	31.782177000000001	Luogang Park P6 ground parking lot	transportation facilities services
335	117.299411000000006	31.785779000000002	Surface parking lot (entrance/exit)	transportation facilities services
336	117.303151999999997	31.788886000000002	p2 parking lot (entrance and exit)	transportation facilities services
337	117.299238000000003	31.785969000000001	Surface parking lot	transportation facilities services
338	117.302408000000000	31.789045000000002	Hefei Garden Expo Park P2 Parking Lot	transportation facilities services
339	117.309949000000003	31.783377000000002	Luogang Park P6 ground parking lot (entrance)	transportation facilities services
340	117.308353999999994	31.787965000000000	Luogang Park P5 underground parking lot (exit)	transportation facilities services
341	117.310027000000005	31.783078000000000	Luogang Park P6 ground parking lot (exit)	transportation facilities services
342	117.308187000000004	31.788392000000002	Luogang Park P5 underground parking lot (entrance)	transportation facilities services
343	117.298124000000001	31.787241999999999	Lulian intersection (bus stop)	transportation facilities services
344	117.300523999999996	31.789925000000000	Hefei Garden Expo P1 underground parking lot	transportation facilities services
345	117.300757000000004	31.789587000000001	Hefei Garden Expo P1 underground parking lot (entrance and exit)	transportation facilities services
346	117.300557999999995	31.790284000000000	Hefei Garden Expo P1 underground parking lot (entrance)	transportation facilities services
347	117.299488999999994	31.779433000000001	Xingfu Station (bus station)	transportation facilities services
348	117.309883999999997	31.778155999999999	Hefei Garden Expo Park P7 Parking Lot	transportation facilities services
349	117.309895999999995	31.777930000000001	Luogang Park p7 parking lot	transportation facilities services
350	117.310406999999998	31.777998000000000	Surface parking lot	transportation facilities services
351	117.310170999999997	31.777989999999999	Surface parking lot (entrance)	transportation facilities services
352	117.305807999999999	31.775973000000000	Garden Expo Town (bus station)	transportation facilities services
353	117.310011000000003	31.777065000000000	Hefei Garden Expo Park P8 Parking Lot	transportation facilities services
354	117.301147999999998	31.792432999999999	Anhui Mingdai Automobile Service Co., Ltd. parking lot	transportation facilities services
355	117.303261000000006	31.793783999999999	Baohe District Government South (bus station)	transportation facilities services
356	117.311063000000004	31.775078000000001	Garden (bus stop)	transportation facilities services
357	117.297844999999995	31.793918999999999	Shanda Station East (bus station)	transportation facilities services
358	117.302667999999997	31.789452000000001	Luogang Park P2 parking lot (under construction)	transportation facilities services
359	117.303837000000001	31.783895999999999	public toilet	public facilities
360	117.302633999999998	31.786204999999999	public toilet	public facilities
361	117.300306000000006	31.784511999999999	public toilet	public facilities
362	117.305002000000002	31.780320000000000	public toilet	public facilities
363	117.299430999999998	31.791219999999999	public toilet	public facilities
364	117.300470000000004	31.774134000000000	WINSIFY OUTDOOR SPACE	catering services
365	117.313019999999995	31.762744000000001	Zhixian tobacco and alcohol	Shopping service
366	117.303703999999996	31.770032000000000	Jingfenyi	Life services
367	117.311655999999999	31.769082000000001	Hefei Garden Expo Tengfei Visitor Service Center	Life services
368	117.306055000000001	31.772891000000001	Junqiyi	Life services
369	117.310385999999994	31.772670999999999	Debon Logistics (Hefei Garden Expo Store)	Life services
370	117.299486000000002	31.774448000000000	Qingxiaoyi	Life services
371	117.306400999999994	31.772690999999998	Hefei Garden Expo Rock Climbing Plaza	Sports and leisure services
372	117.311797999999996	31.770008000000001	Luogang Park South Square	Scenic spots
373	117.303231999999994	31.772838000000000	Shangxiyi	Scenic spots
374	117.302408999999997	31.772811999999998	Hefei Garden Expo Iris Garden	Scenic spots
375	117.302160000000001	31.774334000000000	Hefei Garden Expo Colorful Leaf Forest	Scenic spots
376	117.309904000000003	31.770546000000000	Insect Diary (Insect Theme Park)	Science, education and cultural services
377	117.310923000000003	31.770949999999999	Hefei Insect Museum	Science, education and cultural services
378	117.307282000000001	31.768778999999999	Luogang Park P9 underground parking lot	transportation facilities services
379	117.307888000000005	31.767842999999999	Hefei Garden Expo Park P21 Parking Lot	transportation facilities services
380	117.307372000000001	31.768753000000000	Luogang Park P9 underground parking lot (exit)	transportation facilities services
381	117.307850000000002	31.768868000000001	Hefei Garden Expo Park P9 Parking Lot	transportation facilities services
382	117.309607000000000	31.769041999999999	Luogang Park P9 underground parking lot (entrance)	transportation facilities services
383	117.310095000000004	31.768234000000000	Luogang parking lot	transportation facilities services
384	117.309669000000000	31.769188000000000	Shangxiyi Parking Point	transportation facilities services
385	117.312263999999999	31.768795999999998	Garden Expo South Square (Hefei Insect Museum) (Bus Station)	transportation facilities services
386	117.312263999999999	31.768795999999998	Garden Expo South Square (bus station)	transportation facilities services
387	117.310509999999994	31.771522999999998	South Square (bus station)	transportation facilities services
388	117.298250999999993	31.769245000000002	Hefei Garden Expo Park P20 Parking Lot	transportation facilities services
389	117.311666000000002	31.772610000000000	Hefei Garden Expo Tourist Car Parking Lot	transportation facilities services
390	117.313986999999997	31.763400000000001	Beibuwan Road (rapid bus station)	transportation facilities services
391	117.309565000000006	31.769974999999999	public toilet	public facilities
392	117.290988999999996	31.783359000000001	Boulder Coffee	catering services
393	117.295154999999994	31.782478000000001	UNBROKEN	catering services
394	117.292652000000004	31.776615000000000	Garden Expo Town Flavor Caiyuanzi	catering services
395	117.293181000000004	31.776333999999999	Lahuhu coffee	catering services
396	117.293181000000004	31.776333999999999	Anhui delicious food	catering services
397	117.296473000000006	31.777477999999999	ROOF Western food	catering services
398	117.290970000000002	31.783335999999998	Linji Convenience Store (Luogang Park West Visitor Center)	Shopping service
399	117.292631000000000	31.791886999999999	Come into you and me	Shopping service
400	117.291308999999998	31.793413000000001	jingle cabinet	Shopping service
401	117.293193000000002	31.776316999999999	Dongyu daily necessities department store	Shopping service
402	117.290987999999999	31.783359999999998	Hefei Garden Expo Minchun Visitor Service Center	Life services
403	117.288720999999995	31.787652999999999	Jindouyi	Life services
404	117.290350000000004	31.789643999999999	Moziyi (Liu Hongsheng Garden Expo Center North Store)	Life services
405	117.294128999999998	31.787941000000000	Jiuzhangyi	Life services
406	117.295041999999995	31.782316000000002	Zhidaoyi	Life services
407	117.292277999999996	31.791699000000001	Hefei Garden Expo Taiping Visitor Service Center	Life services
408	117.284822000000005	31.777417000000000	Luogang Park Project Scheduling Center	Life services
409	117.294172000000003	31.778269000000002	Send far away	Life services
410	117.293053000000000	31.794217000000000	Jiedian (Anhui Hefei Automobile Binhu Service Co., Ltd.)	Life services
411	117.294606000000002	31.782519000000001	Hefei Garden Expo Tennis Court	Sports and leisure services
412	117.294483999999997	31.780010999999998	Hefei Garden Expo Children's Fun Park	Sports and leisure services
413	117.296052000000003	31.781283999999999	Hefei Garden Expo Football Stadium	Sports and leisure services
414	117.293181000000004	31.776333999999999	Fun Kingdom Water Park	Sports and leisure services
415	117.293181000000004	31.776333999999999	Park Dining Bar	Sports and leisure services
416	117.290429000000003	31.785727000000001	Hefei Garden Expo Green Pine Forest	Scenic spots
417	117.291027999999997	31.785015000000001	Hefei Garden Expo Yingshan Red Garden	Scenic spots
418	117.289274000000006	31.786863000000000	rosin forest	Scenic spots
419	117.291128999999998	31.784545000000001	Maple and Rhododendron Garden	Scenic spots
420	117.292133000000007	31.788257000000002	sunken green space	Scenic spots
421	117.292036999999993	31.781821999999998	Hefei Garden Expo-Viewing Platform	Scenic spots
422	117.291231999999994	31.781310999999999	blue and purple flower stand	Scenic spots
423	117.289599999999993	31.790372999999999	Hefei Garden Expo Plum Garden	Scenic spots
424	117.290857000000003	31.780972999999999	Hefei Garden Expo Blue Purple Garden	Scenic spots
425	117.293163000000007	31.789344000000000	Liu'an Garden	Scenic spots
426	117.293305000000004	31.789957000000001	Hefei Garden Expo Anhui Garden	Scenic spots
427	117.291460000000001	31.789624000000000	cuckoo slope	Scenic spots
428	117.291556999999997	31.790070000000000	Hefei Garden Expo Landscape Pavilion	Scenic spots
429	117.294358000000003	31.788114000000000	Xuanjiu·Huifeng Anhui Rhyme 2024 Luogang Park Lantern Festival	Scenic spots
430	117.293813999999998	31.789359999999999	Xuancheng Garden	Scenic spots
431	117.293486999999999	31.789330000000000	Xiaogang	Scenic spots
432	117.290465999999995	31.790792000000000	Merlin	Scenic spots
433	117.292152999999999	31.779608000000000	Hefei Garden Expo Haitang Valley	Scenic spots
434	117.291659999999993	31.790154999999999	Hefei Garden Expo Park Cuifeng	Scenic spots
435	117.295147999999998	31.788425000000000	Anqingyuan	Scenic spots
436	117.293407000000002	31.790082000000002	Hefei Garden Expo Bengbu Garden	Scenic spots
437	117.293891000000002	31.789997000000000	Hefei Garden Expo Wuhu Garden	Scenic spots
438	117.295081999999994	31.789790000000000	Hefei Garden Expo Huangshan Garden	Scenic spots
439	117.293650000000000	31.789466000000001	Chizhou Garden	Scenic spots
440	117.295642000000001	31.789106000000000	Hefei Garden Expo Bozhou Garden	Scenic spots
441	117.290237000000005	31.779347999999999	Luogang Park Cuilan Inn	Scenic spots
442	117.294275999999996	31.789280999999999	Huancui Lake	Scenic spots
443	117.293520000000001	31.789871999999999	Huainan Garden	Scenic spots
444	117.293873000000005	31.790465000000001	Langli Pearl Trail	Scenic spots
445	117.293194000000000	31.776316999999999	Luogang Park	Scenic spots
446	117.295337000000004	31.789743000000001	Huizhou Academy	Scenic spots
447	117.292586000000000	31.791796999999999	Hefei Garden Expo North Square	Scenic spots
448	117.293702999999994	31.790467000000000	pearl bridge	Place name and address information
449	117.295464999999993	31.788993000000001	Yuanhua Thatched Cottage	Scenic spots
450	117.293997000000005	31.790261000000001	Railway Cultural Pavilion	Scenic spots
451	117.293730999999994	31.790167000000000	Shuangdun Cultural Sculpture	Scenic spots
452	117.291240000000002	31.777262000000000	cherry blossom forest	Scenic spots
453	117.294963999999993	31.778711000000001	Hefei Garden Expo Tangli Garden	Scenic spots
454	117.287171000000001	31.784098000000000	Huawei Anhui Regional Headquarters (under construction)	Business residence
455	117.285227000000006	31.775448999999998	Hefei Urban Rail Transit Co., Ltd. Education and Training Center	Science, education and cultural services
456	117.287020999999996	31.785370000000000	Luogang Station East (bus station)	transportation facilities services
457	117.286452999999995	31.785084000000001	Luogang Metro Station Exit B	transportation facilities services
458	117.285921000000002	31.785377000000000	Luogang (subway station)	transportation facilities services
459	117.286187999999996	31.785990999999999	Luogang Metro Station Exit A	transportation facilities services
460	117.285874000000007	31.784351000000001	South of Luogang Station (bus station)	transportation facilities services
461	117.285668999999999	31.784808000000002	Luogang Metro Station Exit C	transportation facilities services
462	117.292413999999994	31.785940000000000	Luogang (bus station)	transportation facilities services
463	117.285657000000000	31.785990000000002	Exit D of Luogang Metro Station	transportation facilities services
464	117.284952000000004	31.785456000000000	Luogang Station West (bus station)	transportation facilities services
465	117.292068999999998	31.787735000000001	Anhui Garden (bus station)	transportation facilities services
466	117.293881999999996	31.783733999999999	Hefei urban air transportation hub port	transportation facilities services
467	117.283490999999998	31.783691999999999	Hefei Garden Expo Park P19 Parking Lot North Area	transportation facilities services
468	117.287803999999994	31.789732000000001	Qinghai Road (bus station)	transportation facilities services
469	117.296062000000006	31.786736000000001	Hefei Garden Expo Park P3 Parking Lot	transportation facilities services
470	117.287014999999997	31.791008000000001	Hefei Garden Expo Park P17 Parking Lot	transportation facilities services
471	117.283669000000003	31.788972999999999	Luogang Park P18 parking lot	transportation facilities services
472	117.289387000000005	31.791442000000000	Luogang Park P13 ground parking lot	transportation facilities services
473	117.289168000000004	31.791383000000000	Hefei Garden Expo Park P13 Parking Lot	transportation facilities services
474	117.296503999999999	31.784022000000000	Baiyuan Garden (bus station)	transportation facilities services
475	117.289533000000006	31.791758000000002	Luogang Park P13 ground parking lot (entrance and exit)	transportation facilities services
476	117.296329999999998	31.794456000000000	Shanda (subway station)	transportation facilities services
477	117.296718999999996	31.776354999999999	Luogang Central Park (bus station)	transportation facilities services
478	117.295574999999999	31.794664999999998	Shanda Station West (bus station)	transportation facilities services
479	117.295846999999995	31.794771999999998	Shanda Metro Station Exit C	transportation facilities services
480	117.283420000000007	31.780076999999999	Hefei Garden Expo Park P19 Parking Lot South Area	transportation facilities services
481	117.294781999999998	31.791727999999999	Hefei Garden Expo Park P14 Parking Lot	transportation facilities services
482	117.295546000000002	31.791392999999999	Luogang Park P14 parking lot	transportation facilities services
483	117.286587999999995	31.793959999999998	South Station South Square Subway Station Exit B	transportation facilities services
484	117.285942000000006	31.776133999999999	Gaowang Station North (bus station)	transportation facilities services
485	117.286045000000001	31.794542000000000	South Station South Square (subway station)	transportation facilities services
486	117.293261000000001	31.793734000000001	Yuhe Testing Center ground parking lot	transportation facilities services
487	117.285891000000007	31.775107999999999	Gaowang (subway station)	transportation facilities services
488	117.286400999999998	31.775414999999999	Gaowang Subway Station Exit A	transportation facilities services
489	117.285646999999997	31.775669000000001	Gaowang Subway Station Exit D	transportation facilities services
490	117.293261000000001	31.793734000000001	Yuhe Testing Center ground parking lot (entrance)	transportation facilities services
491	117.291696999999999	31.794720999999999	parking lot	transportation facilities services
492	117.295710999999997	31.793232000000000	Hefei Garden Expo P15 bus parking lot	transportation facilities services
493	117.291698999999994	31.794740000000001	Anhui Shanda Automobile Plaza Parking Lot	transportation facilities services
494	117.291691999999998	31.794678000000001	Anhui Shanda Automobile Plaza Parking Lot (Entrance)	transportation facilities services
495	117.286787000000004	31.775009000000001	Gaowang Station East (bus station)	transportation facilities services
496	117.291691999999998	31.794678000000001	Parking lot (entrance/exit)	transportation facilities services
497	117.296688000000003	31.793206999999999	Shanda Station South (bus station)	transportation facilities services
498	117.283958999999996	31.794564000000001	Hefei Garden Expo Park P16 parking lot (the backup parking lot is not open to the public)	transportation facilities services
499	117.284726000000006	31.775193000000002	Gaowang Station West (bus station)	transportation facilities services
500	117.294096999999994	31.787879000000000	public toilet	public facilities
501	117.295237999999998	31.791430999999999	public toilet	public facilities
502	117.293313999999995	31.792961999999999	public toilet	public facilities
503	117.283792000000005	31.773997000000001	Ah Shang Restaurant	catering services
504	117.287792999999994	31.769141000000001	Hefei Daoxiang Playground Management	Sports and leisure services
505	117.296347999999995	31.767503000000001	Hefei Garden Expo Park P27 parking lot (the backup parking lot is not open to the public)	transportation facilities services
506	117.283957000000001	31.771785999999999	Qinghai Road-roadside parking spaces	transportation facilities services
507	117.285121000000004	31.772946000000001	Anhui Zhongke Gengjiu Hospital ground parking lot	transportation facilities services
508	117.285546999999994	31.773268999999999	Anhui Zhongke Gengjiu Hospital underground parking lot	transportation facilities services
509	117.285583000000003	31.773258999999999	Anhui Zhongke Gengjiu Hospital ground parking lot (entrance and exit)	transportation facilities services
510	117.285546999999994	31.773268999999999	Anhui Zhongke Gengjiu Hospital underground parking lot (entrance)	transportation facilities services
511	117.284165999999999	31.773783999999999	Anhui Zhongke Gengjiu Hospital	health care services
512	117.284886999999998	31.773434999999999	Anhui Zhongke Gengjiu Hospital Outpatient Clinic	health care services
513	117.285326999999995	31.773769000000001	Anhui Zhongke Gengjiu Hospital Emergency Department	health care services
514	117.283823999999996	31.773204000000000	Anhui Zhongke Gengjiu Hospital Fever Clinic	health care services
515	117.285629000000000	31.774519999999999	Gaowang Subway Station Exit C	transportation facilities services
516	117.286163999999999	31.774515000000001	Gaowang Subway Station Exit B	transportation facilities services
517	117.284788000000006	31.773882000000000	Anhui Yikanyuan Pharmacy Co., Ltd.	health care services
518	117.284068000000005	31.774079000000000	Anhui Medical University Gengjiu Clinical College	Science, education and cultural services
519	117.284169000000006	31.773786999999999	Weiting Hearing Aids (Baohe District Gengjiu Hospital Service Center)	health care services
520	117.284146000000007	31.773838999999999	Fengchao Express Cabinet	Life services
521	117.284295000000000	31.774238000000000	Anhui Zhongke Gengjiu Hospital inpatient building	health care services
522	117.284435000000002	31.774038000000001	ReSound Hearing Aids (Anhui Zhongke Gengjiu Hospital Service Center)	health care services
523	117.284082999999995	31.774011999999999	Youpin Supermarket	Shopping service
524	117.283959999999993	31.774345000000000	Anhui Zhongke Gengjiu Hospital underground parking lot	transportation facilities services
525	117.283962000000002	31.774721000000000	Anhui Zhongke Gengjiu Hospital ground parking lot (entrance and exit)	transportation facilities services
526	117.281003999999996	31.759442000000000	Pine Bay (bus station)	transportation facilities services
527	117.282133999999999	31.774985999999998	Gengjiu Hospital (bus station)	transportation facilities services
528	117.286535000000001	31.769371000000000	Jinxiu Lake Park (under construction)	Scenic spots

## Sheet: Sheet5
S2 Table. GIS data layers for environmental elements and social value density analysis. (XLSX)
FID	OBJECTID	Id	SURVEY_ID	VALUE_ID	PALCE_NAME
0	1	0	1	1
1	2	0	1	1
2	3	0	1	1
3	4	0	1	1
4	5	0	1	2
5	6	0	1	2
6	7	0	1	3
7	8	0	1	4
8	9	0	1	5
9	10	0	1	6
10	11	0	1	6
11	12	0	1	6
12	13	0	1	7
13	14	0	1	7
14	15	0	1	7
15	16	0	1	8
16	17	0	1	8
17	18	0	1	8
18	19	0	1	9
19	20	0	1	9
20	21	0	1	10
21	22	0	1	10
22	23	0	1	11
23	24	0	1	11
24	25	0	2	1
25	26	0	2	1
26	27	0	2	1
27	28	0	2	2
28	29	0	2	2
29	30	0	2	3
30	31	0	2	3
31	32	0	2	4
32	33	0	2	4
33	34	0	2	4
34	35	0	2	5
35	36	0	2	5
36	37	0	2	5
37	38	0	2	6
38	39	0	2	6
39	40	0	2	6
40	41	0	2	7
41	42	0	2	7
42	43	0	2	7
43	44	0	2	8
44	45	0	2	8
45	46	0	2	9
46	47	0	2	9
47	48	0	2	9
48	49	0	2	9
49	50	0	2	10
50	51	0	2	10
51	52	0	2	11
52	53	0	2	11
53	54	0	3	1
54	55	0	3	1
55	56	0	3	1
56	57	0	3	2
57	58	0	3	2
58	59	0	3	3
59	60	0	3	3
60	61	0	3	4
61	62	0	3	4
62	63	0	3	5
63	64	0	3	5
64	65	0	3	6
65	66	0	3	6
66	67	0	3	6
67	68	0	3	7
68	69	0	3	7
69	70	0	3	8
70	71	0	3	9
71	72	0	3	9
72	73	0	3	10
73	74	0	3	10
74	75	0	3	11
75	76	0	3	11
76	77	0	3	11
77	78	0	4	1
78	79	0	4	1
79	80	0	4	1
80	81	0	4	1
81	82	0	4	2
82	83	0	4	3
83	84	0	4	3
84	85	0	4	4
85	86	0	4	4
86	87	0	4	5
87	88	0	4	5
88	89	0	4	6
89	90	0	4	7
90	91	0	4	8
91	92	0	4	9
92	93	0	4	9
93	94	0	4	10
94	95	0	4	10
95	96	0	4	11
96	97	0	4	11
97	98	0	5	1
98	99	0	5	1
99	100	0	5	2
100	101	0	5	2
101	102	0	5	3
102	103	0	5	3
103	104	0	5	4
104	105	0	5	4
105	106	0	5	5
106	107	0	5	5
107	108	0	5	6
108	109	0	5	6
109	110	0	5	7
110	111	0	5	7
111	112	0	5	8
112	113	0	5	9
113	114	0	5	9
114	115	0	5	10
115	116	0	5	10
116	117	0	5	11
117	118	0	5	11
118	119	0	6	1
119	120	0	6	1
120	121	0	6	2
121	122	0	6	3
122	123	0	6	4
123	124	0	6	5
124	125	0	6	6
125	126	0	6	7
126	127	0	6	7
127	128	0	6	7
128	129	0	6	8
129	130	0	6	9
130	131	0	6	9
131	132	0	6	10
132	133	0	6	11
133	134	0	6	11
134	135	0	7	1
135	136	0	7	1
136	137	0	7	2
137	138	0	7	2
138	139	0	7	3
139	140	0	7	3
140	141	0	7	4
141	142	0	7	5
142	143	0	7	6
143	144	0	7	7
144	145	0	7	8
145	146	0	7	9
146	147	0	7	10
147	148	0	7	11
148	149	0	8	1
149	150	0	8	2
150	151	0	8	3
151	152	0	8	4
152	153	0	8	4
153	154	0	8	5
154	155	0	8	5
155	156	0	8	6
156	157	0	8	6
157	158	0	8	7
158	159	0	8	9
159	160	0	8	10
160	161	0	8	11
161	162	0	9	1
162	163	0	9	2
163	164	0	9	2
164	165	0	9	3
165	166	0	9	4
166	167	0	9	5
167	168	0	9	6
168	169	0	9	7
169	170	0	9	8
170	171	0	9	11
171	172	0	9	9
172	173	0	9	10
173	174	0	9	11
174	175	0	10	1
175	176	0	10	1
176	177	0	10	2
177	178	0	10	6
178	179	0	10	6
179	180	0	10	6
180	181	0	10	7
181	182	0	10	10
182	183	0	11	1
183	184	0	11	2
184	185	0	11	3
185	186	0	11	4
186	187	0	11	5
187	188	0	11	6
188	189	0	11	7
189	190	0	11	8
190	191	0	11	9
191	192	0	11	9
192	193	0	11	10
193	194	0	12	1
194	195	0	12	1
195	196	0	12	2
196	197	0	12	3
197	198	0	12	4
198	199	0	12	5
199	200	0	12	5
200	201	0	12	6
201	202	0	12	6
202	203	0	12	7
203	204	0	12	8
204	205	0	12	8
205	206	0	12	9
206	207	0	12	10
207	208	0	12	11
208	209	0	13	1
209	210	0	13	2
210	211	0	13	3
211	212	0	13	4
212	213	0	13	4
213	214	0	13	5
214	215	0	13	5
215	216	0	13	6
216	217	0	13	7
217	218	0	13	8
218	219	0	13	9
219	220	0	13	10
220	221	0	13	11
221	222	0	14	1
222	223	0	14	2
223	224	0	14	3
224	225	0	14	4
225	226	0	14	4
226	227	0	14	5
227	228	0	14	6
228	229	0	14	6
229	230	0	14	7
230	231	0	14	9
231	232	0	14	10
232	233	0	14	11
233	234	0	15	1
234	235	0	15	1
235	236	0	15	2
236	237	0	15	3
237	238	0	15	4
238	239	0	15	5
239	240	0	15	6
240	241	0	15	7
241	242	0	15	7
242	243	0	15	9
243	244	0	15	10
244	245	0	15	11
245	246	0	16	1
246	247	0	16	2
247	248	0	16	3
248	249	0	16	4
249	250	0	16	5
250	251	0	16	6
251	252	0	16	7
252	253	0	16	8
253	254	0	16	9
254	255	0	16	10
255	256	0	16	11
256	257	0	16	11
257	258	0	17	1
258	259	0	17	2
259	260	0	17	3
260	261	0	17	4
261	262	0	17	5
262	263	0	17	6
263	264	0	17	7
264	265	0	17	8
265	266	0	17	9
266	267	0	17	10
267	268	0	17	11
268	269	0	18	1
269	270	0	18	1
270	271	0	18	2
271	272	0	18	2
272	273	0	18	3
273	274	0	18	4
274	275	0	18	4
275	276	0	18	5
276	277	0	18	6
277	278	0	18	7
278	279	0	18	8
279	280	0	18	9
280	281	0	18	10
281	282	0	18	11
282	283	0	19	1
283	284	0	19	2
284	285	0	19	3
285	286	0	19	4
286	287	0	19	5
287	288	0	19	6
288	289	0	19	6
289	290	0	19	7
290	291	0	19	8
291	292	0	19	8
292	293	0	19	9
293	294	0	19	10
294	295	0	20	1
295	296	0	20	2
296	297	0	20	3
297	298	0	20	4
298	299	0	20	5
299	300	0	20	6
300	301	0	20	7
301	302	0	20	8
302	303	0	20	9
303	304	0	20	9
304	305	0	20	10
305	306	0	20	11
306	307	0	21	1
307	308	0	21	2
308	309	0	21	3
309	310	0	21	4
310	311	0	21	5
311	312	0	21	6
312	313	0	21	7
313	314	0	21	8
314	315	0	21	9
315	316	0	21	10
316	317	0	21	11
317	318	0	22	1
318	319	0	22	1
319	320	0	22	2
320	321	0	22	4
321	322	0	22	5
322	323	0	22	6
323	324	0	22	7
324	325	0	22	8
325	326	0	22	9
326	327	0	22	11
327	328	0	22	11
328	329	0	23	1
329	330	0	23	2
330	331	0	23	3
331	332	0	23	4
332	333	0	23	5
333	334	0	23	6
334	335	0	23	7
335	336	0	23	8
336	337	0	23	9
337	338	0	23	10
338	339	0	23	11
339	340	0	24	1
340	341	0	24	2
341	342	0	24	3
342	343	0	24	4
343	344	0	24	5
344	345	0	24	6
345	346	0	24	6
346	347	0	24	7
347	348	0	24	11
348	349	0	25	1
349	350	0	25	2
350	351	0	25	3
351	352	0	25	4
352	353	0	25	5
353	354	0	25	6
354	355	0	25	6
355	356	0	25	7
356	357	0	25	8
357	358	0	25	9
358	359	0	25	10
359	360	0	25	11
360	361	0	26	1
361	362	0	26	2
362	363	0	26	3
363	364	0	26	4
364	365	0	26	5
365	366	0	26	6
366	367	0	26	7
367	368	0	26	8
368	369	0	26	9
369	370	0	26	10
370	371	0	26	11
371	372	0	27	1
372	373	0	27	1
373	374	0	27	1
374	375	0	27	2
375	376	0	27	4
376	377	0	27	5
377	378	0	27	6
378	379	0	27	7
379	380	0	27	8
380	381	0	27	9
381	382	0	27	10
382	383	0	27	11
383	384	0	28	1
384	385	0	28	1
385	386	0	28	2
386	387	0	28	3
387	388	0	28	4
388	389	0	28	5
389	390	0	28	6
390	391	0	28	7
391	392	0	28	7
392	393	0	28	8
393	394	0	28	9
394	395	0	28	9
395	396	0	28	10
396	397	0	28	11
397	398	0	29	1
398	399	0	29	2
399	400	0	29	3
400	401	0	29	4
401	402	0	29	5
402	403	0	29	6
403	404	0	29	7
404	405	0	29	8
405	406	0	29	9
406	407	0	29	10
407	408	0	29	11
408	409	0	30	1
409	410	0	30	2
410	411	0	30	3
411	412	0	30	4
412	413	0	30	4
413	414	0	30	5
414	415	0	30	6
415	416	0	30	7
416	417	0	30	8
417	418	0	30	9
418	419	0	30	10
419	420	0	30	11
420	421	0	31	1
421	422	0	31	2
422	423	0	31	3
423	424	0	31	3
424	425	0	31	4
425	426	0	31	5
426	427	0	31	6
427	428	0	31	6
428	429	0	31	7
429	430	0	31	8
430	431	0	31	9
431	432	0	31	10
432	433	0	31	10
433	434	0	31	11
434	435	0	32	1
435	436	0	32	2
436	437	0	32	3
437	438	0	32	4
438	439	0	32	5
439	440	0	32	6
440	441	0	32	7
441	442	0	32	8
442	443	0	32	9
443	444	0	32	10
444	445	0	32	11
445	446	0	33	1
446	447	0	33	2
447	448	0	33	3
448	449	0	33	4
449	450	0	33	5
450	451	0	33	6
451	452	0	33	7
452	453	0	33	8
453	454	0	33	9
454	455	0	33	10
455	456	0	33	11
456	457	0	34	1
457	458	0	34	1
458	459	0	34	2
459	460	0	34	2
460	461	0	34	3
461	462	0	34	4
462	463	0	34	5
463	464	0	34	6
464	465	0	34	7
465	466	0	34	8
466	467	0	34	9
467	468	0	34	10
468	469	0	34	11
469	470	0	35	1
470	471	0	35	2
471	472	0	35	3
472	473	0	35	4
473	474	0	35	5
474	475	0	35	6
475	476	0	35	7
476	477	0	35	8
477	478	0	35	9
478	479	0	35	10
479	480	0	35	11
480	481	0	36	1
481	482	0	36	2
482	483	0	36	3
483	484	0	36	3
484	485	0	36	4
485	486	0	36	5
486	487	0	36	6
487	488	0	36	7
488	489	0	36	8
489	490	0	36	9
490	491	0	36	10
491	492	0	36	11
492	493	0	37	1
493	494	0	37	1
494	495	0	37	2
495	496	0	37	3
496	497	0	37	4
497	498	0	37	5
498	499	0	37	6
499	500	0	37	7
500	501	0	37	8
501	502	0	37	9
502	503	0	37	10
503	504	0	37	11
504	505	0	38	1
505	506	0	38	1
506	507	0	38	2
507	508	0	38	3
508	509	0	38	4
509	510	0	38	5
510	511	0	38	6
511	512	0	38	7
512	513	0	38	8
513	514	0	38	9
514	515	0	38	10
515	516	0	38	11
516	517	0	39	1
517	518	0	39	2
518	519	0	39	2
519	520	0	39	3
520	521	0	39	4
521	522	0	39	4
522	523	0	39	5
523	524	0	39	6
524	525	0	39	7
525	526	0	39	8
526	527	0	39	9
527	528	0	39	9
528	529	0	39	10
529	530	0	39	11
530	531	0	40	1
531	532	0	40	3
532	533	0	40	7
533	534	0	40	9
534	535	0	40	10
535	536	0	40	11
536	537	0	41	1
537	538	0	41	2
538	539	0	41	3
539	540	0	41	5
540	541	0	41	5
541	542	0	41	6
542	543	0	41	7
543	544	0	41	8
544	545	0	41	9
545	546	0	41	9
546	547	0	41	10
547	548	0	41	11
548	549	0	42	1
549	550	0	42	2
550	551	0	42	3
551	552	0	42	4
552	553	0	42	5
553	554	0	42	6
554	555	0	42	7
555	556	0	42	8
556	557	0	42	9
557	558	0	42	10
558	559	0	42	11
559	560	0	43	1
560	561	0	43	1
561	562	0	43	2
562	563	0	43	3
563	564	0	43	4
564	565	0	43	5
565	566	0	43	6
566	567	0	43	7
567	568	0	43	7
568	569	0	43	7
569	570	0	43	7
570	571	0	43	8
571	572	0	43	9
572	573	0	43	10
573	574	0	43	11
574	575	0	44	1
575	576	0	44	1
576	577	0	44	2
577	578	0	44	2
578	579	0	44	3
579	580	0	44	4
580	581	0	44	5
581	582	0	44	5
582	583	0	44	6
583	584	0	44	6
584	585	0	44	7
585	586	0	44	7
586	587	0	44	7
587	588	0	44	8
588	589	0	44	9
589	590	0	44	10
590	591	0	44	11
591	592	0	45	1
592	593	0	45	1
593	594	0	45	2
594	595	0	45	2
595	596	0	45	3
596	597	0	45	3
597	598	0	45	4
598	599	0	45	5
599	600	0	45	6
600	601	0	45	7
601	602	0	45	7
602	603	0	45	7
603	604	0	45	8
604	605	0	45	9
605	606	0	45	10
606	607	0	45	11
607	608	0	46	1
608	609	0	46	2
609	610	0	46	2
610	611	0	46	3
611	612	0	46	4
612	613	0	46	5
613	614	0	46	6
614	615	0	46	6
615	616	0	46	7
616	617	0	46	7
617	618	0	46	8
618	619	0	46	9
619	620	0	46	9
620	621	0	46	10
621	622	0	46	11
622	623	0	47	1
623	624	0	47	2
624	625	0	47	3
625	626	0	47	3
626	627	0	47	4
627	628	0	47	4
628	629	0	47	4
629	630	0	47	5
630	631	0	47	5
631	632	0	47	6
632	633	0	47	7
633	634	0	47	8
634	635	0	47	9
635	636	0	47	10
636	637	0	47	10
637	638	0	47	11
638	639	0	48	1
639	640	0	48	1
640	641	0	48	2
641	642	0	48	3
642	643	0	48	4
643	644	0	48	5
644	645	0	48	6
645	646	0	48	6
646	647	0	48	6
647	648	0	48	7
648	649	0	48	8
649	650	0	48	9
650	651	0	48	9
651	652	0	48	10
652	653	0	48	11
653	654	0	49	10
654	655	0	50	1
655	656	0	50	2
656	657	0	50	3
657	658	0	50	4
658	659	0	50	4
659	660	0	50	5
660	661	0	50	5
661	662	0	50	6
662	663	0	50	7
663	664	0	50	7
664	665	0	50	8
665	666	0	50	8
666	667	0	50	9
667	668	0	50	10
668	669	0	50	11
669	670	0	51	1
670	671	0	51	1
671	672	0	51	2
672	673	0	51	3
673	674	0	51	4
674	675	0	51	5
675	676	0	51	5
676	677	0	51	6
677	678	0	51	6
678	679	0	51	7
679	680	0	51	7
680	681	0	51	7
681	682	0	51	8
682	683	0	51	9
683	684	0	51	10
684	685	0	51	10
685	686	0	51	11
686	687	0	51	11
687	688	0	52	1
688	689	0	52	2
689	690	0	52	3
690	691	0	52	4
691	692	0	52	5
692	693	0	52	5
693	694	0	52	6
694	695	0	52	7
695	696	0	52	8
696	697	0	52	8
697	698	0	52	9
698	699	0	52	9
699	700	0	52	10
700	701	0	52	11
701	702	0	53	1
702	703	0	53	2
703	704	0	53	3
704	705	0	53	3
705	706	0	53	4
706	707	0	53	4
707	708	0	53	5
708	709	0	53	6
709	710	0	53	7
710	711	0	53	8
711	712	0	53	9
712	713	0	53	8
713	714	0	53	10
714	715	0	53	11
715	716	0	53	11
716	717	0	54	1
717	718	0	54	1
718	719	0	54	2
719	720	0	54	3
720	721	0	54	3
721	722	0	54	3
722	723	0	54	4
723	724	0	54	4
724	725	0	54	5
725	726	0	54	6
726	727	0	54	7
727	728	0	54	7
728	729	0	54	8
729	730	0	54	9
730	731	0	54	9
731	732	0	54	10
732	733	0	54	11
733	734	0	54	11
734	735	0	55	1
735	736	0	55	2
736	737	0	55	2
737	738	0	55	2
738	739	0	55	3
739	740	0	55	3
740	741	0	55	4
741	742	0	55	4
742	743	0	55	5
743	744	0	55	6
744	745	0	55	6
745	746	0	55	7
746	747	0	55	7
747	748	0	55	8
748	749	0	55	9
749	750	0	55	10
750	751	0	55	11
751	752	0	56	1
752	753	0	56	2
753	754	0	56	2
754	755	0	56	3
755	756	0	6	3
756	757	0	56	4
757	758	0	56	4
758	759	0	56	5
759	760	0	56	5
760	761	0	56	6
761	762	0	56	6
762	763	0	56	7
763	764	0	56	7
764	765	0	56	8
765	766	0	56	8
766	767	0	56	9
767	768	0	56	9
768	769	0	56	10
769	770	0	56	10
770	771	0	56	11
771	772	0	57	1
772	773	0	57	2
773	774	0	57	2
774	775	0	57	3
775	776	0	57	3
776	777	0	57	4
777	778	0	57	4
778	779	0	57	5
779	780	0	57	5
780	781	0	57	6
781	782	0	57	6
782	783	0	57	7
783	784	0	57	8
784	785	0	57	8
785	786	0	57	8
786	787	0	57	9
787	788	0	57	9
788	789	0	57	10
789	790	0	57	10
790	791	0	57	11
791	792	0	57	11
792	793	0	58	1
793	794	0	58	2
794	795	0	58	2
795	796	0	58	3
796	797	0	58	3
797	798	0	58	4
798	799	0	58	4
799	800	0	58	4
800	801	0	58	5
801	802	0	58	5
802	803	0	58	6
803	804	0	58	6
804	805	0	58	6
805	806	0	58	7
806	807	0	58	7
807	808	0	58	8
808	809	0	58	8
809	810	0	58	9
810	811	0	58	9
811	812	0	58	10
812	813	0	58	10
813	814	0	58	11
814	815	0	58	11
815	816	0	59	1
816	817	0	59	1
817	818	0	59	2
818	819	0	59	2
819	820	0	59	3
820	821	0	59	3
821	822	0	59	4
822	823	0	59	4
823	824	0	59	5
824	825	0	59	6
825	826	0	59	5
826	827	0	59	6
827	828	0	59	7
828	829	0	59	8
829	830	0	59	9
830	831	0	59	9
831	832	0	59	10
832	833	0	59	10
833	834	0	59	11
834	835	0	59	11
835	836	0	60	1
836	837	0	60	1
837	838	0	60	2
838	839	0	60	2
839	840	0	60	3
840	841	0	60	3
841	842	0	60	4
842	843	0	60	4
843	844	0	60	4
844	845	0	60	5
845	846	0	60	5
846	847	0	60	6
847	848	0	60	7
848	849	0	60	8
849	850	0	60	9
850	851	0	60	10
851	852	0	60	11
852	853	0	61	1
853	854	0	61	2
854	855	0	61	2
855	856	0	61	3
856	857	0	61	4
857	858	0	61	5
858	859	0	61	5
859	860	0	61	6
860	861	0	61	6
861	862	0	61	7
862	863	0	61	8
863	864	0	61	9
864	865	0	61	9
865	866	0	61	10
866	867	0	61	11
867	868	0	61	11
868	869	0	61	11
869	870	0	62	1
870	871	0	62	1
871	872	0	62	2
872	873	0	62	2
873	874	0	62	3
874	875	0	62	3
875	876	0	62	4
876	877	0	62	4
877	878	0	62	5
878	879	0	62	5
879	880	0	62	6
880	881	0	62	7
881	882	0	62	7
882	883	0	62	8
883	884	0	62	9
884	885	0	62	10
885	886	0	62	11
886	887	0	63	1
887	888	0	63	1
888	889	0	63	2
889	890	0	63	2
890	891	0	63	3
891	892	0	63	3
892	893	0	63	3
893	894	0	63	4
894	895	0	63	4
895	896	0	63	4
896	897	0	63	5
897	898	0	63	5
898	899	0	63	6
899	900	0	63	6
900	901	0	63	7
901	902	0	63	7
902	903	0	63	7
903	904	0	63	8
904	905	0	63	8
905	906	0	63	9
906	907	0	63	9
907	908	0	63	10
908	909	0	63	11
909	910	0	64	1
910	911	0	64	1
911	912	0	64	1
912	913	0	64	2
913	914	0	64	3
914	915	0	64	4
915	916	0	64	5
916	917	0	64	6
917	918	0	64	6
918	919	0	64	7
919	920	0	64	7
920	921	0	64	8
921	922	0	64	8
922	923	0	64	9
923	924	0	64	10
924	925	0	64	11
925	926	0	65	1
926	927	0	65	2
927	928	0	65	3
928	929	0	65	4
929	930	0	65	5
930	931	0	65	6
931	932	0	65	6
932	933	0	65	7
933	934	0	65	8
934	935	0	65	8
935	936	0	65	9
936	937	0	65	10
937	938	0	65	11
938	939	0	66	1
939	940	0	66	2
940	941	0	66	3
941	942	0	66	4
942	943	0	66	5
943	944	0	66	5
944	945	0	66	6
945	946	0	66	7
946	947	0	66	8
947	948	0	66	9
948	949	0	66	10
949	950	0	66	11
950	951	0	67	1
951	952	0	67	1
952	953	0	67	2
953	954	0	67	3
954	955	0	67	4
955	956	0	67	5
956	957	0	67	6
957	958	0	67	6
958	959	0	67	7
959	960	0	67	8
960	961	0	67	9
961	962	0	67	10
962	963	0	67	11
963	964	0	68	1
964	965	0	68	2
965	966	0	68	3
966	967	0	68	4
967	968	0	68	5
968	969	0	68	6
969	970	0	68	7
970	971	0	68	8
971	972	0	68	9
972	973	0	68	10
973	974	0	68	11
974	975	0	69	1
975	976	0	69	2
976	977	0	69	3
977	978	0	69	4
978	979	0	69	5
979	980	0	69	6
980	981	0	69	7
981	982	0	69	8
982	983	0	69	9
983	984	0	69	10
984	985	0	69	11
985	986	0	70	1
986	987	0	70	2
987	988	0	70	3
988	989	0	70	4
989	990	0	70	5
990	991	0	70	6
991	992	0	70	7
992	993	0	70	8
993	994	0	70	9
994	995	0	70	10
995	996	0	70	11
996	997	0	71	1
997	998	0	71	2
998	999	0	71	3
999	1000	0	71	4
1000	1001	0	71	5
1001	1002	0	71	6
1002	1003	0	71	7
1003	1004	0	71	8
1004	1005	0	71	9
1005	1006	0	71	10
1006	1007	0	71	11
1007	1008	0	72	1
1008	1009	0	72	2
1009	1010	0	72	3
1010	1011	0	72	4
1011	1012	0	72	5
1012	1013	0	72	6
1013	1014	0	72	7
1014	1015	0	72	8
1015	1016	0	72	9
1016	1017	0	72	10
1017	1018	0	72	11
1018	1019	0	73	1
1019	1020	0	73	2
1020	1021	0	73	3
1021	1022	0	73	4
1022	1023	0	73	5
1023	1024	0	73	6
1024	1025	0	73	7
1025	1026	0	73	8
1026	1027	0	73	9
1027	1028	0	73	10
1028	1029	0	73	11
1029	1030	0	74	1
1030	1031	0	74	2
1031	1032	0	74	3
1032	1033	0	74	4
1033	1034	0	74	5
1034	1035	0	74	6
1035	1036	0	74	7
1036	1037	0	74	8
1037	1038	0	74	9
1038	1039	0	74	10
1039	1040	0	74	11
1040	1041	0	75	1
1041	1042	0	75	2
1042	1043	0	75	3
1043	1044	0	75	4
1044	1045	0	75	5
1045	1046	0	75	6
1046	1047	0	75	7
1047	1048	0	75	8
1048	1049	0	75	9
1049	1050	0	75	10
1050	1051	0	75	11
1051	1052	0	76	1
1052	1053	0	76	2
1053	1054	0	76	3
1054	1055	0	76	4
1055	1056	0	76	5
1056	1057	0	76	6
1057	1058	0	76	7
1058	1059	0	76	9
1059	1060	0	76	10
1060	1061	0	76	11
1061	1062	0	77	1
1062	1063	0	77	2
1063	1064	0	77	3
1064	1065	0	77	4
1065	1066	0	77	5
1066	1067	0	77	6
1067	1068	0	77	7
1068	1069	0	77	8
1069	1070	0	77	9
1070	1071	0	77	10
1071	1072	0	77	11
1072	1073	0	78	1
1073	1074	0	78	2
1074	1075	0	78	3
1075	1076	0	78	4
1076	1077	0	78	5
1077	1078	0	78	6
1078	1079	0	78	7
1079	1080	0	78	8
1080	1081	0	78	9
1081	1082	0	78	10
1082	1083	0	78	11
1083	1084	0	79	1
1084	1085	0	79	2
1085	1086	0	79	3
1086	1087	0	79	4
1087	1088	0	79	5
1088	1089	0	79	6
1089	1090	0	79	7
1090	1091	0	79	8
1091	1092	0	79	9
1092	1093	0	79	10
1093	1094	0	79	11
1094	1095	0	80	1
1095	1096	0	80	2
1096	1097	0	80	3
1097	1098	0	80	4
1098	1099	0	80	5
1099	1100	0	80	6
1100	1101	0	80	7
1101	1102	0	80	8
1102	1103	0	80	9
1103	1104	0	80	10
1104	1105	0	80	11
1105	1106	0	81	1
1106	1107	0	81	2
1107	1108	0	81	3
1108	1109	0	81	4
1109	1110	0	81	5
1110	1111	0	81	7
1111	1112	0	81	6
1112	1113	0	81	8
1113	1114	0	81	9
1114	1115	0	81	10
1115	1116	0	81	11
1116	1117	0	82	1
1117	1118	0	82	2
1118	1119	0	82	3
1119	1120	0	82	4
1120	1121	0	82	5
1121	1122	0	82	6
1122	1123	0	82	7
1123	1124	0	82	8
1124	1125	0	82	9
1125	1126	0	82	10
1126	1127	0	82	11
1127	1128	0	83	1
1128	1129	0	83	2
1129	1130	0	83	3
1130	1131	0	83	4
1131	1132	0	83	5
1132	1133	0	83	6
1133	1134	0	83	7
1134	1135	0	83	8
1135	1136	0	83	9
1136	1137	0	83	10
1137	1138	0	83	11
1138	1139	0	84	1
1139	1140	0	84	2
1140	1141	0	84	3
1141	1142	0	84	4
1142	1143	0	84	5
1143	1144	0	84	6
1144	1145	0	84	6
1145	1146	0	84	7
1146	1147	0	84	8
1147	1148	0	84	9
1148	1149	0	84	10
1149	1150	0	84	11
1150	1151	0	85	1
1151	1152	0	85	2
1152	1153	0	85	3
1153	1154	0	85	4
1154	1155	0	85	5
1155	1156	0	85	6
1156	1157	0	85	7
1157	1158	0	85	8
1158	1159	0	85	9
1159	1160	0	85	10
1160	1161	0	85	11
1161	1162	0	86	1
1162	1163	0	86	1
1163	1164	0	86	1
1164	1165	0	86	2
1165	1166	0	86	3
1166	1167	0	86	4
1167	1168	0	86	5
1168	1169	0	86	6
1169	1170	0	86	7
1170	1171	0	86	8
1171	1172	0	86	9
1172	1173	0	86	10
1173	1174	0	86	11
1174	1175	0	87	1
1175	1176	0	87	2
1176	1177	0	87	3
1177	1178	0	87	4
1178	1179	0	87	5
1179	1180	0	87	6
1180	1181	0	87	6
1181	1182	0	87	7
1182	1183	0	87	8
1183	1184	0	87	9
1184	1185	0	87	10
1185	1186	0	87	11
1186	1187	0	88	1
1187	1188	0	88	1
1188	1189	0	88	2
1189	1190	0	88	3
1190	1191	0	88	4
1191	1192	0	88	5
1192	1193	0	88	6
1193	1194	0	88	7
1194	1195	0	88	8
1195	1196	0	88	9
1196	1197	0	88	10
1197	1198	0	88	11
1198	1199	0	89	1
1199	1200	0	89	1
1200	1201	0	89	2
1201	1202	0	89	3
1202	1203	0	89	4
1203	1204	0	89	5
1204	1205	0	89	6
1205	1206	0	89	6
1206	1207	0	89	7
1207	1208	0	89	8
1208	1209	0	89	9
1209	1210	0	89	10
1210	1211	0	89	11
1211	1212	0	90	1
1212	1213	0	90	2
1213	1214	0	90	3
1214	1215	0	90	4
1215	1216	0	90	4
1216	1217	0	90	4
1217	1218	0	90	5
1218	1219	0	90	6
1219	1220	0	90	6
1220	1221	0	90	7
1221	1222	0	90	8
1222	1223	0	90	9
1223	1224	0	90	10
1224	1225	0	90	11
1225	1226	0	91	1
1226	1227	0	91	2
1227	1228	0	91	3
1228	1229	0	91	4
1229	1230	0	91	5
1230	1231	0	91	6
1231	1232	0	91	7
1232	1233	0	91	8
1233	1234	0	91	8
1234	1235	0	91	9
1235	1236	0	91	10
1236	1237	0	91	11
1237	1238	0	92	1
1238	1239	0	92	2
1239	1240	0	92	3
1240	1241	0	92	4
1241	1242	0	92	5
1242	1243	0	92	6
1243	1244	0	92	7
1244	1245	0	92	8
1245	1246	0	92	9
1246	1247	0	92	9
1247	1248	0	92	10
1248	1249	0	92	11
1249	1250	0	93	1
1250	1251	0	93	1
1251	1252	0	93	2
1252	1253	0	93	2
1253	1254	0	93	2
1254	1255	0	93	3
1255	1256	0	93	3
1256	1257	0	93	4
1257	1258	0	93	5
1258	1259	0	93	6
1259	1260	0	93	7
1260	1261	0	93	8
1261	1262	0	93	8
1262	1263	0	93	9
1263	1264	0	93	10
1264	1265	0	93	11
1265	1266	0	94	1
1266	1267	0	94	2
1267	1268	0	94	3
1268	1269	0	94	3
1269	1270	0	94	4
1270	1271	0	94	4
1271	1272	0	94	5
1272	1273	0	94	6
1273	1274	0	94	7
1274	1275	0	94	8
1275	1276	0	94	9
1276	1277	0	94	10
1277	1278	0	94	11
1278	1279	0	95	1
1279	1280	0	95	2
1280	1281	0	95	3
1281	1282	0	95	4
1282	1283	0	95	5
1283	1284	0	95	5
1284	1285	0	95	6
1285	1286	0	95	7
1286	1287	0	95	8
1287	1288	0	95	9
1288	1289	0	95	10
1289	1290	0	95	11
1290	1291	0	96	1
1291	1292	0	96	2
1292	1293	0	96	3
1293	1294	0	96	4
1294	1295	0	96	5
1295	1296	0	96	6
1296	1297	0	96	7
1297	1298	0	96	8
1298	1299	0	96	10
1299	1300	0	96	9
1300	1301	0	96	11
1301	1302	0	97	1
1302	1303	0	97	2
1303	1304	0	97	3
1304	1305	0	97	4
1305	1306	0	97	5
1306	1307	0	97	6
1307	1308	0	97	7
1308	1309	0	97	8
1309	1310	0	97	9
1310	1311	0	97	10
1311	1312	0	97	11
1312	1313	0	98	1
1313	1314	0	98	2
1314	1315	0	98	2
1315	1316	0	98	3
1316	1317	0	98	3
1317	1318	0	98	4
1318	1319	0	98	5
1319	1320	0	98	6
1320	1321	0	98	7
1321	1322	0	98	8
1322	1323	0	98	9
1323	1324	0	98	10
1324	1325	0	98	11
1325	1326	0	99	1
1326	1327	0	99	2
1327	1328	0	99	2
1328	1329	0	99	3
1329	1330	0	99	4
1330	1331	0	99	5
1331	1332	0	99	6
1332	1333	0	99	6
1333	1334	0	99	7
1334	1335	0	99	8
1335	1336	0	99	9
1336	1337	0	99	10
1337	1338	0	99	11
1338	1339	0	100	1
1339	1340	0	100	1
1340	1341	0	100	2
1341	1342	0	100	3
1342	1343	0	100	4
1343	1344	0	100	5
1344	1345	0	100	6
1345	1346	0	100	7
1346	1347	0	100	7
1347	1348	0	100	8
1348	1349	0	100	9
1349	1350	0	100	10
1350	1351	0	100	11
1351	1352	0	101	1
1352	1353	0	101	2
1353	1354	0	101	3
1354	1355	0	101	4
1355	1356	0	101	5
1356	1357	0	101	6
1357	1358	0	101	7
1358	1359	0	101	7
1359	1360	0	101	8
1360	1361	0	101	9
1361	1362	0	101	10
1362	1363	0	101	11
1363	1364	0	102	1
1364	1365	0	102	2
1365	1366	0	102	3
1366	1367	0	102	4
1367	1368	0	102	5
1368	1369	0	102	6
1369	1370	0	102	7
1370	1371	0	102	8
1371	1372	0	102	9
1372	1373	0	102	9
1373	1374	0	102	10
1374	1375	0	102	11
1375	1376	0	103	1
1376	1377	0	103	1
1377	1378	0	103	1
1378	1379	0	103	2
1379	1380	0	103	3
1380	1381	0	103	4
1381	1382	0	103	5
1382	1383	0	103	6
1383	1384	0	103	7
1384	1385	0	103	8
1385	1386	0	103	9
1386	1387	0	103	10
1387	1388	0	103	11
1388	1389	0	104	1
1389	1390	0	104	2
1390	1391	0	104	3
1391	1392	0	104	3
1392	1393	0	104	4
1393	1394	0	104	4
1394	1395	0	104	5
1395	1396	0	104	6
1396	1397	0	104	7
1397	1398	0	104	8
1398	1399	0	104	9
1399	1400	0	104	10
1400	1401	0	104	11
1401	1402	0	105	1
1402	1403	0	105	2
1403	1404	0	105	3
1404	1405	0	105	4
1405	1406	0	105	5
1406	1407	0	105	6
1407	1408	0	105	7
1408	1409	0	105	8
1409	1410	0	105	9
1410	1411	0	105	10
1411	1412	0	105	11
1412	1413	0	106	1
1413	1414	0	106	2
1414	1415	0	106	3
1415	1416	0	106	4
1416	1417	0	106	5
1417	1418	0	106	6
1418	1419	0	106	7
1419	1420	0	106	7
1420	1421	0	106	8
1421	1422	0	106	9
1422	1423	0	106	10
1423	1424	0	106	11
1424	1425	0	107	1
1425	1426	0	107	2
1426	1427	0	107	3
1427	1428	0	107	4
1428	1429	0	107	5
1429	1430	0	107	6
1430	1431	0	107	6
1431	1432	0	107	7
1432	1433	0	107	8
1433	1434	0	107	9
1434	1435	0	107	9
1435	1436	0	107	10
1436	1437	0	107	11
1437	1438	0	108	1
1438	1439	0	108	2
1439	1440	0	108	3
1440	1441	0	108	4
1441	1442	0	108	5
1442	1443	0	108	6
1443	1444	0	108	7
1444	1445	0	108	8
1445	1446	0	108	9
1446	1447	0	108	10
1447	1448	0	108	11
1448	1449	0	109	1
1449	1450	0	109	2
1450	1451	0	109	3
1451	1452	0	109	4
1452	1453	0	109	5
1453	1454	0	109	6
1454	1455	0	109	7
1455	1456	0	109	8
1456	1457	0	109	9
1457	1458	0	109	10
1458	1459	0	109	11
1459	1460	0	110	1
1460	1461	0	110	2
1461	1462	0	110	3
1462	1463	0	110	3
1463	1464	0	110	4
1464	1465	0	110	4
1465	1466	0	110	5
1466	1467	0	110	5
1467	1468	0	110	6
1468	1469	0	110	6
1469	1470	0	110	7
1470	1471	0	110	8
1471	1472	0	110	9
1472	1473	0	110	10
1473	1474	0	110	11
1474	1475	0	111	1
1475	1476	0	111	2
1476	1477	0	111	3
1477	1478	0	111	4
1478	1479	0	111	5
1479	1480	0	111	6
1480	1481	0	111	7
1481	1482	0	111	8
1482	1483	0	111	9
1483	1484	0	111	9
1484	1485	0	111	10
1485	1486	0	111	11
1486	1487	0	112	1
1487	1488	0	112	2
1488	1489	0	112	3
1489	1490	0	112	4
1490	1491	0	112	4
1491	1492	0	112	5
1492	1493	0	112	6
1493	1494	0	112	7
1494	1495	0	112	7
1495	1496	0	112	8
1496	1497	0	112	8
1497	1498	0	112	9
1498	1499	0	112	10
1499	1500	0	112	11
1500	1501	0	113	1
1501	1502	0	113	2
1502	1503	0	113	3
1503	1504	0	113	4
1504	1505	0	113	5
1505	1506	0	113	6
1506	1507	0	113	7
1507	1508	0	113	8
1508	1509	0	113	9
1509	1510	0	113	10
1510	1511	0	113	11
1511	1512	0	114	1
1512	1513	0	114	2
1513	1514	0	114	3
1514	1515	0	114	4
1515	1516	0	114	5
1516	1517	0	114	6
1517	1518	0	114	6
1518	1519	0	114	7
1519	1520	0	114	7
1520	1521	0	114	8
1521	1522	0	114	9
1522	1523	0	114	10
1523	1524	0	114	11
1524	1525	0	115	1
1525	1526	0	115	1
1526	1527	0	115	1
1527	1528	0	115	2
1528	1529	0	115	2
1529	1530	0	115	3
1530	1531	0	115	3
1531	1532	0	115	3
1532	1533	0	115	4
1533	1534	0	115	4
1534	1535	0	115	5
1535	1536	0	115	5
1536	1537	0	115	6
1537	1538	0	115	6
1538	1539	0	115	6
1539	1540	0	115	7
1540	1541	0	115	7
1541	1542	0	115	7
1542	1543	0	115	8
1543	1544	0	115	9
1544	1545	0	115	10
1545	1546	0	115	11
1546	1547	0	116	1
1547	1548	0	116	2
1548	1549	0	116	3
1549	1550	0	116	3
1550	1551	0	116	3
1551	1552	0	116	3
1552	1553	0	116	4
1553	1554	0	116	5
1554	1555	0	116	6
1555	1556	0	116	7
1556	1557	0	116	8
1557	1558	0	116	9
1558	1559	0	116	10
1559	1560	0	116	10
1560	1561	0	116	11
1561	1562	0	116	11
1562	1563	0	116	11
1563	1564	0	117	1
1564	1565	0	117	2
1565	1566	0	117	3
1566	1567	0	117	4
1567	1568	0	117	4
1568	1569	0	117	5
1569	1570	0	117	6
1570	1571	0	117	7
1571	1572	0	117	8
1572	1573	0	117	9
1573	1574	0	117	10
1574	1575	0	117	10
1575	1576	0	117	11
1576	1577	0	118	1
1577	1578	0	118	1
1578	1579	0	118	2
1579	1580	0	118	2
1580	1581	0	118	3
1581	1582	0	118	3
1582	1583	0	118	3
1583	1584	0	118	4
1584	1585	0	118	4
1585	1586	0	118	5
1586	1587	0	118	6
1587	1588	0	118	6
1588	1589	0	118	7
1589	1590	0	118	8
1590	1591	0	118	9
1591	1592	0	118	10
1592	1593	0	118	11
1593	1594	0	119	1
1594	1595	0	119	1
1595	1596	0	119	1
1596	1597	0	119	2
1597	1598	0	119	3
1598	1599	0	119	3
1599	1600	0	119	4
1600	1601	0	119	5
1601	1602	0	119	5
1602	1603	0	119	6
1603	1604	0	119	6
1604	1605	0	119	7
1605	1606	0	119	8
1606	1607	0	119	9
1607	1608	0	119	10
1608	1609	0	119	11
1609	1610	0	120	1
1610	1611	0	120	2
1611	1612	0	120	3
1612	1613	0	120	3
1613	1614	0	120	4
1614	1615	0	120	5
1615	1616	0	120	6
1616	1617	0	120	6
1617	1618	0	120	7
1618	1619	0	120	8
1619	1620	0	120	9
1620	1621	0	120	10
1621	1622	0	120	11
1622	1623	0	120	11
1623	1624	0	121	1
1624	1625	0	121	1
1625	1626	0	121	2
1626	1627	0	121	3
1627	1628	0	121	4
1628	1629	0	121	4
1629	1630	0	121	5
1630	1631	0	121	5
1631	1632	0	121	6
1632	1633	0	121	7
1633	1634	0	121	8
1634	1635	0	121	9
1635	1636	0	121	9
1636	1637	0	121	10
1637	1638	0	121	11
1638	1639	0	122	1
1639	1640	0	122	1
1640	1641	0	122	2
1641	1642	0	122	2
1642	1643	0	122	3
1643	1644	0	122	4
1644	1645	0	122	4
1645	1646	0	122	5
1646	1647	0	122	5
1647	1648	0	122	6
1648	1649	0	122	6
1649	1650	0	122	7
1650	1651	0	122	7
1651	1652	0	122	8
1652	1653	0	122	9
1653	1654	0	122	10
1654	1655	0	122	10
1655	1656	0	122	11
1656	1657	0	123	1
1657	1658	0	123	2
1658	1659	0	123	2
1659	1660	0	123	3
1660	1661	0	123	3
1661	1662	0	123	3
1662	1663	0	123	4
1663	1664	0	123	5
1664	1665	0	123	6
1665	1666	0	123	6
1666	1667	0	123	7
1667	1668	0	123	7
1668	1669	0	123	8
1669	1670	0	123	9
1670	1671	0	123	9
1671	1672	0	123	10
1672	1673	0	123	11
1673	1674	0	124	1
1674	1675	0	124	1
1675	1676	0	124	2
1676	1677	0	124	3
1677	1678	0	124	3
1678	1679	0	124	4
1679	1680	0	124	5
1680	1681	0	124	6
1681	1682	0	124	7
1682	1683	0	124	7
1683	1684	0	124	7
1684	1685	0	124	8
1685	1686	0	124	8
1686	1687	0	124	9
1687	1688	0	124	9
1688	1689	0	124	10
1689	1690	0	124	11
1690	1691	0	125	1
1691	1692	0	125	2
1692	1693	0	125	2
1693	1694	0	125	2
1694	1695	0	125	3
1695	1696	0	125	3
1696	1697	0	125	4
1697	1698	0	125	5
1698	1699	0	125	6
1699	1700	0	125	6
1700	1701	0	125	6
1701	1702	0	125	7
1702	1703	0	125	7
1703	1704	0	125	8
1704	1705	0	125	9
1705	1706	0	125	10
1706	1707	0	125	11
1707	1708	0	126	1
1708	1709	0	126	1
1709	1710	0	126	2
1710	1711	0	126	2
1711	1712	0	126	3
1712	1713	0	126	3
1713	1714	0	126	4
1714	1715	0	126	5
1715	1716	0	126	6
1716	1717	0	126	7
1717	1718	0	126	8
1718	1719	0	126	9
1719	1720	0	126	9
1720	1721	0	126	10
1721	1722	0	126	10
1722	1723	0	126	11
1723	1724	0	127	1
1724	1725	0	127	1
1725	1726	0	127	2
1726	1727	0	127	3
1727	1728	0	127	3
1728	1729	0	127	4
1729	1730	0	127	5
1730	1731	0	127	6
1731	1732	0	127	6
1732	1733	0	127	7
1733	1734	0	127	8
1734	1735	0	127	9
1735	1736	0	127	10
1736	1737	0	127	11
1737	1738	0	128	1
1738	1739	0	128	2
1739	1740	0	128	3
1740	1741	0	128	4
1741	1742	0	128	5
1742	1743	0	128	6
1743	1744	0	128	7
1744	1745	0	128	8
1745	1746	0	128	9
1746	1747	0	128	10
1747	1748	0	128	11
1748	1749	0	129	1
1749	1750	0	129	2
1750	1751	0	129	3
1751	1752	0	129	3
1752	1753	0	129	3
1753	1754	0	129	4
1754	1755	0	129	5
1755	1756	0	129	6
1756	1757	0	129	6
1757	1758	0	129	7
1758	1759	0	129	8
1759	1760	0	129	9
1760	1761	0	129	10
1761	1762	0	129	10
1762	1763	0	129	11
1763	1764	0	129	11
1764	1765	0	130	1
1765	1766	0	130	1
1766	1767	0	130	1
1767	1768	0	130	2
1768	1769	0	130	2
1769	1770	0	130	3
1770	1771	0	130	4
1771	1772	0	130	5
1772	1773	0	130	6
1773	1774	0	130	6
1774	1775	0	130	6
1775	1776	0	130	7
1776	1777	0	130	7
1777	1778	0	130	8
1778	1779	0	130	9
1779	1780	0	130	10
1780	1781	0	130	11
1781	1782	0	131	1
1782	1783	0	131	2
1783	1784	0	131	3
1784	1785	0	131	4
1785	1786	0	131	4
1786	1787	0	131	5
1787	1788	0	131	5
1788	1789	0	131	6
1789	1790	0	131	6
1790	1791	0	131	7
1791	1792	0	131	8
1792	1793	0	131	9
1793	1794	0	131	10
1794	1795	0	131	11
1795	1796	0	132	1
1796	1797	0	132	2
1797	1798	0	132	2
1798	1799	0	132	3
1799	1800	0	132	3
1800	1801	0	132	4
1801	1802	0	132	5
1802	1803	0	132	6
1803	1804	0	132	7
1804	1805	0	132	8
1805	1806	0	132	9
1806	1807	0	132	10
1807	1808	0	132	11
1808	1809	0	133	1
1809	1810	0	133	1
1810	1811	0	133	2
1811	1812	0	133	2
1812	1813	0	133	3
1813	1814	0	133	3
1814	1815	0	133	3
1815	1816	0	133	4
1816	1817	0	133	5
1817	1818	0	133	6
1818	1819	0	133	7
1819	1820	0	133	7
1820	1821	0	133	8
1821	1822	0	133	9
1822	1823	0	133	10
1823	1824	0	133	10
1824	1825	0	133	10
1825	1826	0	133	11
1826	1827	0	134	1
1827	1828	0	134	2
1828	1829	0	134	2
1829	1830	0	134	3
1830	1831	0	134	3
1831	1832	0	134	4
1832	1833	0	134	5
1833	1834	0	134	5
1834	1835	0	134	5
1835	1836	0	134	6
1836	1837	0	134	6
1837	1838	0	134	7
1838	1839	0	134	8
1839	1840	0	134	9
1840	1841	0	134	9
1841	1842	0	134	10
1842	1843	0	134	10
1843	1844	0	134	11
1844	1845	0	135	1
1845	1846	0	135	2
1846	1847	0	135	3
1847	1848	0	135	3
1848	1849	0	135	3
1849	1850	0	135	4
1850	1851	0	135	5
1851	1852	0	135	5
1852	1853	0	135	6
1853	1854	0	135	7
1854	1855	0	135	8
1855	1856	0	135	9
1856	1857	0	135	10
1857	1858	0	135	11
1858	1859	0	136	1
1859	1860	0	136	1
1860	1861	0	136	2
1861	1862	0	136	2
1862	1863	0	136	2
1863	1864	0	136	3
1864	1865	0	136	3
1865	1866	0	136	3
1866	1867	0	136	4
1867	1868	0	136	5
1868	1869	0	136	6
1869	1870	0	136	7
1870	1871	0	136	7
1871	1872	0	136	7
1872	1873	0	136	8
1873	1874	0	136	9
1874	1875	0	136	10
1875	1876	0	136	10
1876	1877	0	136	11
1877	1878	0	137	1
1878	1879	0	137	2
1879	1880	0	137	3
1880	1881	0	137	4
1881	1882	0	137	4
1882	1883	0	137	5
1883	1884	0	137	6
1884	1885	0	137	7
1885	1886	0	137	8
1886	1887	0	137	9
1887	1888	0	137	10
1888	1889	0	137	11
1889	1890	0	138	1
1890	1891	0	138	1
1891	1892	0	138	2
1892	1893	0	138	3
1893	1894	0	138	3
1894	1895	0	138	3
1895	1896	0	138	4
1896	1897	0	138	5
1897	1898	0	138	5
1898	1899	0	138	6
1899	1900	0	138	7
1900	1901	0	138	8
1901	1902	0	138	9
1902	1903	0	138	10
1903	1904	0	138	10
1904	1905	0	138	11
1905	1906	0	138	11
1906	1907	0	139	1
1907	1908	0	139	2
1908	1909	0	139	3
1909	1910	0	139	4
1910	1911	0	139	5
1911	1912	0	139	6
1912	1913	0	139	6
1913	1914	0	139	7
1914	1915	0	139	8
1915	1916	0	139	9
1916	1917	0	139	9
1917	1918	0	139	10
1918	1919	0	139	11
1919	1920	0	140	1
1920	1921	0	140	2
1921	1922	0	140	2
1922	1923	0	140	2
1923	1924	0	140	3
1924	1925	0	140	3
1925	1926	0	140	4
1926	1927	0	140	5
1927	1928	0	140	6
1928	1929	0	140	6
1929	1930	0	140	6
1930	1931	0	140	7
1931	1932	0	140	8
1932	1933	0	140	9
1933	1934	0	140	10
1934	1935	0	140	11
1935	1936	0	140	11
1936	1937	0	141	1
1937	1938	0	141	1
1938	1939	0	141	2
1939	1940	0	141	3
1940	1941	0	141	3
1941	1942	0	141	4
1942	1943	0	141	4
1943	1944	0	141	5
1944	1945	0	141	6
1945	1946	0	141	7
1946	1947	0	141	8
1947	1948	0	141	8
1948	1949	0	141	9
1949	1950	0	141	10
1950	1951	0	141	11
1951	1952	0	142	1
1952	1953	0	142	2
1953	1954	0	142	3
1954	1955	0	142	4
1955	1956	0	142	5
1956	1957	0	142	6
1957	1958	0	142	7
1958	1959	0	142	8
1959	1960	0	142	9
1960	1961	0	142	10
1961	1962	0	142	11
1962	1963	0	143	1
1963	1964	0	143	2
1964	1965	0	143	2
1965	1966	0	143	3
1966	1967	0	143	3
1967	1968	0	143	4
1968	1969	0	143	5
1969	1970	0	143	5
1970	1971	0	143	6
1971	1972	0	143	7
1972	1973	0	143	7
1973	1974	0	143	8
1974	1975	0	143	9
1975	1976	0	143	10
1976	1977	0	143	11
1977	1978	0	144	1
1978	1979	0	144	2
1979	1980	0	144	3
1980	1981	0	144	3
1981	1982	0	144	4
1982	1983	0	144	4
1983	1984	0	144	5
1984	1985	0	144	6
1985	1986	0	144	6
1986	1987	0	144	7
1987	1988	0	144	7
1988	1989	0	144	8
1989	1990	0	144	8
1990	1991	0	144	9
1991	1992	0	144	9
1992	1993	0	144	10
1993	1994	0	144	10
1994	1995	0	144	11
1995	1996	0	145	1
1996	1997	0	145	1
1997	1998	0	145	2
[truncated: 2,057 more rows]
