# Supplementary material for: Integrating SolVES and social media analytics to quantify social value spatial patterns and driving mechanisms in mega-scale green spaces
Source: PLoS One. 2026 Apr 17;21(4):e0345601. doi: 10.1371/journal.pone.0345601 (PMC13089747; doi:10.1371/journal.pone.0345601)
Supplement: S3 Table — (XLSX) [file pone.0345601.s003.xlsx]

## Sheet: ATTITUDE_TYPES
S3 Table. Data for social value distribution and factor relationship analysis. (XLSX)
id	ATTITUDE_ID	ATTITUDE_NAME	ATTITUDE_CODE
1	1	Strongly Favor	FAVOR
2	2	Favor	FAVOR
3	3	Neutral	NEUTRAL
4	4	Oppose	OPPOSE
5	5	Strongly Oppose	OPPOSE
id	LAYER_ID	NAME	VAR_TYPE
1	1	DTR	0
2	2	DTW	0
3	3	ELEV	0
4	4	SLOPE	0
5	5	LULC	1
6	6	POI	1
id	SURVEY_ID	USE_ID	ATTITUDE_ID
	1	1	1
	1	2	2
	1	3	1
	1	4	1
	1	5	2
	2	1	2
	2	2	2
	2	3	1
	2	4	2
	2	5	2
	3	1	2
	3	2	2
	3	3	1
	3	4	3
	3	5	2
	4	1	2
	4	2	2
	4	3	2
	4	4	1
	4	5	2
	5	1	2
	5	2	2
	5	3	2
	5	4	4
	5	5	2
	6	1	3
	6	2	2
	6	3	2
	6	4	2
	6	5	1
	7	1	3
	7	2	2
	7	3	2
	7	4	2
	7	5	1
	8	1	1
	8	2	2
	8	3	2
	8	4	2
	8	5	2
	9	1	2
	9	2	1
	9	3	1
	9	4	1
	9	5	2
	10	1	1
	10	2	2
	10	3	2
	10	4	2
	10	5	2
	11	1	2
	11	2	2
	11	3	1
	11	4	2
	11	5	2
	12	1	2
	12	2	2
	12	3	2
	12	4	2
	12	5	2
	13	1	2
	13	2	3
	13	3	3
	13	4	3
	13	5	3
	14	1	2
	14	2	2
	14	3	1
	14	4	3
	14	5	2
	15	1	1
	15	2	2
	15	3	2
	15	4	1
	15	5	2
	16	1	2
	16	2	2
	16	3	2
	16	4	2
	16	5	2
	17	1	1
	17	2	2
	17	3	2
	17	4	2
	17	5	2
	18	1	2
	18	2	2
	18	3	2
	18	4	2
	18	5	2
	19	1	1
	19	2	2
	19	3	2
	19	4	2
	19	5	2
	20	1	1
	20	2	2
	20	3	1
	20	4	2
	20	5	1
	21	1	1
	21	2	2
	21	3	2
	21	4	2
	21	5	2
	22	1	1
	22	2	2
	22	3	1
	22	4	2
	22	5	2
	23	1	2
	23	2	2
	23	3	2
	23	4	2
	23	5	2
	24	1	2
	24	2	2
	24	3	2
	24	4	2
	24	5	2
	25	1	2
	25	2	2
	25	3	2
	25	4	2
	25	5	2
	26	1	1
	26	2	2
	26	3	2
	26	4	2
	26	5	2
	27	1	1
	27	2	2
	27	3	2
	27	4	2
	27	5	2
	28	1	2
	28	2	2
	28	3	2
	28	4	2
	28	5	2
	29	1	2
	29	2	2
	29	3	2
	29	4	2
	29	5	2
	30	1	2
	30	2	2
	30	3	3
	30	4	2
	30	5	2
	31	1	2
	31	2	2
	31	3	2
	31	4	2
	31	5	2
	32	1	2
	32	2	2
	32	3	2
	32	4	2
	32	5	2
	33	1	1
	33	2	2
	33	3	2
	33	4	2
	33	5	2
	34	1	2
	34	2	2
	34	3	1
	34	4	2
	34	5	2
	35	1	1
	35	2	1
	35	3	1
	35	4	2
	35	5	1
	36	1	1
	36	2	2
	36	3	2
	36	4	2
	36	5	2
	37	1	2
	37	2	2
	37	3	3
	37	4	3
	37	5	2
	38	1	2
	38	2	2
	38	3	2
	38	4	2
	38	5	2
	39	1	1
	39	2	2
	39	3	2
	39	4	2
	39	5	2
	40	1	2
	40	2	1
	40	3	2
	40	4	2
	40	5	2
	41	1	1
	41	2	2
	41	3	1
	41	4	2
	41	5	2
	42	1	1
	42	2	2
	42	3	1
	42	4	2
	42	5	2
	43	1	3
	43	2	2
	43	3	2
	43	4	1
	43	5	2
	44	1	2
	44	2	2
	44	3	2
	44	4	2
	44	5	2
	45	1	2
	45	2	2
	45	3	2
	45	4	2
	45	5	2
	46	1	2
	46	2	1
	46	3	3
	46	4	2
	46	5	2
	47	1	1
	47	2	1
	47	3	1
	47	4	1
	47	5	1
	48	1	3
	48	2	3
	48	3	3
	48	4	3
	48	5	3
	49	1	1
	49	2	2
	49	3	2
	49	4	2
	49	5	1
	50	1	1
	50	2	2
	50	3	2
	50	4	2
	50	5	1
	51	1	2
	51	2	2
	51	3	2
	51	4	3
	51	5	2
	52	1	3
	52	2	3
	52	3	3
	52	4	2
	52	5	2
	53	1	2
	53	2	3
	53	3	3
	53	4	2
	53	5	2
	54	1	2
	54	2	1
	54	3	3
	54	4	3
	54	5	1
	55	1	1
	55	2	1
	55	3	2
	55	4	1
	55	5	1
	56	1	2
	56	2	2
	56	3	2
	56	4	2
	56	5	2
	57	1	2
	57	2	2
	57	3	2
	57	4	2
	57	5	2
	58	1	1
	58	2	1
	58	3	2
	58	4	1
	58	5	1
	59	1	1
	59	2	1
	59	3	1
	59	4	2
	59	5	1
	60	1	2
	60	2	1
	60	3	1
	60	4	1
	60	5	1
	61	1	3
	61	2	3
	61	3	3
	61	4	3
	61	5	3
	62	1	1
	62	2	1
	62	3	2
	62	4	1
	62	5	1
	63	1	1
	63	2	1
	63	3	1
	63	4	1
	63	5	1
	64	1	4
	64	2	2
	64	3	3
	64	4	3
	64	5	3
	65	1	1
	65	2	1
	65	3	1
	65	4	2
	65	5	1
	66	1	3
	66	2	4
	66	3	4
	66	4	3
	66	5	3
	67	1	3
	67	2	2
	67	3	3
	67	4	2
	67	5	3
	68	1	2
	68	2	2
	68	3	2
	68	4	2
	68	5	2
	69	1	1
	69	2	1
	69	3	2
	69	4	2
	69	5	2
	70	1	3
	70	2	3
	70	3	3
	70	4	3
	70	5	3
	71	1	2
	71	2	1
	71	3	1
	71	4	2
	71	5	2
	72	1	2
	72	2	2
	72	3	1
	72	4	2
	72	5	2
	73	1	2
	73	2	2
	73	3	1
	73	4	2
	73	5	2
	74	1	1
	74	2	1
	74	3	1
	74	4	1
	74	5	1
	75	1	1
	75	2	1
	75	3	1
	75	4	1
	75	5	1
	76	1	3
	76	2	2
	76	3	2
	76	4	2
	76	5	2
	77	1	3
	77	2	3
	77	3	2
	77	4	3
	77	5	2
	78	1	2
	78	2	2
	78	3	2
	78	4	3
	78	5	2
	79	1	2
	79	2	1
	79	3	2
	79	4	2
	79	5	2
	80	1	3
	80	2	2
	80	3	2
	80	4	3
	80	5	3
	81	1	2
	81	2	1
	81	3	2
	81	4	2
	81	5	2
	82	1	1
	82	2	1
	82	3	1
	82	4	2
	82	5	2
	83	1	2
	83	2	2
	83	3	1
	83	4	2
	83	5	2
	84	1	2
	84	2	1
	84	3	2
	84	4	2
	84	5	2
	85	1	1
	85	2	2
	85	3	1
	85	4	2
	85	5	2
	86	1	2
	86	2	2
	86	3	1
	86	4	2
	86	5	2
	87	1	2
	87	2	2
	87	3	1
	87	4	2
	87	5	2
	88	1	2
	88	2	1
	88	3	2
	88	4	2
	88	5	2
	89	1	3
	89	2	3
	89	3	3
	89	4	3
	89	5	3
	90	1	3
	90	2	2
	90	3	2
	90	4	3
	90	5	2
	91	1	3
	91	2	1
	91	3	2
	91	4	2
	91	5	3
	92	1	3
	92	2	2
	92	3	2
	92	4	2
	92	5	2
	93	1	2
	93	2	2
	93	3	1
	93	4	2
	93	5	2
	94	1	2
	94	2	2
	94	3	2
	94	4	3
	94	5	2
	95	1	3
	95	2	2
	95	3	2
	95	4	2
	95	5	2
	96	1	2
	96	2	1
	96	3	2
	96	4	2
	96	5	2
	97	1	1
	97	2	1
	97	3	2
	97	4	2
	97	5	2
	98	1	1
	98	2	1
	98	3	2
	98	4	2
	98	5	2
	99	1	1
	99	2	1
	99	3	1
	99	4	2
	99	5	2
	100	1	1
	100	2	1
	100	3	2
	100	4	2
	100	5	2
	101	1	3
	101	2	2
	101	3	2
	101	4	3
	101	5	2
	102	1	3
	102	2	1
	102	3	1
	102	4	3
	102	5	2
	103	1	3
	103	2	2
	103	3	2
	103	4	2
	103	5	2
	104	1	2
	104	2	2
	104	3	3
	104	4	2
	104	5	2
	105	1	2
	105	2	2
	105	3	3
	105	4	3
	105	5	2
	106	1	1
	106	2	1
	106	3	2
	106	4	2
	106	5	1
	107	1	4
	107	2	1
	107	3	1
	107	4	2
	107	5	4
	108	1	3
	108	2	2
	108	3	2
	108	4	3
	108	5	2
	109	1	2
	109	2	1
	109	3	1
	109	4	2
	109	5	2
	110	1	1
	110	2	1
	110	3	2
	110	4	1
	110	5	1
	111	1	2
	111	2	1
	111	3	2
	111	4	2
	111	5	2
	112	1	2
	112	2	1
	112	3	1
	112	4	2
	112	5	1
	113	1	2
	113	2	1
	113	3	1
	113	4	2
	113	5	2
	114	1	2
	114	2	1
	114	3	1
	114	4	2
	114	5	2
	115	1	3
	115	2	2
	115	3	2
	115	4	2
	115	5	2
	116	1	3
	116	2	3
	116	3	4
	116	4	2
	116	5	3
	117	1	1
	117	2	1
	117	3	1
	117	4	1
	117	5	1
	118	1	2
	118	2	2
	118	3	2
	118	4	2
	118	5	2
	119	1	2
	119	2	2
	119	3	1
	119	4	2
	119	5	1
	120	1	3
	120	2	2
	120	3	2
	120	4	2
	120	5	2
	121	1	4
	121	2	2
	121	3	1
	121	4	4
	121	5	2
	122	1	2
	122	2	1
	122	3	1
	122	4	2
	122	5	2
	123	1	2
	123	2	2
	123	3	3
	123	4	3
	123	5	3
	124	1	3
	124	2	2
	124	3	3
	124	4	3
	124	5	2
	125	1	1
	125	2	1
	125	3	2
	125	4	2
	125	5	2
	126	1	2
	126	2	2
	126	3	4
	126	4	4
	126	5	2
	127	1	4
	127	2	2
	127	3	3
	127	4	5
	127	5	4
	128	1	1
	128	2	1
	128	3	2
	128	4	1
	128	5	2
	129	1	2
	129	2	1
	129	3	1
	129	4	2
	129	5	2
	130	1	4
	130	2	1
	130	3	1
	130	4	4
	130	5	1
	131	1	1
	131	2	1
	131	3	3
	131	4	1
	131	5	2
	132	1	1
	132	2	1
	132	3	2
	132	4	3
	132	5	2
	133	1	3
	133	2	2
	133	3	3
	133	4	3
	133	5	2
	134	1	2
	134	2	2
	134	3	2
	134	4	3
	134	5	3
	135	1	1
	135	2	1
	135	3	1
	135	4	1
	135	5	1
	136	1	2
	136	2	1
	136	3	1
	136	4	2
	136	5	2
	137	1	3
	137	2	1
	137	3	1
	137	4	2
	137	5	2
	138	1	2
	138	2	2
	138	3	3
	138	4	1
	138	5	2
	139	1	2
	139	2	1
	139	3	2
	139	4	2
	139	5	2
	140	1	3
	140	2	3
	140	3	3
	140	4	3
	140	5	3
	141	1	2
	141	2	1
	141	3	1
	141	4	2
	141	5	2
	142	1	2
	142	2	1
	142	3	1
	142	4	2
	142	5	1
	143	1	2
	143	2	2
	143	3	2
	143	4	2
	143	5	1
	144	1	2
	144	2	1
	144	3	1
	144	4	1
	144	5	2
	145	1	2
	145	2	1
	145	3	1
	145	4	1
	145	5	2
	146	1	2
	146	2	1
	146	3	2
	146	4	1
	146	5	2
	147	1	2
	147	2	2
	147	3	1
	147	4	2
	147	5	1
	148	1	2
	148	2	2
	148	3	1
	148	4	2
	148	5	1
	149	1	2
	149	2	1
	149	3	1
	149	4	2
	149	5	1
	150	1	1
	150	2	2
	150	3	2
	150	4	1
	150	5	2
	151	1	1
	151	2	2
	151	3	2
	151	4	1
	151	5	1
	152	1	1
	152	2	2
	152	3	1
	152	4	2
	152	5	2
	153	1	1
	153	2	1
	153	3	2
	153	4	1
	153	5	1
	154	1	2
	154	2	1
	154	3	1
	154	4	2
	154	5	2
	155	1	1
	155	2	1
	155	3	2
	155	4	1
	155	5	1
	156	1	2
	156	2	1
	156	3	1
	156	4	1
	156	5	1
	157	1	1
	157	2	2
	157	3	2
	157	4	1
	157	5	1
	158	1	1
	158	2	2
	158	3	2
	158	4	2
	158	5	2
	159	1	1
	159	2	2
	159	3	2
	159	4	1
	159	5	1
	160	1	1
	160	2	1
	160	3	2
	160	4	2
	160	5	2
	161	1	4
	161	2	3
	161	3	4
	161	4	3
	161	5	4
	162	1	2
	162	2	2
	162	3	2
	162	4	2
	162	5	2
	163	1	1
	163	2	1
	163	3	1
	163	4	1
	163	5	1
	164	1	1
	164	2	1
	164	3	1
	164	4	1
	164	5	1
	165	1	1
	165	2	2
	165	3	1
	165	4	1
	165	5	1
	166	1	1
	166	2	2
	166	3	1
	166	4	1
	166	5	1
	167	1	1
	167	2	2
	167	3	1
	167	4	1
	167	5	2
	168	1	2
	168	2	2
	168	3	3
	168	4	3
	168	5	2
	169	1	3
	169	2	3
	169	3	2
	169	4	3
	169	5	2
	170	1	2
	170	2	2
	170	3	2
	170	4	2
	170	5	1
	171	1	3
	171	2	3
	171	3	3
	171	4	3
	171	5	3
	172	1	2
	172	2	2
	172	3	2
	172	4	2
	172	5	2
	173	1	1
	173	2	1
	173	3	1
	173	4	1
	173	5	1
	174	1	3
	174	2	3
	174	3	3
	174	4	3
	174	5	3
	175	1	2
	175	2	1
	175	3	1
	175	4	2
	175	5	1
	176	1	1
	176	2	1
	176	3	1
	176	4	1
	176	5	1
	177	1	2
	177	2	2
	177	3	2
	177	4	3
	177	5	2
	178	1	2
	178	2	2
	178	3	2
	178	4	2
	178	5	2
	179	1	2
	179	2	2
	179	3	1
	179	4	3
	179	5	2
	180	1	2
	180	2	2
	180	3	1
	180	4	2
	180	5	2
	181	1	2
	181	2	2
	181	3	2
	181	4	4
	181	5	1
	182	1	2
	182	2	2
	182	3	1
	182	4	1
	182	5	2
	183	1	2
	183	2	1
	183	3	1
	183	4	2
	183	5	2
	184	1	2
	184	2	1
	184	3	1
	184	4	1
	184	5	1
	185	1	1
	185	2	2
	185	3	2
	185	4	1
	185	5	1
	186	1	1
	186	2	2
	186	3	2
	186	4	1
	186	5	2
	187	1	2
	187	2	1
	187	3	1
	187	4	2
	187	5	1
	188	1	1
	188	2	2
	188	3	1
	188	4	1
	188	5	2
	189	1	1
	189	2	1
	189	3	1
	189	4	2
	189	5	1
	190	1	1
	190	2	1
	190	3	1
	190	4	2
	190	5	1
	191	1	1
	191	2	1
	191	3	2
	191	4	2
	191	5	1
	192	1	1
	192	2	1
	192	3	1
	192	4	2
	192	5	1
	193	1	2
	193	2	1
	193	3	1
	193	4	2
	193	5	1
	194	1	2
	194	2	1
	194	3	1
	194	4	2
	194	5	1
	195	1	1
	195	2	1
	195	3	1
	195	4	2
	195	5	2
	196	1	1
	196	2	1
	196	3	1
	196	4	2
	196	5	1
	197	1	2
	197	2	1
	197	3	1
	197	4	2
	197	5	1
	198	1	2
	198	2	1
	198	3	1
	198	4	4
	198	5	2
	199	1	1
	199	2	1
	199	3	1
	199	4	2
	199	5	1
	200	1	1
	200	2	1
	200	3	1
	200	4	2
	200	5	2
	201	1	1
	201	2	1
	201	3	1
	201	4	2
	201	5	2
	202	1	3
	202	2	2
	202	3	1
	202	4	2
	202	5	2
	203	1	3
	203	2	2
	203	3	3
	203	4	3
	203	5	2
	204	1	1
	204	2	2
	204	3	1
	204	4	1
	204	5	2
	205	1	1
	205	2	2
	205	3	1
	205	4	1
	205	5	2
	206	1	2
	206	2	4
	206	3	4
	206	4	4
	206	5	2
	207	1	2
	207	2	2
	207	3	2
	207	4	2
	207	5	2
	208	1	1
	208	2	1
	208	3	1
	208	4	2
	208	5	2
	209	1	2
	209	2	3
	209	3	2
	209	4	2
	209	5	3
	210	1	2
	210	2	2
	210	3	1
	210	4	1
	210	5	1
	211	1	1
	211	2	2
	211	3	2
	211	4	2
	211	5	1
	212	1	1
	212	2	2
	212	3	2
	212	4	4
	212	5	2
	213	1	4
	213	2	2
	213	3	2
	213	4	4
	213	5	2
	214	1	2
	214	2	1
	214	3	1
	214	4	2
	214	5	1
	215	1	2
	215	2	2
	215	3	3
	215	4	1
	215	5	2
	216	1	4
	216	2	2
	216	3	4
	216	4	4
	216	5	2
	217	1	2
	217	2	2
	217	3	2
	217	4	4
	217	5	2
	218	1	1
	218	2	1
	218	3	1
	218	4	1
	218	5	1
	219	1	1
	219	2	1
	219	3	2
	219	4	2
	219	5	2
	220	1	3
	220	2	3
	220	3	3
	220	4	3
	220	5	3
	221	1	2
	221	2	2
	221	3	2
	221	4	4
	221	5	2
	222	1	1
	222	2	1
	222	3	1
	222	4	1
	222	5	1
	223	1	1
	223	2	2
	223	3	2
	223	4	4
	223	5	2
	224	1	1
	224	2	1
	224	3	1
	224	4	2
	224	5	2
	225	1	1
	225	2	1
	225	3	1
	225	4	2
	225	5	2
	226	1	1
	226	2	1
	226	3	1
	226	4	1
	226	5	1
	227	1	1
	227	2	1
	227	3	1
	227	4	2
	227	5	2
	228	1	1
	228	2	3
	228	3	3
	228	4	1
	228	5	2
	229	1	1
	229	2	2
	229	3	1
	229	4	1
	229	5	2
	230	1	2
	230	2	1
	230	3	2
	230	4	2
	230	5	1
	231	1	1
	231	2	2
	231	3	2
	231	4	4
	231	5	2
	232	1	1
	232	2	1
	232	3	1
	232	4	2
	232	5	1
	233	1	2
	233	2	1
	233	3	1
	233	4	4
	233	5	2
	234	1	1
	234	2	2
	234	3	1
	234	4	1
	234	5	2
	235	1	1
	235	2	2
	235	3	2
	235	4	1
	235	5	1
	236	1	1
	236	2	1
	236	3	1
	236	4	1
	236	5	1
	237	1	2
	237	2	2
	237	3	1
	237	4	2
	237	5	1
	238	1	1
	238	2	2
	238	3	2
	238	4	4
	238	5	2
	239	1	2
	239	2	1
	239	3	1
	239	4	4
	239	5	2
	240	1	1
	240	2	1
	240	3	2
	240	4	2
	240	5	2
	241	1	1
	241	2	2
	241	3	2
	241	4	2
	241	5	2
	242	1	1
	242	2	2
	242	3	2
	242	4	4
	242	5	2
	243	1	1
	243	2	1
	243	3	2
	243	4	2
	243	5	2
	244	1	2
	244	2	2
	244	3	2
	244	4	2
	244	5	2
	245	1	2
	245	2	2
	245	3	1
	245	4	2
	245	5	2
	246	1	2
	246	2	1
	246	3	1
	246	4	2
	246	5	2
	247	1	2
	247	2	2
	247	3	1
	247	4	2
	247	5	2
	248	1	1
	248	2	1
	248	3	2
	248	4	2
	248	5	2
	249	1	1
	249	2	1
	249	3	2
	249	4	2
	249	5	2
	250	1	2
	250	2	1
	250	3	1
	250	4	2
	250	5	1
	251	1	1
	251	2	2
	251	3	2
	251	4	4
	251	5	2
	252	1	1
	252	2	1
	252	3	2
	252	4	2
	252	5	2
	253	1	1
	253	2	2
	253	3	2
	253	4	1
	253	5	2
	254	1	2
	254	2	1
	254	3	1
	254	4	4
	254	5	2
	255	1	1
	255	2	1
	255	3	2
	255	4	2
	255	5	2
	256	1	2
	256	2	1
	256	3	1
	256	4	2
	256	5	2
	257	1	1
	257	2	2
	257	3	2
	257	4	2
	257	5	2
	258	1	1
	258	2	2
	258	3	2
	258	4	1
	258	5	2
	259	1	2
	259	2	1
	259	3	1
	259	4	2
	259	5	2
	260	1	2
	260	2	2
	260	3	1
	260	4	2
	260	5	2
	261	1	2
	261	2	2
	261	3	1
	261	4	2
	261	5	2
	262	1	2
	262	2	2
	262	3	2
	262	4	2
	262	5	2
	263	1	2
	263	2	2
	263	3	1
	263	4	2
	263	5	2
	264	1	2
	264	2	2
	264	3	1
	264	4	2
	264	5	2
	265	1	1
	265	2	1
	265	3	2
	265	4	2
	265	5	2
	266	1	1
	266	2	1
	266	3	2
	266	4	2
	266	5	2
	267	1	1
	267	2	1
	267	3	2
	267	4	2
	267	5	2
	268	1	1
	268	2	2
	268	3	1
	268	4	2
	268	5	2
	269	1	1
	269	2	2
	269	3	1
	269	4	2
	269	5	2
	270	1	1
	270	2	1
	270	3	2
	270	4	2
	270	5	2
	271	1	1
	271	2	2
	271	3	4
	271	4	4
	271	5	3
	272	1	1
	272	2	2
	272	3	2
	272	4	2
	272	5	2
	273	1	2
	273	2	1
	273	3	1
	273	4	2
	273	5	2
	274	1	1
	274	2	1
	274	3	1
	274	4	2
	274	5	2
	275	1	1
	275	2	2
	275	3	1
	275	4	2
	275	5	2
	276	1	1
	276	2	1
	276	3	2
	276	4	2
	276	5	1
	277	1	1
	277	2	1
	277	3	1
	277	4	2
	277	5	2
	278	1	2
	278	2	2
	278	3	2
	278	4	2
	278	5	2
	279	1	2
	279	2	1
	279	3	1
	279	4	2
	279	5	2
	280	1	2
	280	2	1
	280	3	1
	280	4	2
	280	5	2
	281	1	1
	281	2	1
	281	3	2
	281	4	2
	281	5	2
	282	1	1
	282	2	2
	282	3	2
	282	4	2
	282	5	2
	283	1	1
	283	2	1
	283	3	2
	283	4	2
	283	5	2
	284	1	2
	284	2	2
	284	3	2
	284	4	2
	284	5	2
	285	1	2
	285	2	2
	285	3	2
	285	4	2
	285	5	2
	286	1	2
	286	2	2
	286	3	1
	286	4	2
	286	5	2
	287	1	2
	287	2	2
	287	3	2
	287	4	4
	287	5	2
	288	1	1
	288	2	2
	288	3	3
	288	4	2
	288	5	1
	289	1	1
	289	2	3
	289	3	1
	289	4	2
	289	5	2
	290	1	1
	290	2	3
	290	3	2
	290	4	2
	290	5	2
	291	1	3
	291	2	1
	291	3	3
	291	4	2
	291	5	2
	292	1	1
	292	2	2
	292	3	3
	292	4	4
	292	5	2
	293	1	1
	293	2	2
	293	3	2
	293	4	3
	293	5	2
	294	1	1
	294	2	2
	294	3	2
	294	4	3
	294	5	2
	295	1	1
	295	2	1
	295	3	2
	295	4	2
	295	5	3
	296	1	1
	296	2	2
	296	3	2
	296	4	3
	296	5	2
	297	1	1
	297	2	2
	297	3	2
	297	4	4
	297	5	2
	298	1	1
	298	2	3
	298	3	2
	298	4	2
	298	5	2
	299	1	1
	299	2	1
	299	3	2
	299	4	2
	299	5	3
	300	1	1
	300	2	1
	300	3	1
	300	4	2
	300	5	1
id	USE_ID	USE_NAME
	1	Recreational Facilities
	2	Amusement Environment
	3	Attraction Status
	4	Scenic Area Service
	5	Overall Condition
id	SURVEY_ID	VALUE_ID	AMOUNT
1	1	1	15
2	1	2	15
3	1	3	5
4	1	4	5
5	1	5	10
6	1	6	15
7	1	7	5
8	1	8	5
9	1	9	10
10	1	10	10
11	1	11	5
12	2	1	15
13	2	2	15
14	2	3	10
15	2	4	10
16	2	5	5
17	2	6	15
18	2	7	10
19	2	8	5
20	2	9	5
21	2	10	5
22	2	11	5
23	3	1	15
24	3	2	10
25	3	3	5
26	3	4	5
27	3	5	5
28	3	6	15
29	3	7	10
30	3	8	15
31	3	9	10
32	3	10	5
33	3	11	5
34	4	1	10
35	4	2	10
36	4	3	10
37	4	4	15
38	4	5	10
39	4	6	10
40	4	7	15
41	4	8	5
42	4	9	10
43	4	10	2
44	4	11	3
45	5	1	10
46	5	2	5
47	5	3	5
48	5	4	10
49	5	5	10
50	5	6	10
51	5	7	10
52	5	8	5
53	5	9	15
54	5	10	10
55	5	11	10
56	6	1	10
57	6	2	10
58	6	3	5
59	6	4	5
60	6	5	10
61	6	6	15
62	6	7	15
63	6	8	5
64	6	9	10
65	6	10	5
66	6	11	10
67	7	1	10
68	7	2	10
69	7	3	10
70	7	4	5
71	7	5	5
72	7	6	20
73	7	7	10
74	7	8	5
75	7	9	10
76	7	10	5
77	7	11	10
78	8	1	15
79	8	2	15
80	8	3	10
81	8	4	10
82	8	5	5
83	8	6	15
84	8	7	15
85	8	8	0
86	8	9	5
87	8	10	5
88	8	11	5
89	9	1	10
90	9	2	5
91	9	3	5
92	9	4	10
93	9	5	10
94	9	6	15
95	9	7	10
96	9	8	5
97	9	9	10
98	9	10	10
99	9	11	10
100	10	1	30
101	10	2	15
102	10	3	0
103	10	4	0
104	10	5	0
105	10	6	30
106	10	7	20
107	10	8	0
108	10	9	0
109	10	10	5
110	10	11	0
111	11	1	20
112	11	2	5
113	11	3	15
114	11	4	5
115	11	5	10
116	11	6	15
117	11	7	10
118	11	8	5
119	11	9	10
120	11	10	5
121	11	11	0
122	12	1	15
123	12	2	10
124	12	3	10
125	12	4	5
126	12	5	5
127	12	6	15
128	12	7	10
129	12	8	5
130	12	9	10
131	12	10	10
132	12	11	5
133	13	1	15
134	13	2	5
135	13	3	5
136	13	4	10
137	13	5	5
138	13	6	20
139	13	7	15
140	13	8	5
141	13	9	10
142	13	10	5
143	13	11	5
144	14	1	10
145	14	2	20
146	14	3	5
147	14	4	5
148	14	5	5
149	14	6	20
150	14	7	20
151	14	8	0
152	14	9	5
153	14	10	5
154	14	11	5
155	15	1	15
156	15	2	10
157	15	3	5
158	15	4	10
159	15	5	10
160	15	6	10
161	15	7	10
162	15	8	0
163	15	9	10
164	15	10	10
165	15	11	10
166	16	1	15
167	16	2	5
168	16	3	10
169	16	4	5
170	16	5	5
171	16	6	10
172	16	7	15
173	16	8	5
174	16	9	15
175	16	10	10
176	16	11	5
177	17	1	60
178	17	2	4
179	17	3	8
180	17	4	2
181	17	5	3
182	17	6	5
183	17	7	10
184	17	8	1
185	17	9	4
186	17	10	1
187	17	11	2
188	18	1	12
189	18	2	5
190	18	3	27
191	18	4	8
192	18	5	5
193	18	6	10
194	18	7	8
195	18	8	5
196	18	9	5
197	18	10	10
198	18	11	5
199	19	1	10
200	19	2	10
201	19	3	5
202	19	4	15
203	19	5	10
204	19	6	15
205	19	7	10
206	19	8	5
207	19	9	10
208	19	10	10
209	19	11	0
210	20	1	15
211	20	2	10
212	20	3	10
213	20	4	10
214	20	5	10
215	20	6	15
216	20	7	5
217	20	8	5
218	20	9	10
219	20	10	5
220	20	11	5
221	21	1	20
222	21	2	10
223	21	3	5
224	21	4	10
225	21	5	5
226	21	6	10
227	21	7	5
228	21	8	5
229	21	9	10
230	21	10	10
231	21	11	10
232	22	1	5
233	22	2	5
234	22	3	0
235	22	4	5
236	22	5	5
237	22	6	50
238	22	7	5
239	22	8	5
240	22	9	10
241	22	10	0
242	22	11	10
243	23	1	5
244	23	2	10
245	23	3	5
246	23	4	10
247	23	5	15
248	23	6	10
249	23	7	10
250	23	8	5
251	23	9	10
252	23	10	10
253	23	11	10
254	24	1	10
255	24	2	5
256	24	3	5
257	24	4	10
258	24	5	10
259	24	6	50
260	24	7	5
261	24	8	0
262	24	9	0
263	24	10	0
264	24	11	5
265	25	1	15
266	25	2	10
267	25	3	5
268	25	4	10
269	25	5	10
270	25	6	10
271	25	7	10
272	25	8	5
273	25	9	10
274	25	10	10
275	25	11	5
276	26	1	5
277	26	2	5
278	26	3	5
279	26	4	20
280	26	5	10
281	26	6	10
282	26	7	20
283	26	8	5
284	26	9	10
285	26	10	5
286	26	11	5
287	27	1	15
288	27	2	15
289	27	3	0
290	27	4	5
291	27	5	5
292	27	6	10
293	27	7	15
294	27	8	5
295	27	9	10
296	27	10	10
297	27	11	10
298	28	1	15
299	28	2	10
300	28	3	5
301	28	4	10
302	28	5	10
303	28	6	10
304	28	7	15
305	28	8	5
306	28	9	10
307	28	10	5
308	28	11	5
309	29	1	20
310	29	2	15
311	29	3	5
312	29	4	5
313	29	5	5
314	29	6	20
315	29	7	10
316	29	8	5
317	29	9	5
318	29	10	5
319	29	11	5
320	30	1	20
321	30	2	0
322	30	3	10
323	30	4	5
324	30	5	5
325	30	6	30
326	30	7	5
327	30	8	5
328	30	9	10
329	30	10	5
330	30	11	5
331	31	1	10
332	31	2	5
333	31	3	10
334	31	4	5
335	31	5	10
336	31	6	10
337	31	7	15
338	31	8	5
339	31	9	15
340	31	10	5
341	31	11	10
342	32	1	20
343	32	2	10
344	32	3	5
345	32	4	5
346	32	5	5
347	32	6	10
348	32	7	10
349	32	8	5
350	32	9	10
351	32	10	10
352	32	11	10
353	33	1	30
354	33	2	5
355	33	3	10
356	33	4	5
357	33	5	5
358	33	6	10
359	33	7	5
360	33	8	5
361	33	9	10
362	33	10	10
363	33	11	5
364	34	1	20
365	34	2	5
366	34	3	10
367	34	4	5
368	34	5	5
369	34	6	30
370	34	7	5
371	34	8	5
372	34	9	5
373	34	10	5
374	34	11	5
375	35	1	10
376	35	2	15
377	35	3	5
378	35	4	20
379	35	5	5
380	35	6	3
381	35	7	7
382	35	8	5
383	35	9	10
384	35	10	15
385	35	11	5
386	36	1	10
387	36	2	10
388	36	3	10
389	36	4	20
390	36	5	15
391	36	6	5
392	36	7	10
393	36	8	5
394	36	9	5
395	36	10	5
396	36	11	5
397	37	1	20
398	37	2	5
399	37	3	15
400	37	4	10
401	37	5	10
402	37	6	15
403	37	7	5
404	37	8	5
405	37	9	5
406	37	10	5
407	37	11	5
408	38	1	15
409	38	2	10
410	38	3	10
411	38	4	10
412	38	5	10
413	38	6	5
414	38	7	15
415	38	8	5
416	38	9	10
417	38	10	5
418	38	11	5
419	39	1	20
420	39	2	10
421	39	3	10
422	39	4	10
423	39	5	10
424	39	6	10
425	39	7	10
426	39	8	5
427	39	9	5
428	39	10	5
429	39	11	5
430	40	1	10
431	40	2	0
432	40	3	20
433	40	4	0
434	40	5	0
435	40	6	0
436	40	7	30
437	40	8	0
438	40	9	10
439	40	10	20
440	40	11	10
441	41	1	10
442	41	2	10
443	41	3	20
444	41	4	0
445	41	5	20
446	41	6	5
447	41	7	5
448	41	8	5
449	41	9	10
450	41	10	10
451	41	11	5
452	42	1	6
453	42	2	7
454	42	3	8
455	42	4	19
456	42	5	10
457	42	6	5
458	42	7	8
459	42	8	7
460	42	9	10
461	42	10	10
462	42	11	10
463	43	1	10
464	43	2	10
465	43	3	15
466	43	4	10
467	43	5	5
468	43	6	15
469	43	7	10
470	43	8	5
471	43	9	10
472	43	10	5
473	43	11	5
474	44	1	15
475	44	2	15
476	44	3	10
477	44	4	10
478	44	5	10
[truncated: 2,834 more rows]
