# Supplementary material for: Integrating SolVES and social media analytics to quantify social value spatial patterns and driving mechanisms in mega-scale green spaces
Source: PLoS One. 2026 Apr 17;21(4):e0345601. doi: 10.1371/journal.pone.0345601 (PMC13089747; doi:10.1371/journal.pone.0345601)
Supplement: S4 Table — (XLSX) [file pone.0345601.s004.xlsx]

## Sheet: Sheet1
S4 Table. Geo-environmental contribution data for social value types. (XLSX)
	DTR	DTW	LULC	CYFW	JTFW	LYJD	SHFW	SYFW	WHFW	XXYL
aesthetic value	7.4482	1.53	5.0963	0.8804	0.8915	74.9523	8.2975	0.2309	0.1854	0.4875
Cultural value	3.24	0.9868	2.8567	1.3459	4.1971	75.1447	5.9699	2.1785	3.699	0.3815
Entertainment value	1.7167	6.0627	8.152	0.9103	1.8435	8.3219	20.2231	4.7226	0.8145	47.2329
Health value	2.0362	4.5506	5.9932	1.3984	7.2088	20.6949	34.5365	0.1575	2.0725	21.3514
economic value	0.9425	3.864	7.5965	1.5852	15.2241	20.3581	11.3909	12.2005	2.5033	24.3349
Sustainable value of life	4.0405	7.8409	15.9458	0.047	7.9902	49.4938	11.4978	0.5456	1.4036	1.1948
