# Supplementary material for: Integrating SolVES and social media analytics to quantify social value spatial patterns and driving mechanisms in mega-scale green spaces
Source: PLoS One. 2026 Apr 17;21(4):e0345601. doi: 10.1371/journal.pone.0345601 (PMC13089747; doi:10.1371/journal.pone.0345601)
Supplement: S5 Table — (XLSX) [file pone.0345601.s005.xlsx]

## Sheet: Sheet1
Text	positive_prob
Luogang Central Park in Hefei, Anhui is said to be the largest park in the world. It used to be the airport in Hefei, Anhui Province. Later, due to the increase in demand for the airport, a new modern airport was built at another location. This place was built into Luogang Central Park, which is so big that it takes more than an hour to ride a bicycle in the park. It can be reached by taking Metr…	0.9996	5
Happiness at your doorstep, a big park, you can take a walk to eat after dinner, there are many people during the summer vacation, the environment is very good, you must choose this place for exercise, comfortable track, walk and run, various snacks, the environment is super good [Like][Like][Like][Like]	0.9995	5
I heard that it is the largest city park in the world, but I realized it is really big after I went there. Although it is big, there are buses to and from the subway station. You can choose to walk or take a bus for sightseeing. I only visited the exhibition halls in the Garden Expo in one afternoon. When I first saw it, I felt that it was huge and beautiful. Every place is full of pictures, so i…	0.9995	5
The Bubble Music Festival is coming to Luogang. Luogang is such a big and evil open space, it is really suitable for a music festival, it is not crowded at all, and there are many activities and peripheral gifts. It is really quite satisfactory. The experience this time is not bad. Except for some things that I did not bring in, the music atmosphere is full. I hope that more regular music festiva…	0.9992	5
I have to give a thumbs up to my big Hefei! The largest urban park in the world is really stunning! This also directly drives the development of Hefei's tourism economy! The park is completely free, and many people come in to play basically every day. The products and meals inside are also at normal prices, unlike other scenic spots that have premium prices! If you have time, you can stroll aroun…	0.9988	5
Luogang Park was renovated on the basis of the original Luogang Airport. It is the largest urban central park in the world. The Garden Expo is located in Luogang Park. The area is very large. It is basically impossible to visit all of it when traveling. It is best to visit some parks next to the airport terminal and business district. I hope it can be maintained well in the future and create a ci…	0.9987	5
A store opened in Hefei Garden Expo Park. I came to this store for the first time when I came to the Garden Expo Park. The environment is great. It is suitable for friends, family gatherings and business banquets. The service is also very good. The girl’s service is super good. The dishes are exquisite and taste great	0.9986	5
Luogang Central Park is an unforgettable treasure. There are a lot of delicious food here. There are big shops and a lot of snacks. There are also a lot of entertainment and entertainment facilities. Whether you are a child or an adult, you can find your own happiness here. Now there is also a lobster festival, a beer festival, and a water park. There is no problem in a day. Highly recommended an…	0.9986	5
It’s very, very good. It’s very big inside. I’ve been skateboarding a few times and it’s really great. The road is very wide and long. Without skateboards, it takes a long time to walk. There is food, drink, and play in it. You can play there for a whole day. There is a lot to eat, drink, and play. It is very lively. There are often activities inside. It is very interesting. I have been there sev…	0.9985	5
The first thing I felt when I entered was that it was really big. There was a very large grassland, which was perfect for flying kites. I think the best places to visit are the Chinese gardens, Jinan Garden and Beijing Garden. They are really beautiful and worthy of Chinese culture [like]. You can take photos and check in with your partner and friends! # Garden Expo #	0.9982	5
We must give a big thumbs up to our Hefei tycoon, Luogang Park (Central Park), it is really big. We came to a music festival today. There were really many people here. The event was very well organized. Singers such as Xu Wei, Wu Qingfeng and others came. The security personnel were also many and very attentive. Big Hefei’s business card is like praise, praise, praise, praise.	0.998	5
The park is very big, with many delicious and fun things to do. The spring flowers are here. It is very suitable for picnics with friends and family. There are also many delicious restaurants in the park. Now you can drive in. It is good to have a meal with friends after get off work and take a walk to refresh after eating. I recommend it. If you come to Hefei, you can also come and check in. The…	0.9978	5
It's a very big park. I spent a whole day strolling with my friends. It's very suitable for a weekend outing. It's free, very cost-effective, and the transportation is very convenient. It's suitable for girls to go out together on a sunny day. Everyone can take beautiful photos of each other and leave a good impression of Hefei. The park is a one-stop place for eating, drinking, and having fun, a…	0.9975	5
It's a very big park. I spent a whole day strolling with my friends. It's very suitable for a weekend outing. It's free, very cost-effective, and the transportation is very convenient. It's suitable for girls to go out together on a sunny day. Everyone can take beautiful photos of each other and leave a good impression of Hefei. The park is a one-stop place for eating, drinking, and having fun, a…	0.9975	5
It was sunny and windy this afternoon. Today we visited the legendary Hefei Garden Expo and Luogang Park, which was also the former Hefei old airport Luogang Airport. First of all, the venue here is really big, but some optimization and adjustments have been made according to the previous airport settings. In fact, the overall feeling is very nice, the greening is also very good, and it feels gre…	0.9974	5
There were too many people during the National Day, so I didn’t come! Just in time to check in on the weekend! I chose green travel. Get off at Luogang Station on Line 1. Someone will guide you when you get out of the subway. You only need to spend 1 yuan to take the bus to the gate. You must do it! Otherwise, it will take a long time to walk! It’s currently free! It’s huge inside and you can spe…	0.9974	5
It was sunny and windy this afternoon. Today we visited the legendary Hefei Garden Expo and Luogang Park, which was also the former Hefei old airport Luogang Airport. First of all, the venue here is really big, but some optimization and adjustments have been made according to the previous airport settings. In fact, the overall feeling is very nice, the greening is also very good, and it feels gre…	0.9974	5
There were too many people during the National Day, so I didn’t come! Just in time to check in on the weekend! I chose green travel. Get off at Luogang Station on Line 1. Someone will guide you when you get out of the subway. You only need to spend 1 yuan to take the bus to the gate. You must do it! Otherwise, it will take a long time to walk! It’s currently free! It’s huge inside and you can spe…	0.9974	5
It is a very large park with many flowers in every season, including peonies, peonies and cherry blossoms. Now there is a huge rose flower wall, which is beautiful for taking pictures. There are also some ladies in Hanfu taking pictures. The water sold by the vending machines in the park is also very affordable. A bottle of Nongfu Spring costs two yuan. It is really nice to come and take a walk i…	0.997	5
Extra large! Many people came together and said that it is the largest park in the city. Each courtyard has its own theme. There are many foreign gardens in various provinces. They are carefully arranged and there are many high-tech products in the garden. My favorite is the Anhui Garden. The densely packed courtyards interpret the characteristics of many courtyards in Anhui. As a Bengbu native, …	0.9968	5
Baidu Hejiafu, the supermarket close to Hefei people~~I found a "Afu" in Luogang Central Park. Many products are good choices. I like this high-end store very much. It is different from other Hejiafu. There are many imported products in it. Enjoy the world: lock in freshness, lock in delicious food. Baidu.com, duty-free overseas shopping, enjoy the world, leisure time~~welcome to a fu	0.9968	5
Thank you Hefei! Thank you, Brother Yang! Let me realize my dream of vac! I finally saw that anyma started listening to baas in 2013, and switched to techno in the past two years. Afterlife introduced me to melodic techno, which is intoxicating. To be honest, anyma's choreography was still limited on the vac stage, and the screen was too fragmented. Seeing that Xiaohongshu** is making a lot of no…	0.9967	5
The environment is very beautiful and the place is large. There are many parking lots. The charges are reasonable. You can also park on the roadside. There are places to rent cars. It is very convenient. There are also food stalls nearby. The food is not expensive and affordable. There are various gardens. Although each garden is not big, they are all done with care. My favorite is the Beijing Ga…	0.9967	5
Although it is early summer, I can already feel the scorching heat of midsummer... Today is another sunny day. I met up with some of my best friends to visit Luogang Park. The beautiful scenery makes people forget about the 32-degree high temperature. Under the breeze, we walked and chatted, and we did not forget to take pictures of the surrounding beautiful scenery to keep the beautiful shadows …	0.9966	5
The Garden Expo held a Lantern Festival event, which was very festive. Many people lined up to receive free Lantern Festivals. There were also many traditional cultural activities, which were very interesting! Each park also has festival activities, which is great! , now there are buses to the terminal, so you can save a lot of walking. This kind of festival is very suitable for taking photos, an…	0.9965	5
Big, big, big! It is quite culturally rich. The weather was very good when we went there, not too cold or too hot. We could wander around comfortably and see the collection of cultures from all over the world and learn about world civilizations. It is a very meaningful place! The food inside is pretty good value for money, not exaggerated. The lawn has not been renovated and is original. It is ve…	0.9964	5
Big, big, big! It is quite culturally rich. The weather was very good when we went there, not too cold or too hot. We could wander around comfortably and see the collection of cultures from all over the world and learn about world civilizations. It is a very meaningful place! The food inside is pretty good value for money, not exaggerated. The lawn has not been renovated and is original. It is ve…	0.9964	5
Let’s just say that we came to this big park again. The weather is good, the people are good, the scenery is good, and the mood is good. There are so many cherry blossoms and unknown flowers, as well as tulips. I love that my sisters can come over and take photos. It’s very photogenic.	0.9963	5
The Garden Expo Park is really huge. It deserves to be the largest park in the country. There is a Starry Sky Sports Park where babies can play almost every week. There are sand digging, seesaws, slides and various children's toys and equipment. It is free to the public and is really suitable for children to play. It is also very beautiful to stroll around after dinner in the evening. The lights …	0.9962	5
It’s really big. Don’t go there when the wind is strong. You won’t be able to take good pictures if you get blown away. Perhaps the most popular time has passed. There are a lot of people and parking is more convenient. I highly recommend going to the exhibition hall upstairs in the terminal to see the various high technologies, which are very surprising and interesting. There are also various me…	0.9962	5
Watch the sunset in Central Park. The square at the entrance of the terminal is very open and the lawn is also very large, which is really suitable for watching the sunset. The weather in Hefei has been getting hotter recently. The sunsets for several days have been particularly beautiful and unpredictable. There are several colors in a short period of time. It is really beautiful and beautiful. …	0.9961	5
Luogang Central Park used to be an old airport, but now it has become super beautiful. The area is astonishingly large, equivalent to more than 1,700 football fields, and it’s impossible to see all of it. The scenery inside is beautiful, and the Garden Expo is also inside. There are 38 characteristic exhibition gardens at home and abroad, and you can see the customs from all over the world. The l…	0.9959	5
Luogang Central Park is the largest urban park in the world. We always go in through the gate of Beijing Park. Now you can drive into the park, which is very convenient. There are also snacks. The whole park can not only walk around and enjoy the scenery, but also eat, drink and have fun. It is a good place for families to take their children to travel. There are also children's play facilities i…	0.9959	5
Luogang Park is really beautiful. I went there just now. It’s neither cold nor hot. The park is very big. It’s very comfortable to walk around. The scenery is also beautiful. You can see the characteristics of different cities. It’s really good. It’s my first time to go and visit the Chinese Garden. The scenery is really good. Personally, I think Huangshan Garden is the most beautiful. I was attr…	0.9959	5
Location: Navigate to the Garden Expo Anhui Garden. There is a parking lot on the west side of the road. The overall experience is good, especially if you bring your parents there. The parents will be very happy that the park is large and easy to stroll around. After eating, you can take a leisurely stroll. Fitness and leisure are integrated, very good! There are many elements in the lanterns, in…	0.9958	5
The largest city park, it is said to be equivalent to 4 Central Parks in New York. I visited a quarter of it in half a day. I couldn’t finish it. It is true that the Hefei government has the vision and courage to directly transform the old airport into a city park instead of selling the land for real estate development like most cities. I give you a big thumbs up. The 14th Garden Expo is held her…	0.9958	5
Is it really huge inside? But don’t worry if you can’t find a spot when you go there for the first time, because there are many volunteers. If you like to take pictures, hurry up. The scenery is really beautiful, especially suitable for taking beautiful photos. You will also see a lot of people taking videos on the road, so don’t be afraid of embarrassment. It is better to go during the flower bl…	0.9958	5
Because of this competition, Hefei suddenly feels different from before. It feels a bit like an international metropolis. Especially this year, it has hosted many concerts, the Garden Expo, the China Intelligent Manufacturing Conference, and now there is also Formula Student. It is much better than three years ago. You can feel it simply by comparing it with Yangzhou. Yangzhou has hosted the Gard…	0.9957	5
This lantern festival in Luogang Park is so beautiful. I bought several tickets from ** for 28 yuan each. I went to see it with my family. I felt like I got a big advantage. Haha, there are also food sold inside. There are really many people playing and there are many projects to see. The children like to see the dinosaurs the most, and they are not very realistic. I really love them.	0.9957	5
The environment is very good, you can't finish it in one day. It can be said to be the best park in Hefei! The river inside is integrated with iFlytek’s technology. Other parks don’t have it. Friends, it would be better if you go at night! There is sound and projection, which is very beautiful. There are also many delicious food. The landmark architectural features in various places are very nice!	0.9957	5
Because of this competition, Hefei suddenly feels different from before. It feels a bit like an international metropolis. Especially this year, it has hosted many concerts, the Garden Expo, the China Intelligent Manufacturing Conference, and now there is also Formula Student. It is much better than three years ago. You can feel it simply by comparing it with Yangzhou. Yangzhou has hosted the Gard…	0.9957	5
The Garden Expo Beijing Garden is really nice to take pictures, there are so many beautiful scenery. I took a lot of photos for the young lady, and the young lady’s colorful outfit is also super beautiful. I made an appointment with the Garden Expo Park Gegehei #河菲 accompanying the shooting #河fei accompanies the shooting female photographer #河fei #合飞photo #photography	0.9956	5
I took the kids to the Lantern Festival at the Garden Expo on National Day. It was so beautiful. As soon as you enter the door, you will see lanterns with unique shapes and full of details. The photos taken are as beautiful as adding a filter, but they actually create a good atmosphere at the lantern festival. The garden was crowded with people, and they were very happy. There are also food stall…	0.9955	5
Central Park is an intoxicating urban oasis. Entering the park, a large area of ​​green space spreads out like a soft carpet, making people relax instantly. Lush trees provide pleasant shade and the air is exceptionally fresh. Walking there, you will feel the singing of birds and the fragrance of flowers, as if you are in the embrace of nature. The trails in the park are well designed for walking…	0.9955	5
Come here if the weather is nice! It's a big place and I just took a stroll today. I hope my kids can take it with them to play on Sunday! The environment is very good, there are many fun games! It is also very convenient to come here. Take Exit B of Luogang Station on Metro Line 1. When you come out, you can see the dedicated bus line 107 and you can get there! Have fun soon!	0.9955	5
It is a large park with many plants. It is very beautiful during the flowering season. It often holds various activities and is rich and colorful. It is suitable for family fun. There are many volunteers inside and they are very enthusiastic to answer everyone's questions. It is very suitable for filming. The various garden museums inside are very beautiful. During the Lantern Festival, there are…	0.9955	5
Luogang Central Park is really great! The environment here is beautiful, with fresh air and green trees. The park has complete facilities suitable for leisure and entertainment for people of all ages. The park is so big that you can't finish it in one day. You can rent a bicycle or take a car to reduce some physical exertion. Luogang Central Park is a good place worth recommending, I believe you …	0.9955	5
It’s really suitable for City Walk. When you’re tired from walking, you can put on a pair of comfortable shoes. You can sit and rest in any cafe, read a book, or watch people walking in the shops outside. It’s really pleasant to spend a day of slow life. Because they just opened, many restaurants and hotels have not yet fully equipped them, but they are gradually improving. It will definitely get…	0.9954	5
The lobster festival is lively. The lobster is delicious and not expensive and comes with beer. There are many people and the park is big. It is suitable for shopping at night and during the day, and the light breeze makes it very comfortable. Some people run for exercise while others walk their children. Parking is easy. There are all kinds of food in the park. What a great place. The new childr…	0.9954	5
It’s really suitable for City Walk. When you’re tired from walking, you can put on a pair of comfortable shoes. You can sit and rest in any cafe, read a book, or watch people walking in the shops outside. It’s really pleasant to spend a day of slow life. Because they just opened, many restaurants and hotels have not yet fully equipped them, but they are gradually improving. It will definitely get…	0.9954	5
It is indeed the largest park in the world. It is located in Hefei. Apart from being big and taxing on your legs, there is nothing wrong with it. The environment in the park is very good. You can only visit half of it every time you go. It is really too big and suitable for walking children. There is also a lot of food and drink inside, so you will not starve yourself. There are also children's p…	0.9953	5
It is indeed the largest Central Park in China. It's really super big. It’s impossible to finish shopping. If you want to visit here, it is best to arrange two days, which is relatively easier. People prefer Fan Deng Bookstore in Maggot. The design is really super nice. You must come to Central Park in Hefei!	0.9953	5
The transportation is convenient. It’s just a short walk away from the subway. The environment is beautiful. Be prepared to have sore legs before going. It’s very big, so you don’t have to walk. It’s also very convenient to rent a small car. The Dream Lawn is very beautiful and super big. You’re already great if you can walk around it. There are also venues, which are not very big but are also ve…	0.9953	5
As the world's largest Central Park, you can walk slowly and enjoy the beautiful night view, including the scenery, decoration, and architecture. There is also a lobster barbecue show. The hot summer sun is receding, and the evening breeze is blowing. It's a good time to take a walk and relax.	0.9952	5
Hefei Garden Expo Park has opened. I am very happy to visit it. I spent two full days and measured this largest Central Park with my feet. There are really many people, but each park is beautiful and has its own style and characteristics. There are restaurants for those who are tired of walking, and there are hotels for those who want to stay. There is also a plane tour experience. It is really g…	0.9952	5
Hefei Garden Expo Park has opened. I am very happy to visit it. I spent two full days and measured this largest Central Park with my feet. There are really many people, but each park is beautiful and has its own style and characteristics. There are restaurants for those who are tired of walking, and there are hotels for those who want to stay. There is also a plane tour experience. It is really g…	0.9952	5
This is a magical place for walking your baby, suitable for spring, summer, autumn and winter. Suitable for all ages, young people are also very happy to take photos. There is a children's playground for children, and there is also a double-decker bus that children like, with unlimited rides a day. There are many places to eat there, with a beautiful environment, cheap and delicious snacks, and b…	0.995	5
Check in to the world's largest city park, Luogang Central Park, which is a park in Hefei City. It retains the original Luogang Airport land that is familiar to old Hefei people. It is planned to cover an area of ​​12.7 square kilometers, which is as large as more than 1,700 football fields. Luogang Park is approximately equal to 4 New York Central Parks. The Garden Expo brings together character…	0.995	5
Luogang Park was formerly Luogang Airport. It has a huge area. When the weather gets warmer, it’s a great place to go shopping with your family. You’ll find delicious food, milk tea, coffee, clothing, and toys. The sunset is great for taking photos in the evening. The toy store is also full of childlike innocence. You can give a girl one to take home, haha. The comic-style house is also very inte…	0.995	5
I passed by a small park accidentally, and the children played in it for a while. Overall it was very good, the environment was very elegant, comfortable and pleasant, especially in spring and autumn. Bring a tent, bring a picnic mat, blow in the wind, and bathe in the sun. It was pleasant and beautiful. The children flew kites, my husband fished, and I lay on the picnic mat to soak up the sun!	0.995	5
Happy National Day! I played here for two days and stayed here for two days. It was very comfortable to walk at night, but it was a little cold at night. It is located between the old city of Hefei and the Binhu New District of Hefei (Baohe District, the first urban district in Anhui). The total planned area is 12.7 square kilometers, which is equal to 4 New York Central Parks and is as big as mo…	0.9949	5
The park is very big. I didn’t visit a few parks in one day. I think it will take a few days. I am really tired of walking. There is still a distance between the parks. I feel that the flowers will bloom in April and May, which will be very beautiful. The peach blossoms were blooming when I went there. It is still very beautiful to take pictures. There are a lot of food and snacks inside. It is s…	0.9949	5
It is a very large park. You can view the tour map on the mini program so that you will not walk blindly. If you plan well, you will not go back. The car is parked at P2. We go to the Anhui Garden first. The Huangshan Garden inside is unique and relatively large. Then we walked back to p2, and then to the city exhibition area. The first thing that caught our eyes was the Beijing Garden. It was ve…	0.9948	5
Hefei’s Garden Expo is larger than New York’s Central Park. It's really famous, with a park at your doorstep. There are quite a lot of people here and parking is not very convenient. It is recommended to ride an electric bike here, which is very convenient. There are more parks inside, and most of them are quite unique. I recommend them. My favorite is Guilin Park, which has singing and dancing p…	0.9947	5
There is a subway station nearby, but you need to walk a little. There are shuttle buses and trains in the park. The entire park is very large. The food is concentrated in the Garden Expo Town. There are so many delicious food. The Dream Lawn is very suitable for running. The Beijing Garden and Anhui Garden are very easy to visit. They are very unique. It is a magical place that I will want to co…	0.9947	5
In my spare time, I came to the park with the breeze. Enjoying the flowers and scenery makes you feel very comfortable. The beautiful scenery of Luogang Park is refreshing and very suitable for taking your family or just relaxing by yourself. The flowers are all blooming, bright and beautiful. What a beautiful scenery. I recommend that everyone who passes by come in to play and take a walk!	0.9947	5
Hefei's Garden Expo is larger than New York's Central Park. It's really famous, with a park at your doorstep. There are quite a lot of people here and parking is not very convenient. It is recommended to ride an electric bike here, which is very convenient. There are more parks inside, and most of them are quite unique. I recommend them. My favorite is Guilin Park, which has singing and dancing p…	0.9947	5
Luogang Park is a major check-in spot in Hefei. The government has invested a lot and has received good feedback. Many people come here every weekend. The recent lantern festival is even more lively. Although the lantern festival requires tickets, it is worth a visit to see the decoration. Taking photos is very photogenic. Sisters who like ancient costumes can come and take photos. The lanterns f…	0.9946	5
I've been here many times for work nearby. The park is very large, and the scenic spots are scattered, so you have to explore it slowly to discover its beauty. Last time I went to the Azalea Garden, all kinds of azaleas were in bloom. It was very beautiful and full of spring. The most beautiful thing is the night scene, with the intersection of lights of various colors and the moving lights, like…	0.9946	5
It’s great to visit the Garden Expo with blue sky and white clouds. It’s a new business card of Hefei. It’s packed with people every day when it opens. Each garden is very unique. You can appreciate the local customs without leaving Hefei. I remember going to Shenzhen Window of the World when I was very young. Now you can see it at your doorstep. There is also the Central Park lawn. Hefei is gett…	0.9946	5
I came here at night. The environment is really nice and clean. There are not many people. Some people come with their children to play. On weekdays, I can see people taking their children out to the park at night. It is really rare in first-tier cities. It is very comfortable to stay here. The environment is very good. There is food and drink. The lights are really beautiful at night. I like it …	0.9945	5
We parked at P6️, which feels more convenient. You can see the town as soon as you enter. The town is very childlike and children like it very much. It is also very close to the small fountain⛲️ from this entrance and there are many snacks. It is a suitable route for taking children. The park is very big, the children had a lot of fun, and the lights at night are so beautiful. Apart from being a …	0.9945	5
Zundu is huge. It deserves to be the largest urban park in the world. It made me walk for 10 kilometers (I lost 1.5 pounds on the scale the next day). In the end, I couldn’t find a parking lot and drove the navigation in the park. I laughed so hard. I was walking and taking pictures with my friends when it got dark before I knew it. There are still many parks that I haven’t visited. I’ll leave so…	0.9944	5
I went to a park that I thought was great value for money. It’s suitable for family outings and has many activities. I took my children to play for 11 hours before leaving, and I only visited 1/4 of the park. It is really big. In this part of the town, there are an aerospace museum, a zoo, a circus, handmade pottery, and countless delicious food. I rented a small electric scooter, which has to be…	0.9943	5
I fell in love with this park because of the Electronic Music Festival ~ The greenery is great, the flowers are beautiful, and there is a children's football field with a huge lawn, which is suitable for camping. Next time I want to visit during the day. My friends who came from Shanghai have been praising the well-maintained environment and it is also very good ~ suitable for bringing children t…	0.9943	5
Luogang Park has never lacked in popularity since its opening. There are always queues for sightseeing buses on Sundays. You can take sightseeing buses to visit during non-working days. The first time I took a plane was to Luogang Airport more than ten years ago. It was really shabby at the time. Now with the rapid development of Hefei, the long-standing airport has become the largest city park i…	0.9942	5
The venue is very large, and every time I go there it feels like it's the first time. What I like most is that although there are no shops on this side of the scenery, the scenery is very good, with flowers and water features all year round. It was such a great experience to take the kids for a walk. There are many shops in the town, and the prices are not expensive. There will be no price increa…	0.9942	5
This season is perfect for going to Luogang Central Park! I was really pleasantly surprised after visiting many parks, especially the Yangzhou Garden and Beijing Garden. The flowers are blooming just right now~ I suggest you buy a shuttle bus or rent a small car, otherwise it will really be a waste~ The City Exhibition Park is also very close to the Garden Expo Town. After shopping, I just went t…	0.9942	5
Big, beautiful and many! ! ! This is the largest park in Hefei. If you come to the park walk, you won’t be able to finish it in one day. There are many parks, and each park is beautifully designed.	0.9942	5
Luogang Park has never lacked in popularity since its opening. There are always queues for sightseeing buses on Sundays. You can take sightseeing buses to visit during non-working days. The first time I took a plane was to Luogang Airport more than ten years ago. It was really shabby at the time. Now with the rapid development of Hefei, the long-standing airport has become the largest city park i…	0.9942	5
It’s really super big, () your legs will give out, it’s best to look at the map and follow it. Phnom Penh and the European Pavilion are very beautiful. You can reserve a bicycle for four people to ride together, or ride an electric bicycle with the whole family. Rent one for 80 an hour. It’s very big and beautiful, and it’s worth visiting.	0.9942	5
The square is very large and there are many places to visit. Remember to look at the park map when you go there to avoid getting lost. The park's facilities are very complete. The design is unique, the features are bright and conspicuous, there are many activities and entertainment, and it feels good, and you can feel the beauty of this place. There are also many beautiful attractions suitable fo…	0.9939	5
Luogang Park comes here to participate in the VAC Electronic Music Festival! It’s so explosive that I can be young and crazy again in my lifetime. It’s worth it for me at 45 years old. I’m young again. The scene said that there were 100,000 people in two days. They danced for 6 hours on the first day and danced for 6 hours in the rain on the second day. I give myself a big thumbs up ( Although th…	0.9939	5
It’s super big inside. It’s worthy of being the largest Central Park in the world. Every time I go to the Central Park, I will go for a walk with my family. There are a lot of things for children to play. Children can play for a long time and love it very much.	0.9939	5
The square is very large and there are many places to visit. Remember to look at the park map when you go there to avoid getting lost. The park's facilities are very complete. The design is unique, the features are bright and conspicuous, there are many activities and entertainment, and it feels good, and you can feel the beauty of this place. There are also many beautiful attractions suitable fo…	0.9939	5
It's fun to see and play. It's very beautiful and very large. It has complete facilities. There are things to eat, drink and play. It has a very complete living supporting system. The park is very large and has high playability. It has a collection of people and a rich atmosphere. One area has one scene. Each city area is a small microcosm. You can experience different cultures from all over the …	0.9938	5
#荤场 gathering #urban food business card #treasure restaurant sharing With the development of Hefei, the original Luogang Airport has now become the famous Luogang Central Park. Whether it is day or night, the park is very popular. In addition to the scenery, there is also a treasure private restaurant recommended today for eating, drinking and entertainment. The location is easy to find, next to …	0.9938	5
This place is really suitable for taking photos and checking in. The scenery is so atmospheric, and it will be a blockbuster once you take it! There are really many places for children to play, including slides and beaches️, and the light show at night is really beautiful! There is also a musical fountain on weekends which is really beautiful. And there are many restaurants inside, with many choi…	0.9938	5
The group purchase tickets are very cost-effective. After taking the amusement plane, the children were very excited. The small plane is brightly colored and cute. You can adjust the height by yourself during flight, and the design is very reasonable. The happy smile of the child makes me feel it is worth it. This is not only a simple amusement ride, but also leaves wonderful childhood memories f…	0.9937	5
Really big! It's a place where you can be separated from your friends and you won't be able to find it even if you don't search for half an hour. The air is also very good and there are many unnamed flowers and plants. It's very photogenic.	0.9937	5
It's really big inside and the environment is super nice. Now that it's spring, it's really suitable for taking babies to play inside. The environment is also very convenient for parking. There are parking lots inside. I've been there once before during New Year's Eve, and now that it's spring, I want to go there again. It's just too big. It's really a tiring pace, but it's really beautiful and b…	0.9937	5
Who could have understood that Luogang Central Park is the largest urban park in the world. I have been there several times and still haven’t finished it. I’m really tired. As I walked around, there were restaurants and convenience stores, public toilets and trash cans everywhere. They were very clean. There was also the Garden Expo Town. My favorite was the Beijing Garden, which had a big red wa…	0.9936	5
Liu Cixin's science fiction special exhibition "Project Flying to the Moon" has a grand opening in Hefei Luogang Park! ! I watched it with my best friend and we were all shocked. Has technology advanced so much now? First of all, there is a huge moon here after entering the door, it is huge! Very three-dimensional! It can show the mystery of the universe more vividly! This is really an innovative…	0.9935	5
There are a lot of people coming to the music festival. It’s very big and it’s getting better now. I’ll definitely take my good friends with me when I come to Hefei. There are a lot of creative shops inside, but I feel like there’s usually no one around there. It’s the holidays. It’s very crowded. It’s also very suitable for people in the surrounding area to keep fit. It’s a very big and very goo…	0.9935	5
I saw Caiyun on the day I went, and my mood became better. The park is still very big, and we only visited a small area. We were very tired after walking, hahahaha (*^▽^*). We went to the big lawn and took a lot of photos! There are kiosks and shops selling souvenirs. I’ll go there after a while and have a good look around some of the parks~ I feel like it will be very exciting to go there in the…	0.9935	5
It was held at an airport a long time ago. The gardening expo is very large. It has just been renovated and has food and accommodation. The environment is very good. It is suitable for traveling and playing with children. The area is very large. I feel that I can’t finish it in three days. There are hotels, restaurants, and places for leisure and entertainment. It is also suitable for sports and …	0.9935	5
I saw Caiyun on the day I went, and my mood became better. The park is still very big, and we only visited a small area. We were very tired after walking, hahahaha (*^▽^*). We went to the big lawn and took a lot of photos! There are kiosks and shops selling souvenirs. I’ll go there after a while and have a good look around some of the parks~ I feel like it will be very exciting to go there in the…	0.9935	5
The lantern show in the Garden Expo is really worth seeing. There are many elements in it. The culture, elements, and snacks of each district are all gathered together. The lantern show is not only for children, but also reflects the style of Anhui. Let some people from other provinces come to see it and understand that we also have Huangmei Opera. Many younger people have forgotten this. It is r…	0.9934	5
I also came to check in at the Hefei Garden Expo, which is known as the world's largest park. It's so big that I can't finish it. I walk tens of thousands of steps a day. Opening hours: Monday to Thursday 9:00 00-18: 00 Friday to Sunday 9:00 00-21: Transportation: Subway (Line 1, Luogang Station, Exit B, Gate 8; or Line 5, Shengda Station, Exit C, Gate 7 (Luogang Station is closer on the map)). B…	0.9933	5
It's very big, and then when I walk there, well, it's actually bare, probably because of winter. But a new ski resort has been opened, which should not be a skating rink, but only suitable for bringing children to play, very much. HumEven the ice is not very solid, well, it doesn't feel like a big area, but I still try my best to attract tourists to play. But it is true that the whole scenic spot…	0.9933	5
Hefei Luogang Park is a large urban park that integrates natural beauty and modern technology, providing tourists with a rich play experience. Here, you can enjoy the natural beauty brought by green spaces, lakes and flower beds, while experiencing various cultural and technological activities. The light and shadow exhibition is a major feature of Luogang Park, which combines technology, culture …	0.9932	5
I met Pu Shu himself in Luogang Park, hahaha. This park is also so big that walking requires a lot of energy. It turned out to be an old airport renovated. The environment is super beautiful, and there are also supporting catering and leisure facilities. I really envy the people of Hefei. The environment is comfortable and the greening is great. There are many subway stations and buses in the par…	0.9932	5
Hefei Luogang Park has a very beautiful environment, with green trees and fresh air, making people feel very comfortable. Secondly, the park has complete facilities and various sports facilities, suitable for the whole family to enjoy outdoor activities. In addition, the park also provides ample parking spaces for tourists to come and play. My evaluation of Hefei Luogang Park is very positive. It…	0.9932	5
This lantern festival is very beautiful, it’s beautifully done, the park is very big, it’s really beautiful, there are lotus lanterns, iron flowers, it’s really good, there are also food and skewers for sale inside, it’s really delicious, the family went there at night, it’s really good, but the location is a little remote, but it’s worth it. Really impressive, suitable for taking pictures	0.9931	5
The weather was good on the weekend, so I took my family for a walk around the area. The parking was easy, and it was very big inside. There were different local exhibitions. We walked around for two or three times before we couldn't run anymore. We camped on the lawn with the children for a while, preparing some fruits and other things to eat. It was very comfortable to bask in the sun and ride …	0.9931	5
The park is very big, and there are parks in various places. I came relatively late and many parks were closed. I just caught up with the weather to cool down and visited a fifth of it. Next time, when the weather is better, I will come earlier and take a sightseeing bus for a stroll. Spring must be beautiful, with all kinds of flowers and plants blooming, and the natural filter is there I came h…	0.993	5
The big park in front of my home is really great. I have a different feeling every time I go there. It’s really very big inside and there are so many delicious foods. I feel like there are many people who want to try it. The second time I went, I rented a car for 80 yuan an hour. It’s quite worth it. I can drive it everywhere, but there are still relatively few cars. I don’t know if it’s because …	0.993	5
More and more cities have garden expos. Hefei's Garden Expo is relatively new and will only open in the third quarter of 2023. It is located in Luogang, where the old airport was. As a typical layout of the Garden Expo, various provinces and cities across the country have established horticultural landscapes here that reflect local characteristics. It is suitable for checking in and taking photos…	0.9929	5
Even on rainy days, I have to visit the garden. It’s so big, free, maintained with such care, and has so many beautiful flowers. Eat, drink and have fun together. The music festival is about to start. Today I went to see the stage. It’s about the same size. A large children’s amusement park is also being built. All I can say is it’s really great. On the right hand side of the entrance. Along the …	0.9929	5
I went to Luogang Park with my friends before. It was really big inside and I spent a long time strolling there. There were also swings inside, and the swings shone and flashed, which was really nice. I saw many parents bringing their children to play. The lights were also very nice at night. I highly recommend coming here for a walk or a stroll. The scenery inside is also quite nice and the ligh…	0.9928	5
While the sun is shining, there aren’t too many people on weekdays, while you’re in a good mood, and your friends say your physical strength is still good, let’s go to the big park for a walk~ There seem to be a lot of parking lots around the park. Remember where you park this time, and park at a different location next time. Shopping ~ This time we came in close to the southwest entrance. We cou…	0.9928	5
Transportation: As the largest free park in Hefei, there are only 6 parking spaces. It is very convenient to drive there. However, the p6 parking lot is relatively small and is not recommended. Landscape: This time, I mainly wanted to visit the Luogang Park Marriage Registration Office. I heard that it is also an Internet celebrity attraction. It is indeed decorated with a more atmospheric atmosp…	0.9927	5
Two days ago, I took advantage of the warm weather to go to Luogang Park. It was really comfortable to walk in the park. The sunshine was very good and I happened to catch a performance by the Anqing Huangmei Opera Troupe. I was really lucky. It was also very interesting to walk from Anhui Garden to one garden after another. From the sun shining brightly to the lights lighting up at night, I walk…	0.9927	5
Hefei Luogang Park is a shining pearl in the city. The natural scenery here is beautiful, with green trees and lush flowers and plants. Walking around and breathing the fresh air makes people feel particularly comfortable. The park has complete facilities, including spacious trails and comfortable rest areas, making it a good place for people to relax and exercise. Whether it is a family outing o…	0.9927	5
Two days ago, I took advantage of the warm weather to go to Luogang Park. It was really comfortable to walk in the park. The sunshine was very good and I happened to catch a performance by the Anqing Huangmei Opera Troupe. I was really lucky. It was also very interesting to walk from Anhui Garden to one garden after another. From the sun shining in the sky to the lights lighting up at night, I wa…	0.9927	5
Enter Luogang Park, learn about Hefei's colic-like atmosphere at the smart center, and take a sightseeing car to view the park's scenic spots, ecological beauty, scientific and technological innovation attractions, and green lawns full of business. # Weibo Travel Life Notes# The famous attraction in the park is the Garden Expo Garden, which has 38 urban exhibition gardens, including 4 Hefei siste…	0.9926	5
Luogang Park is really huge. It is said to be the largest city central park in the world. It is really suitable for a city walk with friends. The dream lawn and the endless green make you feel like you are in nature. There are many different styles of buildings, as if you have traveled across the world. Spring is here, and many flowers are in bloom. It is very suitable for taking pictures. I reco…	0.9926	5
Luogang Park at night⛲️ is really beautiful! ! ! Luogang Park is really worth a visit at night, otherwise you won’t discover its beauty at night! Every time you take a photo, you will see beautiful scenery, which is really pleasing to the eye! Holding hands with the one you love, you can take a walk in the park with the breeze blowing. It’s wonderful to think about it. There are also complete res…	0.9925	5
Yes, it's pretty good. The scenery is very good, not inferior to other scenic spots at all. The biggest benefit is that you can come in and out at will. It combines man and garden, city and park into one. During the day, you can take your family for an outing and enjoy various flowers. At night, you can take your family for a walk, because there are various lights and fitness facilities inside, w…	0.9925	5
Almost none of my friends can easily visit the entire Luogang Park. They say they are too tired! Too big! Come again next time! The area inside is really huge. It is worthy of being the world's largest card for food, drink, entertainment, accommodation and transportation. Everything is complete. Just come here and prepare your camera and wallet! Each garden has its own characteristics, and it is …	0.9924	5
Go take a look while there are less people. It is really big and very suitable for a walk. I brought a small notebook and saved a lot of chapters. I walked for several hours and only visited less than a third of it. The big lawn under the sunset is very beautiful and I feel that the sky is very close to me. I like it very much. I hope that there will be more similar attractions and activities in …	0.9924	5
Go take a look while there are less people. It is really big and very suitable for a walk. I brought a small notebook and saved a lot of chapters. I walked for several hours and only visited less than a third of it. The big lawn under the sunset is very beautiful and I feel that the sky is very close to me. I like it very much. I hope that there will be more similar attractions and activities in …	0.9924	5
It was my first time to watch a circus performance near Luogang Park Airport. Although there were no lions or tigers, the performance was very exciting. I was deeply impressed by the first performance on a rope and the final show of running in a three-person ring. It was quite thrilling. The motorcycle performance was very cool and the dog performance was very cute. The performance lasted a littl…	0.9923	5
Take the map above and bring dry food and water. If you have kindergarten children, it is best to bring a stroller. If you drive to No. 12 Qinghai Road, there is a parking lot across the road. There is an airport runway and a dream lawn. For a tour bus, it costs 20 per person (30 on non-holidays). To take a taxi, it is recommended to take Exit 34 of Baohe Avenue. To the north, there are various f…	0.9923	5
Luogang Central Park, a landmark park in Hefei, has convenient transportation. You can also drive by yourself at Exit C of Shanda Station of Metro Line 5. There is a parking lot in the park, complete supporting facilities, a food street, various snacks, Chinese food, hot pot, and Western food. The scenery is beautiful, the Anhui-style architecture reflects the Anhui culture, the green value is pa…	0.9922	5
It's super big. There are many entrances to enter. If you choose the right one, you can save a lot of walking. There are many food and cultural creative shops inside. You can go shopping during your break. It is suitable for taking children or couples to visit. It is very big, especially big. Girls who like to take pictures can go there to take pictures. You must go there when you come to Hefei. …	0.9922	5
I really like coming to the Central Palace Garden. I will come back next time if I have a chance. The whole park is very big. There are food, drinks, leisure, sports, and some hotels, which are convenient for people to stay. I feel really great. I am very happy to have the opportunity next time. I also want to bring my children and the elderly to play here. I estimate that it will take at least o…	0.9922	5
When the weather is good, going out for a walk can really make you feel happy. #Hefei #GardenExpo #HefeiGardenExpo #Hefei Luogang Central Park #Winter Travel Plan #Winter Outfit #Winter Color Illustrated #Office Outfit #Insystem Outfit #Me at work VS me after get off work #00后 #00后	0.9922	5
On the second day of the Lunar New Year, the weather was sunny. I had long heard that Hefei’s Garden Expo Park was rebuilt from Luogang Airport. It was super big and there were many parks to visit. However, few restaurants were open for dining. Only Laoxiang Chicken and Uncle Fei were open normally, and there was also a Jasmine restaurant. Most of them were closed during the New Year. There are S…	0.9921	5
This time I went to Oita from Hefei. It's a pity that we didn't catch the garden expo. Went on a weekday and there weren't many people. Starting from Metro Line 1, we have to walk a long way to reach various city exhibition sites. The environment is still great. There are many volunteers at the attraction. Provide timely assistance when needed. This is very thoughtful. Taking photos is really gre…	0.992	5
I heard that Hefei has built the largest park in the world. I took advantage of the break to visit Luogang Park with my friends. It is a renovated airport. It is really, really big. I can only walk half of it in one afternoon. The park not only gathers many domestic attractions, but is mainly based on regions, such as Anhui Garden, Jinan Garden, Beijing Garden, Urumqi Garden, Bozhou Garden, Wuhu …	0.992	5
It is especially suitable for walking. The scenery is very good. There is food inside. If you are not familiar with it, you can scan the QR code to navigate. It is very big inside. I heard that it was renovated from an airport. It must have cost a lot of money. The summary is that it is big. It will be tiring to play with children inside. You must bring a stroller in, otherwise adults will be exh…	0.992	5
This time I went to Oita from Hefei. It's a pity that we didn't catch the garden expo. Went on a weekday and there weren't many people. Starting from Metro Line 1, we have to walk a long way to reach various city exhibition sites. The environment is still great. There are many volunteers at the attraction. Provide timely assistance when needed. This is very thoughtful. Taking photos is really gre…	0.992	5
Visiting Luogang Central Park is a pleasant experience. Located in the center of the city, this park is a great place for people to relax and have fun. First of all, the environment of the park is very beautiful, with green grass, lush flowers and trees, and the fresh air makes people feel comfortable and pleasant. Strolling along the trails in the park, you can feel the beauty of nature and rela…	0.9919	5
Hefei's Luogang Central Park, as a representative landmark building in Hefei City, can be visited during your leisure time to experience the tranquility and comfort. When you enter the park, the first thing that catches your eye is the vast lawns and scattered green plants, as well as the many winding paths for strolling. The birds are singing and the flowers are fragrant, and the mood becomes pa…	0.9919	5
The scenery is very good and the photos are great. The park is really big. I felt very tired after walking for an hour, but it seemed I only visited one Anhui Garden. Anhui Garden is very much like the garden of a wealthy family in southern Anhui. It must be very beautiful to take pictures, and it feels like you have never dreamed of going to Huizhou. The big lawn is really big, and it's really b…	0.9918	5
The scenery is very good and the photos are great. The park is really big. I felt very tired after walking for an hour, but it seemed I only visited one Anhui Garden. Anhui Garden is very much like the garden of a wealthy family in southern Anhui. It must be very beautiful to take pictures, and it feels like you have never dreamed of going to Huizhou. The big lawn is really big, and it's really b…	0.9918	5
Luogang Central Park, a vast and vibrant green space, has become a new place for leisure and entertainment for Hefei citizens. The park not only retains the historical relics of the original airstrip and adds a unique cultural charm, but also demonstrates the city's vitality and future vision through modern design and functional layout. It is not only a perfect fusion of tradition and modernity, …	0.9917	5
Luogang Park has a number of characteristic gardens, such as Anhui Garden, Hong Kong Garden, etc. The park is also subdivided into many urban gardens in the province, fully demonstrating the cultural characteristics and architectural styles of different regions. These parks not only enrich the tourist experience, but also allow us to have a deeper understanding of Anhui’s history, culture and reg…	0.9917	5
I went there during the 51st holiday. It was perfect for walking the kids. I just went home when the kids ran out of power and fell asleep. There were a lot of people in the children's playground, but it was really fun. I saw someone else brought a camping stroller and set up a tent directly next to it. It was amazing. I envied the scenery inside. It was really easy to take pictures of all kinds …	0.9917	5
I have always liked the traditional Chinese lantern festival, and I have seen it in cities such as Qinhuai River in Nanjing and Xi'an. At that time, I thought, it would be great if we can have such a large-scale lantern festival in Hefei❗️Now Hefei finally has one❗️This year, such a lantern festival was held in the Anhui Garden of Luogang Park. It starts before the Mid-Autumn Festival and lasts u…	0.9916	5
Transportation: It can be reached by subway, bus, or self-driving. The park is large, so you need to plan the tour route in advance. Fortunately, you can also rent a tram in the park. If you are bringing the elderly and children, it is recommended to rent an entertainment project: there are places for dining and accommodation in the Garden Expo Town, and many recreational facilities are mobile, s…	0.9916	5
Luogang Park is too big, bigger than you imagine. Once you understand the history, you can understand it. This park used to be an airport. Hahaha, how big is the airport? Now it has been changed into a park. It is also the location of the 14th International Expo Park, so the ecological environment is absolutely good. There are many birds in the square, and there are tour buses in the park. It is …	0.9915	5
Luogang Central Park is located in Hefei. It was originally Hefei's Luogang Airport. It is now a comprehensive park integrating natural beauty, cultural experience, leisure and entertainment. The park is lined with green trees and flowers bloom all year round, providing citizens with a good place to get close to nature. The park also regularly holds various cultural activities and exhibitions, en…	0.9914	5
The Hundred Flowers Garden in Luogang Park is finally in full bloom again! ! ! There are lilies of various colors inside, as well as chrysanthemums. There are also many varieties that I don’t recognize. It's so beautiful. It’s also great for taking photos and videos. And now there aren’t as many people as there used to be. Park in the nearby parking lot. Almost all have seats. The catering busine…	0.9914	5
As a newly emerging landmark park in Hefei, it is really conscientious and considerate. The location is opposite Hefei South Station and is easy to find. The most praiseworthy thing is that parking is really convenient and there are many parking lots! ! Most of the parking is free, which is awesome, and the entire park is free of charge! ! ! Come on, sisters, there are volunteers everywhere and p…	0.9914	5
The huge Luogang Central Park is very lively at night, and the parking lot is not enough. It has a cute pet paradise, a commercial street, a snack street, and a stage area. It is very suitable for walking and eating. The largest food street has a rich variety of food, and the taste is not bad. It is easy to be spoiled for choice. There are also red lanterns in the atmosphere group, and the tape w…	0.9913	5
I thought it was an ordinary city park with beautiful scenery. Actually better. When I came here, I felt in my heart that it is great to be young. This is the world of young people, I am so envious. Creative, petty bourgeoisie, chill, theme, clean. It's not like a park but like a creative market. There are many restaurants inside and some sculptures. Even McDonald’s has a unique style haha	0.9913	5
It’s very big and very sunny, but now that you can drive in, it’s much better. I also saw that there are buses that can park directly in front of the terminal, which I find very impressive. The most surprising thing is that the Urban Construction Museum has opened. The exhibition hall is very large. There are several sections on the history and innovation of urban construction from ancient times …	0.9913	5
The parks in Hefei are getting better and better now. The old Luogang Airport has been transformed into the current Central Park. The greening is super good. It is very comfortable to go shopping in spring and early summer. The old terminal has also been preserved. Special memories. Many people fly kites in the square. It is so comfortable. The hard work brought by the healing work will come again	0.9913	5
I went to Luogang Central Park last month. Luogang Central Park is very big. We only visited a small part of it in one day. The environment is very good, we ate delicious food, and the children had a lot of fun playing in the children's play area. The overall flow of people was good on the day we went. I’ll go there again with my family if I have the chance, and try to finish it all the next time…	0.9913	5
An early winter day with clear skies and a wonderful weekend. Autumn colors paint every garden. The autumn mood is deep and tourists are everywhere. In the warm sunshine, we browse the great rivers and mountains of our motherland, feel the profound history and culture, and enjoy the happiness given by the times. This is why the country is so beautiful, so countless people never want to leave!	0.9911	5
The first time I attended a music festival was at Bubble Island! It's just inside Luogang Central Park~ The sunshine in the afternoon is pretty good, but it gets a bit cold at night. It's recommended to wear more clothes. Although the crowd is a bit small, I took a photo with Wu Kequn, who I had a crush on when I was a child! ! ! There are also many bubble machines at the venue, which can be used…	0.991	5
It's very convenient to drive, and the parking lot is much larger. There was a light show held recently. I bought an early bird ticket and went there on a weekday evening. I avoided the crowds during the off-peak hours. There were so many lights that I couldn't finish them all at once. There is also a Iron Flower performance. You have to queue up in advance at the lake. You only need to watch it …	0.991	5
It's really big! We probably wandered around a small area for half a day, so we surrendered and went home. Next time we will fight with the boss again! I visited several foreign gardens, and the designs are very unique and perfect for taking pictures. Then after dinner, I went to the Beijing Garden. There were so many people checking in at the red walls and blue tiles at the entrance. I couldn’t …	0.9909	5
The whole park is really big. I walked about 20,000 to 30,000 steps a day, and there are still many places I haven’t visited. Wear light shoes! It’s not as fun as expected, but it’s free and no reservation is required, so you can go shopping hehe! Take Metro Line 1 to Luogang Station and exit from Exit B, and Metro Line 5 to Shanda Station and exit from Exit C! I have been to almost every park. I…	0.9909	5
Hefei Luogang Park is a place worth visiting. The environment here is beautiful and the scenery is pleasant. It is a good place for leisure and entertainment. Luogang Park is the venue for the 14th China (Hefei) International Garden Expo. It has 38 urban exhibition gardens with outstanding themes and distinctive features, attracting many tourists. Here, visitors can enjoy a variety of beautiful f…	0.9908	5
It is a big, good and good place to exercise and walk the baby. The supporting facilities are relatively comprehensive, and it seems that it will be better and better in the future. There are not too many people, and even if there are many people, there are always places with few people. Each park is enough for off-peak travel. I recommend parking lot 1, as the rest are a bit far away. Finally br…	0.9908	5
It is a big, good and good place to exercise and walk the baby. The supporting facilities are relatively comprehensive, and it seems that it will be better and better in the future. There are not too many people, and even if there are many people, there are always places with few people. Each park is enough for off-peak travel. I recommend parking lot 1, as the rest are a bit far away. Finally br…	0.9908	5
The lantern festival is held in Anhui Garden. I bought an early bird ticket for 28 RMB. It is worth seeing. If you just want to see the lantern show for 7 RMB, the price is a bit high. After all, you won’t be able to visit for long. The lantern festival is very beautiful, especially the many lantern trees. It feels like there are more than 3,000 lanterns. It is a well-prepared event. The lanterns…	0.9907	5
The park that was built from the former airport is so large that you can walk there for a day. Some of the gardens in the Garden Expo are not very large, but each area is fully utilized and the photos are beautiful. It should look better when the flowers are in bloom. I like the night view here better. At night, there are lights and shadows intertwined, with projections and lights. It's very beau…	0.9907	5
It's a very big park. According to reviews, you can first enter through Gate 4 and go directly to the Garden Expo. The Hong Kong Pavilion, Taiwan Pavilion, and Macao Pavilion are right at the entrance, each showing their local characteristics. My favorite is the Xi'an Pavilion, which has Qin Opera culture, a stage, and dramatic characters that make people want to learn more about traditional Chin…	0.9906	5
The 12-square-kilometer park in Hefei is really brave. I came here at night and didn't understand it all night. I walked around all day the next day and couldn't walk. Restaurants, hotels and shopping are all concentrated in the Garden Expo Park. There are more choices for food. The other scenic lawns are really big and you can't finish them. The flowers in this season are in full bloom and there…	0.9905	5
It was my first time to visit the Hefei Garden Expo. Although the sightseeing bus can take you a long way to get there, it still took a lot of hard work on my legs. I was too tired. The garden is too big and I was too greedy. I wanted to visit all the gardens at once. Beijing Garden and Anhui Garden are a must go. They have distinctive features and novel and unique layouts. You can take your time…	0.9905	5
Let’s find a free spot for everyone first, then let’s shake it together #Hefei #LUOGANG CENTRAL PARK #Electronic Musical Festival #小阳哥 #大大阳哥 #HEFEIvac Electronic Musical Festival #vac #vacHefei Electronic Musical Festival	0.9905	5
The Central Park in Luogang is too big! There are various urban gardens in the park, each with its own characteristics, and the greenery and scenery are beautiful. Personally, I think Anhui Garden, Yangzhou Garden, and Beijing Garden are all worth visiting, and some foreign parks are also good. You can take a sightseeing bus in the park for 20 yuan per person. There are also many delicious foods …	0.9904	5
It's very comfortable to come here in the evening and enjoy the air. There are a lot of children in the playground just opened, which is very suitable for children to play. The venue is large and has many choices. The baby is very happy. There are too many people at the Lobster Festival and I didn't go in. It's very comfortable to take the children to walk around outside and enjoy the air. They a…	0.9904	5
The Central Park in Luogang is too big! There are various urban gardens in the park, each with its own characteristics, and the greenery and scenery are beautiful. Personally, I think Anhui Garden, Yangzhou Garden, and Beijing Garden are all worth visiting, and some foreign parks are also good. You can take a sightseeing bus in the park for 20 yuan per person. There are also many delicious foods …	0.9904	5
"Luogang Central Park" is the largest urban park in the mainland that Hefei spent a huge amount of money to renovate and spent ten years. I came to check in today. I can only use one word to describe this park, that is (big). It is really not recommended for those with weak legs. Otherwise, you should go several times in batches, otherwise you will be exhausted. The park contains miniature versio…	0.9904	5
The Garden Expo has diversified landscape elements and natural ecological features, including large areas of larch, scenic areas, suspension bridges, fountains, dedicated bicycle paths, children's playgrounds and many other landscape projects, as well as a botanical garden and seedling and bonsai exhibition and sales areas. The Garden Expo aims to create a diversified park with ecology, culture, …	0.9903	5
The Garden Expo has diversified landscape elements and natural ecological features, including large areas of larch, scenic areas, suspension bridges, fountains, dedicated bicycle paths, children's playgrounds and many other landscape projects, as well as a botanical garden and seedling and bonsai exhibition and sales areas. The Garden Expo aims to create a diversified park with ecology, culture, …	0.9903	5
Luogang Park is really super big! We rented a mobility scooter in the park for 80+/h, but I can’t remember exactly. We drove for an hour and didn’t even finish a small part of the park. It’s really big. We went on a weekday and there weren’t that many people, so the overall experience was very good. If you have the chance, I’ll go there more times and try to visit every attraction in the entire p…	0.9901	5
Merchandise Central Park, it blew my mind! It combines shopping, entertainment and food, making it an oasis in the city. Every time I come here, I can feel the strong festive atmosphere and cheerful crowds. The windows and displays carefully arranged by the merchants make each product unique and attractive. When shopping here, you can not only buy the products you like, but also enjoy high-qualit…	0.9901	5
Merchandise Central Park, it blew my mind! It combines shopping, entertainment and food, making it an oasis in the city. Every time I come here, I can feel the strong festive atmosphere and cheerful crowds. The windows and displays carefully arranged by the merchants make each product unique and attractive. When shopping here, you can not only buy the products you like, but also enjoy high-qualit…	0.9901	5
Where to visit and eat in Hefei? It is a huge park with a new check-in point. You can walk at least 30,000 steps in the snack street and there are a lot of delicious food. Representatives of special delicacies and snacks from all over Anhui Province are here. Tourists visiting Hefei, Anhui Province must come here. The most important thing is that you don’t need to buy tickets. One-stop service fo…	0.99	5
The Garden Expo is a great place to hang out in spring, summer, autumn and winter. It is really big and you can only visit a small area each time you come. Anyway, I haven’t finished shopping yet. Spring is really a suitable season to come here. Incredibly beautiful. Flowers are blooming. There are so many tourists. Compared with when it first opened, there are many small shops opened in the park…	0.99	5
It’s such a big garden! ZF spent a lot of money to build a free garden. You can visit the garden, watch helicopters, go to the literary district to eat delicious food, and there is also a children's amusement park. The experience feels great! The transportation is also very convenient, and self-driving by subway is highly recommended! You can take landscape cars or rent electric cars in the park.…	0.99	5
The Garden Expo is the core area of ​​Luogang Park, which brings together garden art from all over the world. There are 38 city exhibition gardens here, including domestic Beijing Garden, Suzhou Garden, Wuhan Garden, etc., as well as foreign sister city exhibition gardens. Each exhibition garden has its own unique characteristics and displays the culture and customs of different regions. With the…	0.9898	5
I have never been to this place after coming to Hefei so many times. I just went out with friends on the weekend and chose to go to this place. When I entered, I found that this place is very big and there are many places to visit. Each park has its own characteristics, which is very suitable for city walks, and no tickets are required! I recommend everyone to go here!	0.9898	5
It's so beautiful that I didn't even finish it two times. When I went there for the first time, the children's park was still well established and there were few places for children to play. When I went there for the second time, there was a fighting game and the children were reluctant to leave. When I went there for the second time, the children's slide was built and I went up to experience it.…	0.9897	5
It’s really big, big, big, big, big! ! ! ! ! ! Check in on the weekend, take your family to play, and appreciate the customs of various countries. It is really eye-opening! ! ! First, it’s free to play! This is enough to reflect the high-end atmosphere and class of our Greater Hefei! ! ! The only drawback is that it's really too big inside. It would be great if the price of small cars could be lo…	0.9897	5
It's really big. We walked around for about a whole afternoon, and we only visited a third of it. We saw a lot of the park, and we still haven't finished half of it. We plan to come here again next time, and we deliberately avoided the peak flow of people. There are still many people here, at least it doesn't feel crowded. Haha, my phone has been taking pictures all afternoon.	0.9897	5
It’s really big, big, big, big, big! ! ! ! ! ! Check in on the weekend, take your family to play, and appreciate the customs of various countries. It is really eye-opening! ! ! First, it’s free to play! This is enough to reflect the high-end atmosphere and class of our Greater Hefei! ! ! The only drawback is that it's really too big inside. It would be great if the price of small cars could be lo…	0.9897	5
Luogang Garden Expo is really fun. It’s so big. There are many places for sightseeing. You can ride bicycles and tour buses. The scenery is beautiful and there are many places to visit. I recommend everyone to come to Optical Cable. There are also a lot of food. Hefei’s delicacies are all there. The fellows are making coffee. They are so talented.	0.9896	5
In early to mid-September, the "Hui Feng Wan Rhyme" 2024 Luogang Park Lantern Festival made Luogang Park popular again. Luogang Park is known as the "Window of Anhui, the Heart of the Provincial Capital, and the Lungs of the City." It has transformed from a transportation hub into a super ecology. Luogang has attracted batches of tourists with its unique charm. Transportation: ✅ You can directly …	0.9896	5
Luogang Garden Expo is really fun, the area is too big, there are many places for sightseeing, you can ride bicycles, and there are tour buses, and the scenery is beautiful. There are many places to visit. I recommend everyone to come to Optical Cable, there are many things to eat, and Hefei’s delicacies are all in it, and the fellow coffee is so talented	0.9896	5
Scenery: It covers a very large area and has pleasant scenery. Each park has its own characteristics. The International Park is very shocking. The characteristics are vivid and eye-catching. It is highly ornamental. Recommended projects: Helicopter tour can be experienced. You can visit all the scenery of the park in 5 minutes. The high-altitude scenery is exciting. Tickets: Free. Recommended rou…	0.9895	5
Coordinates: Luogang Park in Hefei, Anhui Province. I heard that it was very big before I came here. I didn’t expect that my legs would really hurt from walking there. I didn't even finish shopping in one day. There will be a viewing car when you enter. If you buy a ticket, you can sit at any time for a day. If you wave, it will stop. It is really a gathering of landmark buildings from various ci…	0.9895	5
Luogang Park is a peaceful and beautiful place in the city. The park is lined with green trees and has fresh air, providing an ideal place for citizens to relax. Walking along the trails in the park, admiring the beautiful scenery around you, feeling the tranquility and harmony of nature, makes you feel happy. In addition, the park also has children's play facilities, sports venues, etc., to meet…	0.9895	5
I visited the garden during the day and there were special performances. It was a very comfortable walk, especially the Starry Sky Sports Park next to it. My child was so excited that he didn’t want to leave at all. The Garden Expo Town has a complete range of catering options, including Fei Shu, Laoxiang Chicken, as well as mid-to-high-end catering to meet different needs. The night view is also…	0.9894	5
Luogang Park is really big. My second sister and I took our little nephew and walked for four hours from 3:00 to 8:00 in the afternoon! There are many people coming here to run, walk and walk with their children! It’s really a great benefit for nearby residents! If you want to take a walk, choose a place with lots of woods. The tree-lined paths are great, and the open grasslands are great for fly…	0.9894	5
This is my first time to visit the newly built Luogang Central Park. It is indeed very big inside. It contains exhibitions from many cities in many countries, reflecting the different characteristics of each city. The major domestic cities include Beijing, Shanghai, Chengdu, Chongqing, Xi'an, etc. It also includes Hong Kong, Macao and Taiwan, as well as important countries and cities along the Be…	0.9894	5
I visited the garden during the day and there were special performances. It was a very comfortable walk, especially the Starry Sky Sports Park next to it. My child was so excited that he didn’t want to leave at all. The Garden Expo Town has a complete range of catering options, including Fei Shu, Laoxiang Chicken, as well as mid-to-high-end catering to meet different needs. The night view is also…	0.9894	5
The Garden Expo is a comprehensive park full of natural beauty and humanistic charm. Whether you are admiring flowers, strolling in gardens, or visiting cultural activities, you can feel the heritage of Chinese traditional culture and the baptism of natural beauty. Many hot girls and handsome guys came to the May Day Electronic Music Festival this time, injecting fresh blood into the Garden Expo,…	0.9893	5
I took the high-speed train from Nanjing to Hefei to travel and took a taxi. The driver highly recommended the internet celebrity attractions here. It was really unique. Eating here and taking a walk here make you feel very relaxed and cool in summer.	0.9892	5
As the Central Park of Hefei's new megacity, its popularity must be very high. It also includes 38 foreign parks in the city, each with its own characteristics, and it is still very good. There are also many entrances to the parking lot, so plan your route in advance if you go there. The huge airport runway is endless as far as the eye can see. It’s not too wide, and it’s very photogenic during t…	0.9891	5
The light show was really worth it. The iron flower lasted for 15 minutes. I told my children that the iron flower alone was worth the ticket price. I didn’t deserve to see it if the lights were turned off. . . It’s over at the end of the month. Why is the light show originally built by Huaxue dismantled? Many friends from out of town want to see it but they haven’t had time to see it yet. It sho…	0.989	5
The environment is very good, it's very big inside~ I feel tired every time I come here, haha. There are many places to eat, and the variety is complete~ There is also a children's playground for babies, where you can dig sand and play on slides~ This is a very good place to take your children out~ The inside is also very hygienic, the ground is very clean, and the roads are quite wide~ There are…	0.989	5
It is a super big park with small gardens in various cities on one side. There is a pond, a bridge, and a runway in the back. There is a fashionable snack street in the back. There are large shuttle buses and small cars that can be rented by one person. It is basically satisfactory for eating, drinking, and having fun. It is now well constructed. There are many students on autumn outings, and the…	0.9887	5
The company went to Hefei for a meeting at the end of the year. I went to Luogang Central Park for team building. I heard that it was renovated from the previous airport. It is also the Garden Expo in Hefei. It has a smaller version of the parks in various provinces and cities across the country. Haha, because each team has to do a task, so I didn’t visit them all. I took the time to take a few p…	0.9886	5
Favorite park! One word review: Great! The park is really beautiful, the city pavilion is also very unique, and there are all kinds of delicious food! It’s a place where my wife and I often go on dates!	0.9884	5
Beautiful environment....... The site is large, crowded and bustling. It is very interesting and meaningful. Ah ah ah ah ah ah ah ah ah ah ah ah ah ah ah ah ah ah ah ah ah ah ah ah ah ah ah ah ah ah ah ah ah ah ah ah ah ah ah ah ah ah ah ah ah ah ah ah ah ah ah ah ah ah ah ah ah ah ah ah ah ah ah ah ah ah ah ah ah ah ah ah ah ah ah ah ah ah ah ah ah ah ah ah ah ah ah ah ah ah ah ah ah ah ah ah ah…	0.9884	5
Luogang Central Park is really huge, and I didn’t even finish it after visiting it for many days. But it is very suitable for bringing children here. My grandson can run many laps inside every time he comes. I was so tired that I went back to take a shower and then fell asleep. Now that spring is here, the flowers are blooming one after another, and the atmosphere is better. There are a lot of sn…	0.9884	5
It’s really, really, really big! It is indeed the largest city park in the world! I took my eldest brother to ride a bicycle. It was so fun to ride on the airport runway. I didn’t go into other places in detail. I simply liked the large lawn on the central axis. It was so fun to run around. I also saw people flying kites. It is really a luxurious venue. There is no need to worry about kites touch…	0.9884	5
There are still many areas inside that have not yet been built. They are very, very large, and there are convenient toilets and rest stations and convenience stores everywhere. The air is very good and beautiful. After walking for two hours, I came to the iconic big mushroom. I couldn’t go in, so I took a photo from a distance. Personally, I think it has the potential to rival Xuanwu Lake in Nanj…	0.9884	5
Luogang Central Park: The new green heart of the city, the new charming landmark. Luogang Central Park is like a bright pearl, shining on the city's map, bringing endless surprises and beauty to people. When you step into the park, the first thing you see is the vast green space. The large lawn is like a green carpet, which makes people want to run and play. The trees are shady and the flowers ar…	0.9883	5
I went to the Garden Expo Garden for a walk. The park is really big. I haven’t finished it in a day. Each garden has its own characteristics, including some overseas gardens, as well as the Nanjing Garden and the Hong Kong Garden. The scenery along the way is very beautiful. There is a local chicken restaurant. I had lunch there. It is very suitable for taking photos and checking in. I took a lot…	0.9883	5
Luogang Park is really big. There are many activities held during the Lantern Festival, which are very interesting. There are also great drone performances and lantern riddle guessing activities. You can also bring the whole family for a leisure outing when the sun is shining. You can spend a whole day in it. There are also many shops inside to meet the needs of food, clothing, housing and transp…	0.9883	5
I thought there wouldn’t be so many people at the Garden Expo after the craze faded, so you thought too much about the weekend. The sun is just right for travel. The terminal and Beijing’s Red Wall are very popular. Just avoid the crowds. The Huangmei Opera performance in the Anqing Pavilion is just right. I can’t finish it. Because it’s too big, I focused on the Anhui Pavilion. There is a sights…	0.9882	5
I thought there wouldn’t be so many people at the Garden Expo after the craze faded, so you thought too much about the weekend. The sun is just right for travel. The terminal and Beijing’s Red Wall are very popular. Just avoid the crowds. The Huangmei Opera performance in the Anqing Pavilion is just right. I can’t finish it. Because it’s too big, I focused on the Anhui Pavilion. There is a sights…	0.9882	5
Not abroad, but in the capital city of Hefei... This used to be Hefei's airport, but now it has been reused and turned into the largest park! The former terminal building is still in the park and has become an excellent historical building in Hefei. There is an endless stream of tourists coming to visit... The renovation is really good now. High-end restaurant brands (red roofs) have also moved i…	0.9881	5
The Hefei Garden Expo in Luogang Central Park is well arranged. Design concepts for each library area are also available. The park is still adding facilities, including a food area, and hopes to add more cultural and creative areas, interactive communication areas, and museum exhibition areas. There are volunteers in the park providing services to tourists visiting here, and they do a good job. H…	0.988	5
The Hefei Garden Expo in Luogang Central Park is well arranged. Design concepts for each library area are also available. The park is still adding facilities, including a food area, and hopes to add more cultural and creative areas, interactive communication areas, and museum exhibition areas. There are volunteers in the park providing services to tourists visiting here, and they do a good job. H…	0.988	5
After not going there once, I like Luogang even more. It really can satisfy all kinds of landscapes, including scenery, gardens, various buildings, various flowers, and everything to eat. Looking at the increasingly perfect Luogang Park, I really like it more and more! As a free comprehensive park, I really think it’s great!	0.9879	5
The Garden Expo has been open for so long, and this is the first time I went there. It's really big... Renting a car costs 80 an hour, which is a bit expensive, but it's really convenient. Some pavilions are very unique and quite fun. Children can skate on the ice for 68 hours for three hours, and the price is quite reasonable. There are many restaurants inside with rich choices. You can’t finish…	0.9879	5
Well, it’s the second time I’ve come here, and I didn’t go shopping much the first time. This time I took my kids with me, and after a few rounds of shopping, it was too big, and it was too tiring. It’s nice to look at. I’ll have to plan this car well next time. If you’re bringing kids with you, you’ll need to rent a car, otherwise it’ll be very tiring. I’ll give you a hug later.	0.9879	5
It's very big, as big as a walk-on leg. If you drive there, some parking lots are free before they are repaired. The price of the built parking lot is also very cheap. I can't remember clearly, the average is about 2 yuan an hour, so there is no need to walk off the leg in order to save parking fees. My suggestion is to navigate directly to a nearby parking lot such as Beijing Park, which seems t…	0.9879	5
It's a big park, and the facilities inside are getting better and better. There are places for adults to play, and there are places for children to play. The most attractive thing is probably the various architectural parks with regional characteristics in the Garden Expo Town. It's fun to play and learn a lot. It's really good. Every time my relatives come, I have to take them here. There is no …	0.9877	5
How can you not watch the lanterns during the Mid-Autumn Festival? The lanterns in Central Park are really worth seeing. Although there are not many exhibitions in the park, they are very exquisitely arranged. The sparkler show is also worth checking in. It is recommended to go in advance to reserve a seat. There is one session each at 7:30 and 8:30.	0.9876	5
The environment is really great. It is a promotional window for our Anhui characteristics. It is recommended that we provide more guidance in cultural and creative industries. There are some large-scale performances and music festivals held from time to time, and the venue is very large. It would be better if the road signs were clearer when turning around. Each province has its own characteristi…	0.9875	5
You will always remember the good times of the year, when the oranges are the most orange and the greens are the brightest. Today’s Hefei Fenglin Road, Garden Expo Garden, and Bao Park have just the right scenery. There are forests, lakes, and maple leaves. In your free time, meet up with a few friends to experience the charm of this city in early winter. It's still worth going occasionally, it's…	0.9873	5
List of must-play parks in Hefei! Located on the main avenue of Baohe District, Hefei City. If you want to go shopping as a family on the weekend, you need to reserve tickets in advance. It's so big inside that you can't finish it all. There are also tickets for Matata Animal Park, bumper cars, and an orbital cinema. The park features characteristic buildings, as well as tens of thousands of tree…	0.9873	5
I went there during the National Day and there were so many people. Now there are a lot less people. The gardens are really big. I can visit the Anhui Garden for a whole day. Because I have a baby, I rented an electric car. It’s 80 an hour. It’s a little expensive, but it saves me walking. As for gardens, I think Urumqi and Kunming Gardens are more unique and worth a visit. The Garden Expo Town h…	0.9871	5
I went there during the National Day and there were so many people. Now there are a lot less people. The gardens are really big. I can visit the Anhui Garden for a whole day. Because I have a baby, I rented an electric car. It’s 80 an hour. It’s a little expensive, but it saves me walking. As for gardens, I think Urumqi and Kunming Gardens are more unique and worth a visit. The Garden Expo Town h…	0.9871	5
I have my own memories of the city in the old terminal✈️After all, my first trip took off from here...but it’s hard to recall its original appearance. Hahaha, the open layout looks refreshing and comfortable. The outdoor area is obviously surrounded by various business districts. Eating and drinking is the best way to meet the needs of tourists. I don’t dare to come when there are many people, bu…	0.987	5
The popularity of Luogang Park, which was hugely popular during the National Day holiday, has now cooled down a bit. I can finally check in and take photos while there are few people. I have to say that Luogang Park is really big inside. Generally speaking, the supporting facilities and restaurants inside need to be improved and strengthened. Maybe as more businesses come in, the experience will …	0.987	5
Big, huge, super huge. You have to go there at least twice to finish the stroll. You will definitely get lost the first time you go there, and you may not be able to find the place the second time you go there. You have to choose a good weather to go out, otherwise it will affect your viewing mood, because it is really big and very tiring to walk. Chengdu, Beijing, and Nanning are all quite uniqu…	0.9869	5
It's very big and beautiful. It's great for taking pictures. You just need to bring a boyfriend who can take pictures. It's good in every aspect. The environment is very big. I heard that there are 38 months inside. I spent more than a dozen of them that day. I was so tired. I went back at noon in the morning and came out at 7 pm. The route is also very good. You can find a map after walking a fe…	0.9868	5
It's very big and beautiful. It's great for taking pictures. You just need to bring a boyfriend who can take pictures. It's good in every aspect. The environment is very big. I heard that there are 38 months inside. I spent more than a dozen of them that day. I was so tired. I went back at noon in the morning and came out at 7 pm. The route is also very good. You can find a map after walking a fe…	0.9868	5
The 2024 Hefei Luogang Park Lantern Festival will be held from September 8th to October 31st~ It has been very popular since it started! The theme is "Lighting the Light of Science and Technology, Lighting up the Great Lakes and Famous Cities", which is divided into four major sections: "Songs of the Prosperous Age", "Anhui Style and Anhui Rhythm", "Fantastic World" and "Corico Style". The style …	0.9867	5
The park is really huge. I came here twice and finally got a rough tour. The first stop was the Beijing Garden, which was very beautiful and spectacular, with unique garden features! When I went there, the pomegranate trees were full of ripe pomegranates. Then we walked around the International Park. The second time I specifically chose to visit Anhui Garden, and also watched the Huangmei Opera. …	0.9867	5
I brought my family here to visit the park. I saw the event from ** and came here with the mentality of trying it out. It was really good. The food was delicious and the service was enthusiastic and attitude was good. I chose a seat by the window to dine. You can enjoy the sunshine and view the scenery. It is very good and worth recommending.	0.9864	5
A large park in the city center. The current city center actually used to be considered marginal. This shows how rapidly the city is developing. It’s a very nice place. Last year’s Garden Expo was very interesting. Now it is also a great big park with blue sky and white clouds, and there are often many activities. "Luogang Central Park" Garden Expo Town is also very good. But business seems to be…	0.9864	5
I brought my family here to visit the park. I saw the event from ** and came here with the mentality of trying it out. It was really good. The food was delicious and the service was enthusiastic and attitude was good. I chose a seat by the window to dine. You can enjoy the sunshine and view the scenery. It is very good and worth recommending.	0.9864	5
Hefei Tourism｜Luogang Central Park (Hefei Garden Expo Park) is big! big! big! big! It's really too big and your legs will break if you walk on it. I suggest you don't think about finishing it in one go unless you are really strong. But of course there are many advantages besides being large. The garden landscape is really carefully designed. There are many types of flowers and plants. There are v…	0.9862	5
The weather was good on weekends, so I came to Luogang Central Park to let my mood relax. Except for the strong wind and the large area of ​​the park, everything else was satisfactory. It's good for walking around with kids. Picture 1 is the background of an Internet celebrity. It’s a rare visit, so be sure to take a photo. Picture 2 is the amusement park area where you can play with your kids, a…	0.9862	5
I have been to Luogang Central Park, which opened in October last year, three times. I haven’t visited all of it yet. My biggest feeling is that it is so big that I can’t finish it. I have visited more than 30 city exhibition gardens and several international exhibition parks, and I still can’t finish it. It is quite unique and suitable for checking in and taking photos. When spring comes, the fl…	0.9862	5
Big, big, the place is too big. The scenery is really beautiful and there are many places suitable for taking pictures. There are also many places where you can drink tea. When you are tired from walking, find a tea room, sit down, relax and drink tea. Highly recommended, a great place to bask in the sun, take a walk, and relax!	0.9862	5
Very beautiful! It is very pleasant to take a walk in the evening. It is very big and can be visited all day long. It is suitable for families to play together. The parks in many different places have their own characteristics and take pictures. There are many amusement facilities on the airport lawn at night that adults and children can play, such as the pirate ship rotating flying chair, etc. Y…	0.9861	5
The new sign of Hefei is the super-large world-class Central Park. It took my mother to visit it twice before she could finish it. The characteristic buildings of various cities are displayed here. It can be said that after two days of shopping, there are many things to eat from all over the world. It is very suitable for walking children. The road is very flat, there are many recreational facili…	0.9859	5
The first time I came to Luogang Central Park was the music festival. The planning was very good, the venue was very clean, and the transportation was more convenient than expected. It was not far from the door to the music festival venue. There were a lot of food and drinks outside. It was quite suitable for holidays. It is a good place to visit in the city. If there are events here, I will come…	0.9857	5
I went there in December, avoiding the highest peak. The weather was very good on the day I went. I went to several parks. Anhui Park is really big. No, I should say that the entire Luogang Park is so big! It’s really big and you can go there for a whole day without repeating anything. It’s considered a new landmark attraction in Hefei! It is still highly recommended to visit it. Each park is ver…	0.9857	5
I traveled to Hefei during the Qingming Festival holiday. There were still a lot of people in Luogang Park. Fortunately, the place is very large and you won’t feel crowded even if you spread out. I visited various Chinese and foreign gardens, which is very suitable for taking photos and checking in. During the Kite Festival, I also participated in flying a kite. It was fun and my mood improved. T…	0.9856	5
Do you still remember the old Luogang Airport? The Gaga terminal building and the missing luggage conveyor belts are now beyond the reach of you and me. The blue sky and the warm sun are so beautiful. Check in at the Hefei Garden Expo and experience the comprehensive venue with the theme of innovation - Anhui Innovation Museum. The overall sense of technology is very high. There are 38 urban exhi…	0.9855	5
The setting sun on the square made the two people I love dazzling✨That’s it for beautiful days (⁎⁍̴̛ᴗ⁍̴̛⁎). I walked around until evening. The iron paintings of Wuhu Garden in Anhui Garden at night are really beautiful! The iron vertical silver hook shows strength! What ingenious thought was used to refine the iron block into a soft shape that wraps around the finger, full of life and interest, a…	0.9854	5
The Green Expo attracted me to take a closer look with its natural scenery and rich plant resources. It covers an area of ​​more than 500 acres and my legs really ached from walking around. The design of the botanical garden is inspired by the Netherlands, the capital of flowers. The entire park is very large and planted with rare flowers from all over the world. It is well worth visiting. The ar…	0.9853	5
Luogang Park is located in Baohe District, Hefei City, Anhui Province. It is an urban park integrating leisure, sports, culture and entertainment. The park has a total planned area of ​​12.7 square kilometers and is currently one of the largest urban parks in China. After getting off the subway, there is a bus to the old terminal. Then you can choose to walk or buy a sightseeing ticket for 30 yua…	0.9853	5
It's a very large park. The location is easy to find, just a few steps away from the subway. I didn’t finish shopping all afternoon. It was good to go and relax with friends in the afternoon. Many families took their children to play. One selling point is that you can experience taking a helicopter, and I didn’t ask how much it costs. It's good to go shopping and relax while staying in the room. …	0.9853	5
Garden Expo ➡️No tickets, no tickets, no tickets. Suggestion: Take a bus for 30 yuan/person. The park is very big, and walking is really tiring. There is a reason for the existence of buses. There are cars, and you can save a lot of walking. There are Hong Kong, Macau, and Taiwan Gardens, Huizhou Architecture Park, Shenyang, Changsha, Nanjing, Xi'an and other gardens. The rose flowers are bloomin…	0.9853	5
I never had time to go shopping. There were so many people on National Day that I didn’t want to come. It was a good time to come during my free time and there weren’t many people. The park is really big. Half of it is a variety of landmark buildings for viewing, and the other half is the park. It is also very good to enjoy the flowers, plants and trees. The most conspicuous thing is the former p…	0.9853	5
The Green Expo attracted me to take a closer look with its natural scenery and rich plant resources. It covers an area of ​​more than 500 acres and my legs really ached from walking around. The design of the botanical garden is inspired by the Netherlands, the capital of flowers. The entire park is very large, and rare flowers from all over the world are planted. It is well worth visiting. The ar…	0.9853	5
I never had time to go shopping. There were so many people on National Day that I didn’t want to come. It was a good time to come during my free time and there weren’t many people. The park is really big. Half of it is a variety of landmark buildings for viewing, and the other half is the park. It is also very good to appreciate the flowers, plants and trees. The most conspicuous thing is the for…	0.9853	5
I waited for the wind of the National Day in Luogang to go and found a weekend to go. As expected, there were still a lot of people. I went shopping for an hour and didn’t even finish half of the food area. But I caught up with the runway under the sunset, and it was still beautiful. I saw a lot of criticisms online before, but I actually went there. I still think it’s great. It depends on whethe…	0.9852	5
This is a very large park built in 2003. After a day of running, I only covered the Garden Expo area. The area is too big, about 1/3 of the area. South of Hefei South Station, maybe because of the hot weather, there are not many people. No reservation is needed. It can be reached by Lines 1 and 5. It is suitable for people with good physical strength. There are Dream Lawn, Anhui Garden, Internati…	0.9852	5
Luogang Central Park is the "green heart" promoted by the provincial capital, and its latest positioning is "the window of Anhui, the heart of the provincial capital, and the lungs of the city". As one of the most anticipated areas in Hefei, Luogang Central Park was renovated and built on the basis of completely retaining the old airport. It has a total area of ​​12.7 square kilometers, which is …	0.9852	5
I waited for the wind of November 1 in Luogang to go and found a weekend to go. Not surprisingly, there were still a lot of people. I went shopping for an hour and didn't even finish half of the food area. But when I caught up with the runway under the sunset, it was still beautiful. I had seen a lot of criticisms on the Internet before, but I actually went there. I still thought it was great. It…	0.9852	5
Overall, it's still very good. The park is large and scattered, so you can't finish it in one day. I kept walking without stopping, walking more than 20,000 steps in anger. Each park displays the characteristics of each place and is suitable for families, groups of girlfriends, and close friends to visit together. There are also various foods, drinks, and entertainment for sale outside the park. …	0.9852	5
There is a beautiful park in my hometown Hefei called Luogang Park. It has beautiful scenery and green trees, and there are many tourists playing there. Today I went to Luogang Park to play with my mother, aunt, and sister. When you walk into the door, you will see a long flower belt. The flower belt is blooming with flowers of various colors, including red, yellow, blue, purple... so beautiful!	0.9851	5
The park is large and very unique, but it is very expensive to visit. If you are a family, it is best to rent a car. Don't drive. Driving means that you are likely to backtrack. Take a taxi and choose a location. If the location is wrong, it will take a long time to take a detour. It is recommended to locate directly at the entrance next to where you want to go. Keep your phone fully charged and …	0.9851	5
Luogang Park is located in the transition zone between the old city and Binhu New District. It was built based on the original Luogang Airport. It is bounded by Fanhua Avenue to the north, Jinxiu Avenue to the south, Baohe Avenue to the east, and He'an Expressway to the west. It has a total planned area of ​​12.7 square kilometers, which is approximately equal to 4 New York Central Parks and more…	0.985	5
Luogang Park was renovated from the previous Luogang Airport. It is really big. Fortunately, there are battery cars. It is really impossible to walk around. There are many parks, but we only visited a few relatively centralized ones. There were many scattered parks, and we didn’t even visit them with our baby. The hot pot and giant pandas in the Sichuan Park were very interesting. There are also …	0.985	5
The Lantern Festival is held on the fifteenth day of the first lunar month. After the Lantern Festival, the Spring Festival of 2024 will officially end. I took the subway to Luogang Central Park. I arrived late. There were many activities that I missed. The weather was so cold, but many people came to play. The park is very big. I only visited a small part. I guessed the lantern riddles but I cou…	0.985	5
In the world of foodies, the only thing you can't live up to is good food. How can it not be considered happy? Check out the delicious food everywhere. At a treasure restaurant in Luogang Park, there are many people queuing up every day. The lobster is delicious, big and fresh, and it is a full plate. It is simply not too happy. It’s a bit excessive to charge for parking inside now. Haha, #this s…	0.9849	5
The park is so big that you won’t be able to finish it in one visit. When you walked out, you walked to Doubtful Life, which has relatively complete facilities and a lot of food. It was very convenient and the food was all concentrated in one area. The environment was good, and later we even had a hot air balloon ride. You can stroll around the museums in various cities slowly, and the photos and…	0.9848	5
Luogang Central Park is a stunning urban oasis that skillfully blends nature with urban landscape. The park has vast green spaces and diverse flora, providing visitors with a peaceful and relaxing environment. Whether you like walking, running, cycling or picnicking, there's something for you here. In addition, the park also has various entertainment facilities and activity areas, providing a wea…	0.9848	5
The park is well constructed, with clear skies and a lot of people. It is suitable for weekend family gatherings or walking with children. The park is large, so check the guide map in advance to avoid backtracking. If you are bringing a baby, it is much more convenient to push a stroller, but it will be tiring to hold the baby. You can enjoy the scenery, ride bicycles, and occasionally see artist…	0.9848	5
The park is so big that you won’t be able to finish it in one visit. When you walked out, you walked to Doubtful Life, which has relatively complete facilities and a lot of food. It was very convenient and the food was all concentrated in one area. The environment was good, and later we even had a hot air balloon ride. You can stroll around the museums in various cities slowly, and the photos and…	0.9848	5
The park is well constructed, with clear skies and a lot of people. It is suitable for weekend family gatherings or walking with children. The park is large, so check the guide map in advance to avoid backtracking. If you are bringing a baby, it is much more convenient to push a stroller, but it will be tiring to hold the baby. You can enjoy the scenery, ride bicycles, and occasionally see artist…	0.9848	5
It's close to home, come and hang out if you have nothing to do! It’s really super big! Every time I come, I visit an area. There are flowers, grass, buildings, and places to eat and drink! There are so many flowers! Love the flowers! The photos are great! The different buildings are also super beautiful! I didn’t expect that the old airport would become so beautiful now! Will come often in the f…	0.9845	5
Going to the Luogang Lantern Festival on the night of the Mid-Autumn Festival was a great experience. It has just rained and the weather is slightly cool. There are not many people tonight, and the lights with various themes are very colorful. From a distance, you can see the trees full of lanterns, and it's quite pleasant to walk along the path quietly. Very well designed. Summary: Navigate to t…	0.9844	5
This park is very big, so it is important to have a good guide. There are signs when entering the park. It is clear where you want to go. The scenery is beautiful and the flowers are beautiful. It is very suitable for taking pictures and checking in. There are many people and there are places to play. The environment is very good and the air is fresh. This is a good choice.	0.9844	5
Transportation: Take Metro Line 1 and get off at Luogang Station, then take the special bus to Luogang. Attraction features: The total planned area is 12.7 square kilometers, which is approximately equal to 4 New York Central Parks and is as big as more than 1,700 football fields. [45] It is currently the largest urban park in the world. It uses a large area of ​​​​water forest space to purify th…	0.9842	5
It’s beautiful, delicious, and fun. If the weather is good, go take photos and camp, see the beautiful scenery, taste the food, and appreciate the scenery. It’s a place worth visiting. It’s recommended to find a time with few people.	0.9842	5
I went on a trip last year and it was really great. The sightseeing bus is the best value for money I have ever seen. It was so big that I couldn’t finish the tour. The scenery was carefully designed. I went to several museums, each of which is quite unique. It is definitely worth a visit. There was a band the night before. Although some staff may not know how tourists should go because the venue…	0.9841	5
I went there on the eighth day of the Lunar New Year. Why were there so many people there even though they were all at work? I originally wanted to park at P6, but I drove all the way and there was no place. I had to go through the tunnel and parked at P19. And the inside is really big. I used to think that the Beijing Garden Expo is bigger, but it is even bigger here. It took me a long time to w…	0.9841	5
The park is super big and very popular, so be sure to take the 30 yuan bus, otherwise you will be exhausted. You can get on the bus at any station. There is no limit on the number of times on the day. It is very cost-effective. There are many snacks inside, and I also bought tea Momodo and many restaurants. However, I feel that there are not many people eating, and the various parks inside are st…	0.9841	5
It is a beautiful place suitable for family outings, exercise, couples dating, company team building... It is far away from the city, so the air is fresh, the scenery is pleasant, and tourists can be seen everywhere taking photos and checking in. There are many bathrooms, and there is a large bathroom every other place, which is very user-friendly. There are also plenty of curbside seats. A rare …	0.984	5
The transportation is very convenient. You can get there by subway line 5 and line 3. The park is very big and the environment is very good. In November, the lawns are green and there are many flowers blooming. It is full of spring. There are not as many tourists as when the park first opened during the National Day. The experience is better. There are also many restaurants, milk tea and coffee s…	0.9836	5
The world's largest urban park - Luogang City Park. I admire the Luzhou Moon that I have longed for in Luogang Park, which is the window of Anhui, the heart of the provincial capital, and the lung of the city. The real beauty is stunned and shy, and the bright moon shines on half of the city. Because of Xu Song's "Luzhou Moon", I stared at the sky in a daze at night after arriving in Hefei. The m…	0.9836	5
The park is not far from my home. On a sunny morning, walking into a park shaded by greenery feels like entering a colorful world. The fresh and soft breeze shuttles among the dense trees, adding a vivid atmosphere to this peaceful picture. Strolling along the paths of the park, you are surrounded by lush woods, like a green barrier. The blooming flowers are like a warm welcome, blooming with the…	0.9836	5
The transportation is very convenient. You can get there by subway line 5 and line 3. The park is very big and the environment is very good. In November, the lawns are green and there are many flowers blooming. It is full of spring. There are not as many tourists as when the park first opened during the National Day. The experience is better. There are also many restaurants, milk tea and coffee s…	0.9836	5
Luogang Central Park feels like you can never finish it. There are also some activities from time to time. It is a good place to spend time. Many places are also very beautiful to take pictures. btw, the food in Anhui Specialty Snacks Town is quite delicious, especially the Wuhu red-skinned duck, which tastes better than some specialty stores outside. The freshly baked fat and juice are very full…	0.9835	5
Although it is not very close to home, we have been here many times. The perfect place to walk your kids. The park is very big, so you do need to bring a stroller when walking your kids, especially those who need to be hugged after walking a few steps. Of course, there are also many paid electric vehicles and shuttle buses in the park, both large and small. There are many parking lots in the park…	0.9835	5
This is the largest park I have ever visited. I can’t even spend a day there. It is indeed the big oxygen bar in Hefei, our capital city. It has delicious food, B&B buildings, and the most amazing airport runway. When I was a kid, I always watched planes take off on TV. Now I can experience the airport runway up close and personal. It is really a different experience and it is great.	0.9835	5
Luogang Central Park feels like you can never finish it. There are also some activities from time to time. It is a good place to spend time. Many places are also very beautiful to take pictures. btw, the food in Anhui Specialty Snacks Town is quite delicious, especially the Wuhu red-skinned duck, which tastes better than some specialty stores outside. The freshly baked fat and juice are very full…	0.9835	5
The weather has been really good recently, so it’s perfect for going out. I’ve checked out the parks near my home many times. Finally, I found a huge park where I can stroll around. Parking is very convenient and the fees are reasonable. I encountered a rainbow cloud on the first day. It’s so beautiful and perfect for checking in and taking pictures. Although there are many people, the park is bi…	0.9834	5
Hefei Luogang Central Park was officially opened to the public this year. The most popular ones in the Garden Expo are the 38 unique urban exhibition gardens. The 38 themed exhibition gardens are well-proportioned and have different styles. While walking, the sceneries change with every step, as if you are traveling through a thousand-year history. Luogang Central Park is Hefei’s newest business …	0.9834	5
The weather has been really good recently, so it’s perfect for going out. I’ve checked out the parks near my home many times. Finally, I found a huge park where I can stroll around. Parking is very convenient and the fees are reasonable. I encountered a rainbow cloud on the first day. It’s so beautiful and perfect for checking in and taking pictures. Although there are many people, the park is bi…	0.9834	5
Hefei Luogang Central Park was officially opened to the public this year. The most popular ones in the Garden Expo are the 38 unique urban exhibition gardens. The 38 themed exhibition gardens are well-proportioned and have different styles. While walking, the sceneries change with every step, as if you are traveling through a thousand-year history. Luogang Central Park is Hefei’s newest business …	0.9834	5
I came here for the second time. The park is really big. I visited the Anhui Garden in one afternoon. The scenery was very beautiful. It is suitable for families to come together. You can really see the landscapes of various places without going far. I was lucky. I also encountered a performance. It was really exciting. You can also take a photo with Zhu Bajie for free. The children are very enth…	0.9834	5
The weather is clear and the air is crisp, so it’s best to take a stroll in Luogang Central Park. The sun shines gently, paving a golden road, and every step feels like stepping on warm poetry. Walking along the path, the breeze caresses your cheeks with a natural intimacy. The Garden Expo town next to you is bustling with activity, and shops are dotted like stars. They are either decorated with …	0.9833	5
The lantern show was great. There were so many people. It opened on the 8th. There was no need to queue at the north gate of the Anhui Garden that night and we entered smoothly. The various themed light shows along the way were very beautiful. There were phoenixes in the sky. The themed light show in the middle of the river echoed the reflection in the river. It was simply beautiful. At eight o'c…	0.9831	5
Central Park has become very popular since it opened. I finally took the opportunity to take my children to play there. Although it is a bit far and the sky is a bit dark, the overall feeling is very good. I visited the Beijing Garden, Kunming Garden, and several foreign gardens. Each small garden is very exquisitely designed, and it can be seen that it has been carefully designed. The most unfor…	0.9831	5
The largest city in the world, Central Park, is indeed well-deserved. There are shops of various styles here, restaurants for tourists to dine, gymnasiums for sports enthusiasts to exercise, theme parks with regional customs, and outdoor bars for tourists to relax, entertain and enjoy a good life. Luogang Central Park is a good place to spend the weekend.	0.9831	5
I came here for a walk on Saturday night. It happened to be raining. There were few people and it was very comfortable. I walked from Luogang Subway Station. Looking at the map later, I felt that it would be more appropriate to walk from north to south if I came out of Shanda Station. The whole place is very big, and there are actually quite a lot of places to eat, including various fast food bra…	0.9829	5
It just so happens that the 14th China Garden Expo (Hefei) has more than 30 large and small parks, and there are about 8 foreign ones. You can watch Avanti, and you can enjoy Beijing Garden films. It is so fun. You can also learn about plants and appreciate the great rivers and mountains. The different garden landscaping arts in multiple regions are very suitable for all ages. You can come here a…	0.9828	5
It's quite fun, but it's too big and tiring to walk around, and there are no bikes allowed inside. If you have children, it’s best to bring a skateboard, otherwise you won’t be able to go shopping much. Personally, I recommend the Anhui Garden, which is more distinctive, and the Beijing Garden, which has red walls and is good for filming. When the weather is nice on weekends, the whole family can…	0.9826	5
The park is too big, and it’s troublesome to queue up for sightseeing buses. If you don’t take a sightseeing bus, the road is too far, nearly 10 kilometers, and you may not be able to finish it in one day. It is the largest park I have seen so far. After the original Luogang Airport was moved and renovated, it became the current Luogang Central Park. Some scenic spots are pretty good, and the ori…	0.9826	5
I brought my children here to play, and it happened to be a thunderstorm, but it did not affect the children's mood. The water park is very big, and the children can play there for a whole day. The environment is also very good, very clean, and the staff inside is very friendly. It is worthy of being the capital of Anhui Province. I will bring my children to play if I have the opportunity...	0.9825	5
Luogang Park is located between the old city of Hefei and Hefei Binhu New District, with a total area of 12.7 square kilometers, approximately equal to 4 New York Central Parks, and as large as more than 1,700 football fields. It is currently the largest urban park in the world. The official summarized it in 12 words: the window of Anhui, the heart of the provincial capital, and the lungs of the …	0.9823	5
I passed by by chance and went in to take a look. It was very, very much beyond my expectations. I arrived in the evening and the overall environment was elegant and unique. Anhui Garden integrates the characteristics of each city, including traditional Hui style, ancestral halls, Anhui style and Anhui charm. Red Lu'an; the shepherd boy points to Xinghua Village, the Four Treasures of the Study, …	0.9823	5
The summer vacation is coming to an end. I thought there wouldn't be many people around. I found a working day to take my parents for a walk. It was good. It wasn't hot or rainy. It was very comfortable. I have to say that this runway square is really big. It was very comfortable to walk around with the breeze. It was perfect when I was in a good mood. It was so good to be alive.	0.9822	5
The environment of the Garden Expo is very good, um, you can see all the circular tubes, which are quite unique. There are also delicious restaurants and entertainment projects inside, which are more convenient and unique. People from all over the place come here to play and visit, and it also allows us to understand, um, the local cultural scenery of each region, which is also a kind of learning…	0.9822	5
I heard that the garden expo here is good, so I came here to have a look. There are quite a few people there on New Year's Day, but because the venue is huge, it's still very comfortable to walk around. Because of the large number of people, all the battery cars in the park were rented early. So I could only walk and wander around casually for a while. At the beginning of the new year, everything…	0.9822	5
Checking in to the largest park in the world, haha, there are quite a lot of people. This is my first time to visit domestic parks and foreign parks. Next time I come, I will visit the parks in the province. The whole park is really big, and it is so tiring to walk. Each park has its own local characteristics, and a lot of thought was put into its construction. Hefei also has a business card.	0.9821	5
The largest park in Hefei, formerly an airport Now it has been transformed into a park. It is so big inside that you can’t even explore it in one day. I went there twice and I didn’t finish it. It’s so difficult to get around. There are many museums to visit and the sunset is beautiful. You can rent trams inside and there are also children riding bicycles on the track. You don’t have to worry abo…	0.9816	5
Luogang Central Park was renovated from Hefei Luogang Airport, which was permanently closed on May 29, 2013. The park is planned to cover an area of ​​12.7 square kilometers, which is equivalent to the size of more than 1,700 football fields and approximately four New York Central Parks. Such a large urban central area has been transformed into a park, which embodies the concept of "giving the be…	0.9816	5
The Garden Expo is so big. I didn’t expect that there would still be so many people there just a few months after it opened. The runway is so spacious. It’s so fun to fly a kite in such a big open space. Walking for such a long time is really exhausting. Fortunately, I have a power-assisted electric scooter, otherwise I really wouldn’t be able to walk. The exhibition areas in each region have loc…	0.9816	5
The Garden Expo is so big. I didn’t expect that there would still be so many people there just a few months after it opened. The runway is so spacious. It’s so fun to fly a kite in such a big open space. Walking for such a long time is really exhausting. Fortunately, I have a power-assisted electric scooter, otherwise I really wouldn’t be able to walk. The exhibition areas in each region have loc…	0.9816	5
Take advantage of the National Day holiday and take your children to Luogang Park. I flew here many years ago, but it is no longer what it used to be. I haven't had the chance to do it since the park opened. These are just for the circus. Pick something that the children like. The park is worth visiting, and the circus is also exciting.	0.9815	5
The architecture of the great attractions is full of history and culture, and you can see stunning artwork and landscapes everywhere.	0.9815	5
It was my first time to visit the renovated Luogang Park during the Reading Month event. It’s a nice big park with a full range of food and drinks, including cafes, bookstores and post offices. Stamp lovers will also have fun. Dogs are allowed, just on a leash. There is a big lawn and a large activity area. There are many various pavilions in the Garden Expo. It is a good place to take the family…	0.9815	5
I have never seen so many flowers at once! Completely immerse yourself in the world of flowers. As soon as I got out of the subway, I met the peony fairies. They were so delicate and beautiful that I only saw them in paintings in the past, but now they are everywhere. On the way to the Rose Garden, I saw a sea of ​​flowers. I couldn't name them, but that didn't stop me from falling in love with e…	0.9814	5
Luogang Park is indeed very big, a giant among urban parks in the world. It is a ten-kilometer drive to take a sightseeing bus in the park. Do you think it's big or not? The park has several exhibition areas, including Anwei Garden. There are international parks and domestic parks in various provinces and cities. There are also various flower and tree gardens with large areas. There is also a pla…	0.9814	5
, the park is very big, a super big one for taking children during the Chinese New Year. There are many places to buy food if you bring your own food. It is difficult to walk by foot. Fortunately, we found a car after entering for a while. 80 yuan an hour is just right for a family of three. After checking in, there are still a few of all the parks. The architectural style inside is very unique a…	0.9813	5
The largest park, a good place for spring outings, Anhui Garden, International Exhibition Garden, and City Exhibition Garden, we went there twice to finish the tour. Winter and spring each have their own characteristics, and the lush scenery in spring is very pleasant. Go out for a walk and bask in the sun, I feel my mood is brightening hehe. When you are tired of shopping, you can go to Garden E…	0.9812	5
The sun is just right and the breeze is not dry. A few weeks ago, I took my parents to Luogang Central Park, the largest central park in the world. The Garden Expo is really big, and each park has different scenery. We just wandered around a small corner. The scenery was quite good, but there were too many people, and walking too much was really a waste of our legs. You can brush it a few more ti…	0.9811	5
A good city must have a good park, and Luogang Central Park is definitely the largest park in the country. It contains the promotional features of each province, the delicacies of different places, and of course the most critical technology in Hefei. In short, when you come here, you will find that everything here is good, but it is a bit laborious!	0.9811	5
The sun is just right and the breeze is not dry. A few weeks ago, I took my parents to Luogang Central Park, the largest central park in the world. The Garden Expo is really big, and each park has different scenery. We just wandered around a small corner. The scenery was quite good, but there were too many people, and walking too much was really a waste of our legs. You can brush it a few more ti…	0.9811	5
Hefei Luogang Central Park is a leisure place that combines natural beauty and urban vitality. It attracts citizens and tourists with its wide green spaces, clear lakes and rich vegetation. The park is well planned and has winding trails, providing an excellent environment for walking, sports and parent-child activities. As the four seasons change, the park has different scenery. The sea of ​​flo…	0.981	5
The Anhui Pavilion is very large as a whole, and each of the five Anhui City Pavilions has its own characteristics. The Huangshan Garden really amazed me. After checking in, I went to the Beijing Garden. The Beijing Garden is really worth a visit. The business development of the hotel next to it is also very mature. If you are tired from shopping, you can have a drink with Kawangka and Luckin. If…	0.981	5
I took my family to Hefei during the Qingming Festival holiday and spent the only whole day in Luogang Park. Everyone was very satisfied with the delicious food and beautiful scenery. Let’s talk about the transportation strategy first. I read a few reviews before coming here but they were not very clear. Get off at Luogang Station of Metro Line 1, and there is bus M107. You can use Alipay to regi…	0.9809	5
Take photos in Luogang Central Park, the largest park in the world. The huge green lawn is really photogenic! Especially at sunset, the view is very wide and it is a good place to enjoy the sunset. It is really comfortable to sit on the lawn and enjoy the breeze and chat. Sometimes there are performances at night.	0.9808	5
Super big! If you are taking the subway, you must check it out in advance when you go out. The nearest subway entrance will be far away from the subway entrance. Prepare to go out at least half an hour in advance. If conditions permit, it is better to rent a car. The price of renting a car is in Figure 6. It is relatively cheap on weekdays, there are a lot of food and there is a large children's …	0.9808	5
It really takes courage to go out in the summer. I woke up early and came early. There were not many people and many shops were closed. The whole park was very quiet. I let the children run around in the morning when it was not too hot. The parks in various cities were also very quiet. It was also very cool to take a rest and enjoy the breeze. It was supposed to be the Lobster Festival recently, …	0.9807	5
Go to Hefei Garden Expo Park, visit the Garden Expo Town, eat, drink and play? Quickly accept this shopping and eating guide! Hefei Garden Expo covers an area of ​​323 hectares. With the theme of "Ecology First, Common People's Garden Expo", the Garden Expo Town has built a total of 31 domestic city exhibition gardens and seven foreign city exhibition gardens according to the original uneven terr…	0.9807	5
It’s super big. I took my baby for more than an hour and visited three gardens in Anhui. The sightseeing bus costs 30 per person on weekends, which is a bit expensive. The small train is 45. And you have to queue up to take the bus on weekends. What a waste of time. There is a fee for parking, but I didn't see the free parking lot mentioned in the reviews. You should be careful about where you pa…	0.9805	5
Who knows about Central Park, the largest city in the world? It was rebuilt from the abandoned Luogang Airport. It’s so big that you can’t finish it in one day. Anyway, I only visited a few parks that day. Each park is very unique. If you don’t want to walk, there are many free rides and places to eat in the scenic area. It is especially suitable for the whole family to take a spring outing or wa…	0.9804	5
This place is simply the green lung of Hefei, a perfect place to breathe fresh air and relax! There are vast green spaces, lakes and flower beds in the park, making it a peaceful and beautiful scene. Especially in autumn, all kinds of colorful leaves are dotted, as if you have entered an autumn fairy tale world. Whether it's a walk, morning exercise or picnic, this is your best friend. Don’t forg…	0.9804	5
The park in front of my house is really big and the scenery is very good. Now there are many entertainment projects in the square. It is very suitable for taking your children to check in. The scenery is also very good. There are many beautiful flowers and plants planted in each season. The flowers are different every season. The air is also very fresh. It is a good place for walking children. Th…	0.9804	5
The park is very large, and most of the service staff are very warm and friendly. There are buses running from Shanda Subway Station. There are also paid shuttle buses in the park, and you can rent bicycles for multiple people. There are many trees and flowers in the Rose Garden and Peony Garden area, but there are almost no trees in the runway and central lawn area. It is too hot now and in the …	0.9804	5
I'm here again. Luogang is also beautiful in spring. This time I went to a garden I haven't been to before after half a year. The tourist facilities inside are more complete and the public health is well maintained and relatively clean. I went to the International Garden and some domestic gardens. There is a saying that the best design in the International Garden is the Japanese Garden. The Jinan…	0.9803	5
The former Hefei Luogang Airport has now been transformed into a city park! Nottingham University's apron and runway were so well-poured that they became a natural destination for the music festival. The terminal is a transfer station such as restaurants, exhibitions, restrooms, etc. It was also the venue for the Garden Expo, so the grass and green plantations inside are also very beautiful. Next…	0.9801	5
The Children's Fun Park in Luogang is indeed a good place to walk children in Hefei. First of all, it is big enough that children can run as fast as they can here. Driving is not allowed in the park, and there are no battery cars. It is very safe to walk children there. Then this children's fun park is also very well-equipped, including sand digging, slides, swings, and all kinds of things. Child…	0.9801	5
It is a very good free park. There are many people, which shows that it is very popular. The facilities inside are relatively complete. The place is large and can accommodate many people. Overall, it is quite entertaining. You can admire many buildings and see the local customs. It is also quite interesting. There are many delicious food in the town, so you can go and play with friends.	0.98	5
Super super super big! P1 is a map of the entire park. The city exhibition areas are basically all together. An afternoon is enough to just look at the city exhibition areas. Personally, I feel that the domestic exhibition area is better looking than the foreign exhibition area. When visiting the city exhibition area, it is recommended to enter through the marked entrance. Each exhibition area en…	0.9799	5
Since I can’t go to poetry and distant places, I will take my parents to visit the Hefei Garden Expo, look at the scenery and enjoy the breeze. Time is not old, and the companionship is just right #record real life #Hefei Garden Expo #Our family’s ordinary life	0.9797	5
It's been a long time, but I remembered that there is one more review I haven't written, and that is Luogang Park, which is also the venue for the 14th China (Hefei) International Garden Expo that will open in September 2023. . . As the venue, Hefei Garden Expo Park has a planned area of ​​323 hectares and was built using the former Luogang Airport. The overall layout is "three areas and one pavi…	0.9793	5
I went to play with my boyfriend on Sunday. The entrance was not very easy to find. After entering, I rented a car in the scenic area for 70 yuan for an hour, because driving in the scenic area is not allowed. It is very big inside, and it is faster to drive around in a small car in the scenic area. Luogang Park is relatively more popular with parents and children. There is also a small supermark…	0.9792	5
Yes it's really big! My legs hurt when I walked there, but I haven't finished shopping yet, but there are many small restaurants where you can eat, and the environment is very good and beautiful. My friends and I went to eat pasta. The overall experience was not bad. The scenery inside is very beautiful. The park is divided into many small parks, each with its own characteristics. For example, th…	0.9791	5
Transportation: The transportation is convenient. You can take Line 5. As soon as you walk in, you will see a large green space in the middle, which is quite shocking! Along one side of the green space, there are various paths. There are displays of architecture or characteristic culture from different parts of the country, as well as exhibition areas from different countries! It is very big insi…	0.9791	5
It was the first time I came to Luogang Park. I took the subway and got off Exit B and saw the bus stop. This stop will take a long time. You can drive directly into Luogang for 1 yuan. It is very big inside. I went to the swimming pool for 3 hours and then went to the Garden Expo Town in the evening. The shops where you can buy food and drink are all very well decorated and suitable for taking p…	0.979	5
Hefei Luogang Central Park (Garden Expo Park) Hefei's Luogang Central Park, which has been on fire recently, is said to be the largest central park in the world. It was formerly known as Luogang Airport. I have been there and it feels really big. The scenery is beautiful. I recommend taking photos and playing there for an afternoon! That day I parked at the entrance near the Cherry Blossom Garden…	0.9787	5
Luogang Central Park is really huge. Many of the garden landscapes in the Garden Expo are basically on one side, which is very suitable for strolling around. However, you must buy a sightseeing ticket. It is impossible to walk by yourself. The sightseeing ticket is quite cost-effective. You can park at the station at any time and there is no limit on the number of rides. The price/performance rat…	0.9787	5
Hefei Luogang Central Park (Garden Expo Park) Hefei's Luogang Central Park, which has been on fire recently, is said to be the largest central park in the world. It was formerly known as Luogang Airport. I have been there and it feels really big. The scenery is beautiful. I recommend taking photos and playing there for an afternoon! That day I parked at the entrance near the Cherry Blossom Garden…	0.9787	5
Must-visit attraction one: South Gate. Located at the highest point of the slope of Huanghe Road, it is like a plane taking off. Here you can overlook the entire Luogang and the airport runway. The view is broad and leaves a deep impression on people. 2 Must-visit attraction two: Anhui Garden. There are 5 exquisite urban exhibition gardens and 10 urban sculptures, as well as the "Xishang Family" …	0.9786	5
Traveled to Anhui and stopped in Hefei. Luogang Park is a place recommended by many driver masters. They think it is a scenic spot worth visiting for tourists. Indeed, it is not that far from the city center, and it covers a large area. You can't walk there in a day. I like the architectural exhibitions of various countries and cities there, which are very consistent with the characteristics of t…	0.9785	5
Luogang Park was renovated from the airport. It has a large venue and many activities. This time we participated in the Lobster Festival. Although the price of lobster is not friendly, it tastes good. Coupled with some other activities on site, it is still worth going. There is also a free shuttle bus at night, which is becoming more and more convenient now. recommend	0.9785	5
I come here every week to check in. The venue is big enough, there are enough things to eat, and there is enough fun to do. There is no end to shopping. There are all kinds of snacks, including Wuhu red-skinned roast duck, Wanbei ground pot chicken, sixty-year-old rice noodles. There are all kinds of food that you can taste slowly. There are also hot air balloons. Bringing the whole family for a …	0.9785	5
I went there when the park opened last year. There were so many people at that time. I went there twice and still couldn't finish it. The lilies are really beautiful. It was the first time I saw so many colors of lilies and other varieties. The lawn was really big and there were many people in the children's playground. There were people everywhere when I was eating. It's a place worth going to. …	0.9784	5
It is most convenient and convenient to walk from the parking lot 2! I've been here once before in winter, and I didn't have a good impression of the rather decayed scene. Unexpectedly, there was a major overhaul in the spring, and every garden was rejuvenated. There are swathes of flowers everywhere, including pansies and especially roses. It’s a great place to take the elderly and children for …	0.9782	5
Parking ️, you can park underground. After going up, you will be near Anhui Garden. If you park in the small town, it will be closer to the restaurants. It is super big. If you want to go for a day, it is best to sit on the tour bus, or bring your own bicycle and ride the tour bus with a full-day pass. There is no limit on the number of times. It’s a good choice to soak up the sun when the weathe…	0.9782	5
It's quite suitable for a family to visit. There is a lot of space. I couldn’t even finish walking, it felt like a very large outdoor shopping mall. There are quite a lot of food choices, but there are also a lot of people coming here.	0.9776	5
It's quite suitable for a family to visit. There is a lot of space. I couldn’t even finish walking, it felt like a very large outdoor shopping mall. There are quite a lot of food choices, but there are also a lot of people coming here.	0.9776	5
During the National Day, I went to Hefei Luogang Park to watch the Bubble Island Music Festival. The overall feeling was very good. This park is very large and has good greening. It also has a science and technology museum, a children's play area, and a variety of catering businesses. When I went there, many locals walked their children there. The transportation here is also very convenient. It i…	0.9775	5
Luogang Park seems to be the Garden Expo. It covers a large area and walking in it is really tiring. It is recommended to bring more water. However, there are also shops, restaurants and Lucky's etc., but when I went there during the National Day last year, there were many people queuing up. Now I am not sure. The scenery is quite good, suitable for spending an afternoon, and you can see many sty…	0.9774	5
Come to the Garden Expo to have fun. It’s so big inside that you can only visit part of it every time you come. It’s always new and new. The interior is updated very quickly. The pink bear is so cute. I saw many people taking photos. It’s okay to walk around on the greenery and watch the sunset.	0.9773	5
The world's largest urban central park - Hefei Luogang Central Park, in Anhui Garden, Bengbu Garden's Shuangdun culture, Bozhou Garden's water town charm, Wuhu Garden's rice market fireworks, Huangshan Garden's ancient Huizhou architecture, Anqing Garden's "Yiyuan" style... Iconic cultural elements from all over the province show the charm of Huizhou and Anhui. Everyone wandered among the beautif…	0.9773	5
It is said to be the largest park in the world, and it is indeed huge. It was a long walk from the F2 parking lot to the park. Maybe it was my first time there and I couldn't find a suitable parking lot. The old airport runway is still there, and the lawn in the middle is so big that you can't see the edge at a glance. I felt very tired while walking. I looked at my phone and saw that I had taken…	0.9773	5
The delicious and spicy super big fish head tastes very good. There is also a lot of tender tofu in it. It tastes tender and juicy. It is very delicious. It is a very classic Huaiyang dish. Even people who don’t usually eat fish can’t help it. After taking a few bites, I think it is still very good. Everyone should try it. Yes, you won’t lose money if you invest in it. I recommend everyone to try…	0.9771	5
The largest park in Hefei, the largest park in the world. It's well worth a visit after your meal. Why do you want to go shopping after dinner? Because you can’t finish shopping if you don’t have enough food. Not only are there many attractions in each city, but there are also many gourmet shops. And various activities are often held in the square here.	0.9771	5
Free super big park, huge venue. Full of memories of Hefei. I used to fly here often. Now it's all memories when I get here. There are many restaurants inside and the food is pretty good. The price/performance ratio is quite high. The whole family can play with it, eat and play. There is also a children's play area. Be sure to wear sunscreen in summer!	0.9767	5
Big, really big, it is indeed the largest city park in the world. I went there during the National Day last year. Because it was far away from my home, I wanted to do as much shopping as possible. It was quite tiring after walking around for several hours and I felt paralyzed from exhaustion. There were many at the time. The design is pretty good and comes in a variety of styles. The garden desig…	0.9765	5
Big, really big! This is my first impression. It separates movement and stillness. I like to visit various parks quietly. Because shopping comes to the food street, I almost eat all kinds of food every time I come here. This time I checked in the 3.0 version of Bawang Chaji, which is really luxurious. I also like the unique decoration of Kawangka, which has a bookish atmosphere. The independent L…	0.9762	5
Hefei Garden Expo is located in Luogang Central Park. The park is very large and there are many venues. Some cities are very careful and many venues are full of details. Some venues are very ordinary and are especially suitable for shopping with children or couples. There are cars for rent and there are power banks near the public toilets. The main area is large and it is too tiring to rely on yo…	0.9757	5
The overall environment is great and many facilities are being continuously improved. The transportation is also relatively convenient. There is a bus station nearby, but vehicles are not allowed to enter. Now I can eat, drink and go shopping for a long time. The park is very large, and it takes more than 10,000 steps to walk around. It is very suitable for walking around when the sun is nice. To…	0.9757	5
Integrating food, housing, transportation, travel, shopping and entertainment, meeting in Luogang is more than just a tour. The future Garden Expo Town will be a fashionable place open to the public. Using the unique resources of the original airport, the Garden Expo Town will offer helicopter flight experiences, hot air balloon carnivals and other entertainment projects. At the same time, the Ga…	0.9757	5
Hefei Garden Expo is located in Luogang Central Park. The park is very large and there are many venues. Some cities are very careful and many venues are full of details. Some venues are very ordinary and are especially suitable for shopping with children or couples. There are cars for rent and there are power banks near the public toilets. The main area is large and it is too tiring to rely on yo…	0.9757	5
Luogang Central Park Q is very large. What is impressive is the parking spot for shared bicycles that I have been looking for for a long time. Finally I found a place that looked very much like a parking lot. I have to say, it’s really hard to find. But the environment inside is still very good. Look at the scenery and there are places to eat, and the prices are not low. There are relatively few …	0.9756	5
I went with my family to join in the fun of the Lantern Festival on the 15th day of the first lunar month. I had heard from friends that Luogang Park was very big and quite good. After going there, I realized that it was really good. Although the flying fish parade that day was much later than the scheduled time, it lived up to the wait. The most anticipated and worthwhile thing was of course the…	0.9755	5
Location: Located on Baohe Avenue, Baohe District, Hefei City, Anhui Province, it is a short walk from Luogang Station on Metro Line 1. I had long heard that Hefei Airport had been converted into a park, and it was indeed really big. I was prepared for a long walk before going there, but now there is a sightseeing bus in the park, which costs 20 yuan per person. You can get on and off the park fo…	0.9753	5
It's a very big park. I even saw the sunset when I went there in the evening. I didn't realize that there were many restaurants opened when I came last time. I actually found Feifei Shrimp Restaurant here. Hahahaha. I was surprised. The park is very clean. It's really big and the air is very good. You can go for a stroll in the afternoon, buy a cup of Kawangka, and then continue strolling. Find a…	0.975	5
The entire park is well designed, and the scenery is good on rainy and sunny days. The architectural design is very interesting and quite exquisite. There are many restaurants and other shops, and the cultural and tourism facilities are very good, which is suitable for walking around. The only drawback is that little thought was put into the renovation of the runway. It looks very empty. It takes…	0.9747	5
Very convenient. We took the high-speed rail from Wuhu to Hefei South, one stop on the subway, and it only took a few minutes to walk there. It was huge inside, like a maze, and we spent most of the day playing there. It seemed like we hadn’t seen some of the parks yet. We just walked around and played without clicking on the map. We had a lot of fun and took photos, but the prerequisite is that …	0.9746	5
It's a very large park. It looks so big on the map. For a foreigner. I don’t know much about Hefei. I was looking for a job here. I saw that there is Luogang Central Park here, so I came over and took a stroll. It felt pretty good. The environment is very good. I hope my work in Hefei will go smoothly, haha. I will come to the park often in the future.	0.9744	5
The venue is very big, so you need to take a good walk around, otherwise you won’t get tired easily. The Shanghai Pavilion has a profound seal. The concept of the Magic City has always been advanced. The city's landscape and old urban sites are renovated with local materials in line with the concept of urban homes. The big chimney reminds me of a contemporary museum, and the white magnolia on the…	0.9743	5
The venue is very big, so you need to take a good walk around, otherwise you won’t get tired easily. The Shanghai Pavilion has a profound seal. The concept of the Magic City has always been advanced. The city's landscape and old urban sites are renovated with local materials in line with the concept of urban homes. The big chimney reminds me of a contemporary museum, and the white magnolia on the…	0.9743	5
Hefei Garden Expo Park covers an area of 10.6 square kilometers and is the world's largest indoor park. It was formerly an old airport, with a wide area and a known airstrip.	0.9742	5
Luogang Central Park, which is still very popular, is great for taking pictures when the weather is good, and there are quite a lot of people. It’s so big that you can’t finish it all in one day. I visited a few popular attractions and Beijing Park before coming back. The commercial facilities are very good, and the prices are also the same as those of ordinary stores. The service is very good. I…	0.9741	5
My God, it is indeed the largest park in China. Airport renovation. There is really everything to eat, drink, and play inside. Children's playground. The skateboard base and the skate base are all free of charge. Basketball courts, football fields, and table tennis courts are also available. Fitness equipment for the elderly and a check-in base for young people will make your legs weak after a da…	0.974	5
I went to Luogang Central Park during the National Day. I originally thought it was a separate garden scenic spot. After entering, I found that it was too big. It took a long time to walk between different areas. There were many mobile merchants, snacks, and serious merchants in the scenic spot, as well as an amusement park. I happened to catch up with the All Stars concert that day. There were s…	0.9739	5
It can be said that I have been checking in every week since the park was built. It is very close to my home and is very convenient to drive and walk. Parking used to be free but now it is charged. There are many fun activities that children are interested in. It is good. I heard that there will be another lantern festival soon. I bought tickets in advance and waited for the opening. Haha, I am l…	0.9738	5
The tulips are in bloom in the Garden Expo, so beautiful! So beautiful that it looks fake! The petals look like silk in the sun! The live pictures are really hard to take your eyes away from! !	0.9737	5
I have been to Luogang Park three times. Once when the park just opened, there was a garden expo. There were many green plants with strange shapes. The award-winning works were super eye-catching. The park is so big, there are new discoveries every time, and I haven’t finished all the exhibition areas yet. This year’s electronic music festival also went to join in the fun and experience the dance…	0.9731	5
The park is the largest park in the world. I went around and found that it is indeed very big. The facilities inside are also very complete and there are a lot of food. The price is not more expensive than outside. There are also group purchase packages to choose from. In short, the price/performance ratio is quite high. There are various special pavilions inside, both domestic and foreign. You c…	0.9728	5
Central Park is really big! I have been here many times but have not finished playing. This time I came to the children's play area. You can drive in directly. Next to the parking lot is the amusement park. There are many children in the amusement park with all kinds of play. Children have many choices and can play for a long time, which can also liberate adults. It is highly recommended for loca…	0.9726	5
Take a photo with the landmark Little Mushroom. Happy National Day. I came here during the National Day holiday. I took my uncle, old and young children on a family trip. Taking the high-speed rail to Hefei, the tickets were really tight, so the two-day itinerary was packed. Luogang Park was the first stop. I knew it was very big before I came here, so I wisely took the electric car and looked ar…	0.9725	5
I went to play with my little sister-in-law and spent 4 hours visiting Area A. There are a total of 5 areas in it. It's really big inside, beyond my imagination. There are also many stalls set up inside and there are many things to eat. There is a queue for the small cars inside, and it costs 80 yuan an hour. Although the price is high, it won't feel expensive when you are really tired. It is rec…	0.9723	5
This park is really huge. We probably only walked a corner after walking for a long time. The entire park has complete supporting facilities and there are many restaurants. It’s not too fun to walk around and stop to eat and drink. The weather was really good on the day we went, with clear skies and the photos turned out really beautiful. If the weather is nice, this park is really worth visiting…	0.9723	5
With the development of Hefei city, Luogang Airport has also withdrawn from the stage of history. All flights are now flying to Xinqiao Airport. Luogang is now a large park. It held a garden expo some time ago and it is now well maintained. It’s really nice to come and bask in the sun in winter. The transportation in the scenic area is also convenient. There are small trains and sightseeing buses…	0.972	5
With the development of Hefei city, Luogang Airport has also withdrawn from the stage of history. All flights are now flying to Xinqiao Airport. Luogang is now a large park. It held a garden expo some time ago and it is now well maintained. It’s really nice to come and bask in the sun in winter. The transportation in the scenic area is also convenient. There are small trains and sightseeing buses…	0.972	5
There are so many people at the place where we go during the Chinese New Year. This should be the largest park in Lili City. There are many projects in the park, and the children have a good time. People who are just wandering around can't finish the tour. When they are tired, they want to sweep the car and ride around for a while, but they can't. People who sweep the car line up for a long time.…	0.9719	5
I rode from Xinshi Eryuan to the Garden Expo Park. The road conditions are very good and suitable for road cycling. However, there is no suitable place to watch the sunset. It is very big inside, but the environment is very good. I personally feel that it is very comfortable to watch it at night.	0.9718	5
Environment: The night view of Luogang Park is very impressive in many places and is suitable for relaxing, walking and dating. Eat: There are many businesses to eat: lobster, Japanese food, hot pot, drinks and barbecue. Play: rotating merry-go-round, roller coaster, and air mattress. There are many suitable for children. Sleeping: Accommodation is also very convenient, there is one in the park. …	0.9714	5
The largest park in the world is located in Hefei. It is very large and has various architectural designs that are very detailed. It is suitable for people around to relax, and it is completely free. There are also many restaurants and activities inside, which is very suitable for taking pictures and checking in.	0.9713	5
I held a lantern festival in Luogang Central Park with my family. It was after 7 pm when we arrived, and there were so many people. I waited at the door for a while before going in. There are lights everywhere inside, and the pink, orange, blue, yellow colors hanging on the trees are particularly beautiful. Enter through the north door. There are also various dinosaurs that can make sounds, which…	0.9712	5
Luogang Park is currently the largest urban park in the world, with a planned area equivalent to more than 1,700 standard football fields. Expanded from the former Luogang Airport site, the site covers an area that can be seen at a glance, connecting multiple intersections horizontally and vertically. The park is characterized by the transplantation of tens of thousands of characteristic trees an…	0.9709	5
Luogang Park is very good. It is said to be the largest urban park in Asia. It is closest to Luogang Station by taking Metro Line 1. It can also be reached by Metro Line 5, which requires a short walk. AD is very big inside, with a huge lawn and runway in the middle. The other venues are all around this. I recommend everyone to come and see it in spring. You can enjoy the flowers, which is pretty…	0.9706	5
It rained on the day I went, but it didn't affect me at all. I walked around slowly with an umbrella, as if the whole garden was mine~ The whole park is very big, divided into Anhui City Garden, China City Garden and some foreign gardens. Many gardens have their own characteristics, such as the Suzhou classical garden style, the Wuhan wetland design is very interesting, the Shanghai Garden has an…	0.9706	5
It is a particularly great park. There are also various theme parks named after the characteristics of the city. The restaurants on the main road are gradually adding a commercial atmosphere to the entire environment. The children's paradise is also under construction. I feel comfortable staying in the hotel in the park when I am on business. I jog along the track early in the morning. It is alre…	0.97	5
The Garden Expo Park was formerly a small out-of-service airport in Hefei, so it covers a relatively large area and has good greening work. The various gardens are well-proportioned and suitable for walking and holiday sightseeing. The prices of meals in the park are normal and reasonable. Due to the large area of ​​the park and the twists and turns of the roads, it is recommended to plan in adva…	0.97	5
Hefei Luogang Central Park is currently the largest urban park in the world. It covers an area of 12.7 square kilometers, equivalent to 1,700 football fields. It is 2.3 times larger than the Central Park in New York, USA. It has a daily flow of 350,000 people, which is comparable to the population of many small countries. It has a lawn area of 2,900 acres and a green area of 9 More than 0%, when …	0.9698	5
The only feeling at the former site of Luogang Airport is three words: big, big, big! Centered around the former terminal building and airport runway, it involves catering, entertainment, landscaping, sports, weddings, hotels and more. There are representative gardens of Anhui such as Wuhu, Huangshan, Bozhou and Bengbu, gardens of Hong Kong, Macao and Taiwan, representative urban gardens of Beiji…	0.9697	5
Overall, the Garden Expo is well worth visiting. The area is very large, and it’s quite tiring after a day of shopping. I finished the shopping in three days. I like the Hangzhou Garden and Suzhou Garden the most. The pavilions, pavilions, rockeries and lotus flowers are all very well designed. You can stay there for a long time when it rains or is sunny, which is quite enjoyable. There are many …	0.9696	5
Due to my work, I have been to the Garden Expo several times from the time it was under construction to when it was put into use and opened to the public, and I have witnessed its changes. It's very big and impressive. It's worth a visit. Later, I brought friends from my hometown to visit it. It's a good place in Hefei and I can use it. I hope the city will develop better.	0.9695	5
From the opening of the park to now, I have been there 4 times and haven’t finished all the sightseeing. It is really too big and every time I go there it is a great physical challenge. Each park inside is very unique, and the greening project of the park is very good. There are also many sports and fitness equipment suitable for children. Taking your children there on weekends can really not onl…	0.9693	5
The parks called Central Park are all very big. This is what I guessed, but Luogang Central Park is really big, big, big, big, big, big. Friends who come to Hefei can come and visit if they have time. Friends from Hefei must come and visit. The environment is still very good. but. The surroundings of the park itself and some cultural and creative products are really not very good, and the price i…	0.9692	5
A world park that I have been to many times. Every time I come, there are new surprises and discoveries. There are many fun and novel experiences here. I like this place very much~ And every time I come, I can choose to visit different theme parks in the Garden Expo. You can also choose to go to the food street to eat all kinds of delicious food, or simply go to the big lawn to lie down and rest,…	0.969	5
I came here with my friends. The area is very large and there are all kinds of flowers and plants. I didn’t finish shopping on the same day. There are some relatively iconic objects or buildings in the attractions of each city. There are also some places suitable for children to play. When I went there that day, the sun was quite strong and it was quite hot.	0.9689	5
It is a super large central park located in Hefei, Anhui. I have been walking around for two hours and haven’t played a little bit yet. The Garden Expo Town has a lot of snacks, including fellow chickens and some special local snacks. It is very good. The facilities are complete, and there is everything to eat, drink and have fun. The staff in the park are very polite and have a good attitude. Wh…	0.9687	5
In 2024, come with me to explore the streets and alleys of Hefei and eat in every nook and cranny. Hefei Luogang old airport has been renovated. It is a very nice place. It is very big. It is impossible to visit it all in one day with a baby. It is also highly enjoyable. There are many local-style buildings. There are places to eat when you are hungry. I heard that there is a light show at night.…	0.9686	5
Luogang Central Park was originally an airport reconstruction. It happens to be the Garden Expo. The National Day opening has already been crowded with tourists, and now it has passed its peak period. As ordinary citizens, and it is a free attraction, of course it is something that can improve the happiness of residents. The entrance is Anhui Garden, and there are gardens with different styles in…	0.9685	5
You can pretend to be abroad without leaving Hefei (check in at Luogang Central Park). This is the largest urban park in the world. No tickets or reservations are required, and it is open all day! Special experience: I personally like Suzhou Garden, Huangshan Garden, and Beijing Garden... It takes about 4.5 hours to complete the tour. It is another sunny day with birds singing and flowers fragran…	0.9685	5
This park should be the largest in China. You can't finish it in one day. I've been there twice and only visited the tip of the iceberg. There are many different city-themed parks based on various cities in China. There are Hui-style buildings and city landmark buildings. They are very suitable for taking children to relax and breathe fresh air. There are also small trains and sightseeing cars to…	0.9681	5
Although it is not close to home, it is a park that I often come to with my family or friends every now and then. Especially on summer nights, it is very suitable for walking and chatting. The provincial capital parks are quiet and surrounded by a small river. Walking further in to the tarmac, there is another world, food, shopping, children's paradise, everything you need. No matter how old you …	0.9678	5
It is most suitable to go to the park on a windy and sunny day. Unlike the last time I came to Luogang Park, where the sun was so hot that people didn’t want to take an extra step. The weather this week was so pleasant that walking an extra thousand steps was not a problem. On weekends, there is a 4S test drive at the runway square, and there is also a small paradise for children. The Liu Cixin S…	0.9676	5
Tomorrow is the beginning of autumn. If the weather is not hot at the beginning of autumn, you can come to Luogang Park to play. It’s a great place to have a picnic with friends and take photos. I like Huangshan Garden the most. As an Anhui native, Huangshan Garden has a super big welcoming pine welcoming us in the wind. The second one is Beijing Garden. The red gate in Beijing is also suitable f…	0.9676	5
It’s such a big park, but it’s a pity that dogs are not allowed in. Alas. There is free parking inside, which is good. Several parks closed too early, closing at six o'clock. At night, when the flowers bloom and the area is too dark for lighting, just add some night scenery to create it. The square and the airport runway are very large, which is very suitable for playing with remote control cars~	0.9673	5
The park transformed from the former Luogang Airport has a planned land area of approximately 323 hectares. It is the venue for the 14th China (Hefei) International Garden Expo. It's not far from me, so I went for a brief stroll with my colleagues the day before the park officially opened. The park is very large. In addition to garden pavilions from various provinces, there are also garden pavili…	0.967	5
The urban park transformed from the original Luogang Airport is known as the largest urban park in Asia. It has hotels, restaurants, garden expo and other supporting facilities. There are many tourists during the Spring Festival. This time I just stayed for one night and didn't have time to go shopping. It was said that you can go shopping for several days and it is suitable for walking children …	0.9668	5
Hefei Garden Expo Park is located at Lugang Airport and is a world-class large-scale park. Friends around Hefei can take Metro Line 1 and Metro Line 5 directly. There are many gardens in the Garden Expo that are worth recommending. The recommended ones are Beijing Garden, Chengdu Garden, Kunming Garden, Xiamen Garden, etc., as well as Anhui’s characteristic gardens, Huangshan Garden, Bozhou Garde…	0.9663	5
1⃣️Visit 31 domestic exhibition gardens and 7 international exhibition gardens at home and abroad, each with its own characteristics, fully displaying the characteristics and beauty of gardens in various places. You can really appreciate the different urban customs and customs in Hefei 2⃣️Eat special delicacies, provincial specialties fellow chicken, Wanmei delicacies, Huaibei ground pot chicken.…	0.9662	5
1⃣️Visit 31 domestic exhibition gardens and 7 international exhibition gardens at home and abroad, each with its own characteristics, fully displaying the characteristics and beauty of gardens in various places. You can really appreciate the different urban customs and customs in Hefei 2⃣️Eat special delicacies, provincial specialties fellow chicken, Wanmei delicacies, Huaibei ground pot chicken.…	0.9662	5
I still don’t understand parking very well, it stops randomly every time. The park is very big and very beautiful. During the lantern festival I went to this time, I saw very beautiful blacksmiths, roly-poly ladies, and the parade of the Great Saint. They were all very cooperative in taking photos. The people were super nice and I had a great time. There are many parts of the lantern festival tha…	0.9659	5
The memories of a generation in Hefei at Luogang Airport have been transformed into Central Park, which is really shocking. It has everything you need to eat, play, take photos, and I’m particularly satisfied with the food there. There are all representative delicacies from Hefei and even Anhui’s specialties. Since I don’t have much time to play with my children, I will definitely go there if I h…	0.9652	5
The memories of a generation in Hefei at Luogang Airport have been transformed into Central Park, which is really shocking. It has everything you need to eat, play, take photos, and I’m particularly satisfied with the food there. There are all representative delicacies from Hefei and even Anhui’s specialties. Since I don’t have much time to play with my children, I will definitely go there if I h…	0.9652	5
Luogang Central Park is so big that you can’t finish it in one day. Each park is different, has its own characteristics, and is very interesting. The lawn is really huge. It is worthy of being an airport runway. After walking around, I feel exhausted. There are also many restaurants inside, and the prices are not expensive. I am very satisfied. After getting off the subway, it is only a short wal…	0.965	5
The Garden Expo is really a place worth visiting. When I saw the runway, I thought it was so big. It gave people a very broad field of vision and a very refreshing feeling. The old terminal building also has a sense of history, and each of its gardens has its own special recommendations. I have been here three times and have not finished visiting the gardens. In addition, there are a lot of delic…	0.965	5
Luogang Park is really fun. A kite festival is held during the Qingming Festival. Kite athletes from all over the country gather here in the terminal square to show off their skills. Marine animals were flying in the sky, Calabash Baby and Grandpa gathered together, and Grandpa, the God of Fortune, Fortune, Shou, and God of Wealth also came to send blessings. It was the first time I saw such a hu…	0.9649	5
I took my family here during the holidays. It is said that this is one of the largest garden expos in the world. It is so big that I couldn’t even finish it in a day. Cultural landscapes from all over the world are gathered here. It is really spectacular. There are giant pandas in Chongqing, West Lake in Hangzhou, Baotu Spring in Jinan, Peking opera features in Beijing, garden design in Suzhou, n…	0.9646	5
Be sure to wear sneakers! It’s really a long walk from the parking lot to the park. There are a lot of people eating at every restaurant, and there are also many people renting cars. If you are not in good physical condition, you can still think about it and come back to see the scenery.	0.9645	5
Be sure to wear sneakers! It’s really a long walk from the parking lot to the park. There are a lot of people eating at every restaurant, and there are also many people renting cars. If you are not in good physical condition, you can still think about it and come back to see the scenery.	0.9645	5
I often go shopping here, because the store is right where we work, so it is very convenient. It is the Central Park of the largest city in the country, and next time there will be a very good one held in various borders.	0.9643	5
Friends in Hefei should all know about the Garden Expo! It is one of the largest parks in the world! Leow baby! play! Enjoy the view! gourmet food! Wait for everything! I really feel happy that I can come to the Garden Expo often in Hefei! I hope Hefei Culture and Tourism Bureau can continue to be this outstanding! Create a new cultural and tourism city! Hey hey hey	0.9643	5
The park is so big that my feet are sore from walking. The cultural and creative town is very interesting. There are many good shops with some pretty good gadgets. There are also many restaurants and milk tea shops. The decoration of the restaurants is very stylish. You can eat something good when you are tired from shopping. You hardly go to the exhibition halls of various cities. It is so big t…	0.9643	5
Reason for recommendation: Hefei Luogang Park - the world's largest city central park with excellent ecological landscape, is the best choice for citizens' leisure, parent-child play, and cultural experience! Features of the garden: The aircraft sculpture display echoes the history of the airport, the green space is as vast as a picture scroll, the lakes and water systems are dynamically intertwi…	0.964	5
We drove there by ourselves and there was a parking space at the door. Now we can also drive in directly, which is very convenient. I have visited many times before and have a general understanding of each park. This time I came for a walk in the evening and it felt different. The airport terminal is a place where you must check in. I took a photo with the sunset at dusk and it was full of atmosp…	0.9637	5
Known as the largest city Central Park in the world, it used to be an airport✈️renovated. The short video has been viewed several times. Come and check in during the Spring Festival. The runway in the middle of the airport is still preserved, and there are various city-themed pavilions on both sides, which you can enter for free. If you are traveling with children, it is recommended to rent a car…	0.9637	5
It’s the Nth time I’ve been to Central Park. It’s so big. This time I drove directly into the middle of it. There are many restaurants and a park for children to play. It’s really fun. There are many moon swings, basketball, sandpits, and seesaws. There are also slides. There are so many things for children to choose from. It is really dazzling and difficult to choose. Many children are playing t…	0.9636	5
It happened to be a day off during the working day. I heard that it is not bad here and the weather is not bad. I came to visit this park. It is good. There are many places where you can check in. It is also a place that you can play in Hefei. And when you are tired, you can buy some food and drink some milk tea. It feels like you can’t finish shopping in one day. It’s so tiring, but it’s really …	0.9634	5
I went to Luogang Central Park during the Lantern Festival and spent two hours freezing in the ice and snow waiting for the 1,600 drones, but it was really worth the trip! The drones at the scene are more shocking than the pictures. I won’t watch the drone performances in the future. Although it’s cold on this day, you can enjoy the beautiful snow scenery in the Garden Expo. You can’t afford to g…	0.9633	5
The park is super big, the scenery is very good, and the various scenic spots and parks are very unique. Suzhou Garden and Nanning Garden are my favorites. I only spent half a day shopping and only visited part of it. I will go there next time when I have time. It is a good place to relax on the weekend.	0.9632	5
Luogang Park is particularly dazzling at night, with bright lights and various activities. The landmark building Big Mushroom is constantly blooming. There is laughter in the Garden Expo town. Many parents bring their children here. There are many amusement facilities. The children have a great time. There are also Garden Expo souvenirs and various co-brandings, which is quite interesting.	0.9631	5
Place: "Luogang Central Park" Location: Baohe Avenue, Baohe District, Hefei City, Anhui Province Cost: 0 yuan Experience: From the opening of Hefei Garden Expo last year to now, for me, I have been to this place six times. This place is so big that it took me four times to complete it. The first time we mainly visited Garden Expo Town; the second time we mainly visited various parks; the third ti…	0.9629	5
Why don’t you come and see the world’s largest Central Park? If you pass by, you must see it, but don’t try to cover the entire park with your legs. Otherwise, you will be like me, lying in bed for 3 days and not being able to get up, but still thinking about the gardens that you haven’t gone to yet! The old airport in Hefei has become a central park. I went there three times, and each time I gai…	0.9625	5
Why don’t you come and see the world’s largest Central Park? If you pass by, you must see it, but don’t try to cover the entire park with your legs. Otherwise, you will be like me, lying in bed for 3 days and not being able to get up, but still thinking about the gardens that you haven’t gone to yet! The old airport in Hefei has become a central park. I went there three times, and each time I gai…	0.9625	5
The environment is very good, the cultural atmosphere inside is very rich, and the whole place is very large. It feels like there is not enough time in one day. There are various cultural gardens inside, such as Beijing West, Xining Garden, Kunming Garden, etc., which integrate many landmark buildings in the place, and are very suitable for checking in and taking pictures. In fact, there are many…	0.9623	5
The environment is very good, the cultural atmosphere inside is very rich, and the whole place is very large. It feels like there is not enough time in one day. There are various cultural gardens inside, such as Beijing West, Xining Garden, Kunming Garden, etc., which integrate many landmark buildings in the place, and are very suitable for checking in and taking pictures. In fact, there are many…	0.9623	5
I went there during the National Day. There were so many people that I couldn’t even enter the park. The parking lot was limited. The park is quite big and I couldn’t finish it in one day. The overall road surface is quite spacious. It’s more suitable for bringing children to play or for people who want to exercise. There is also a lot of greenery. Although I didn’t go inside the park to see it, …	0.9615	5
It’s fun. Fortunately, I didn’t go there on May Day. It is said that most people can’t get there directly by subway. You need to walk for a while to get there. There are rental cars. It costs 80 yuan an hour to ride four people. It’s not a big problem for four skinny people. The sightseeing car and small train cost about 30 yuan, and the price is not bad. The main recommendation is to rent a smal…	0.9614	5
It is said to be the largest park in Asia. It is also the original intention of visiting the park in Hefei. To be honest, it is not as amazing as I imagined. I somehow thought that Nanjing Garden Expo Park (although I have never been to it, hhh) will have various smaller versions of city gardens and national parks. It is not bad to walk around ~ the parking lot is quite big, I have to mention thi…	0.9613	5
@头闽庄 488 Anhui Hefei New Year’s Eve Events Day 3 Hefei City, known as Luzhou in ancient times, is a prefecture-level city, provincial capital, and megacity under the jurisdiction of Anhui Province, with a total area of ​​11,445 square kilometers and a permanent population of more than 9.6 million. It is much larger than Fuzhou, but to be honest, the overall planning is not very good, especially i…	0.9612	5
It is said to be the largest city Central Park in the world. It is really huge and well-planned. During the Garden Expo before, the characteristic gardens in each place were also very easy to take pictures and make great movies. The middle is where the plane takes off. If you go around in a circle, I feel that you have reached the maximum amount of exercise. On weekends, there are many people who…	0.9608	5
As a Hefei native, this is my second visit. I was pleasantly surprised this time. All the flowers were in bloom, including plum blossoms and magnolias. It was so beautiful. This time I mainly visited the Anhui Garden and the World Garden. I felt that the scenery was not as spectacular as the Chinese Garden. However, there are two children's parks here, which are especially suitable for children t…	0.9605	5
Based on my experience of traveling four or five times a week, I will teach you how to get around the Garden Expo Town. Many people think that Central Park is too big and don’t know how to play. Especially with children, they are confused and don’t dare to try it. I will tell you how to play based on my experience of running twice a day. First of all, if you want to take your children to see the …	0.9604	5
1️⃣About the location: It is located on Baohe Avenue, Baohe District, Hefei City, about 20 minutes' drive from Hefei Station. 2️⃣About the business experience: It is built according to the Central Park of the United States. It integrates ecological experience, entertainment, study and business. The entire garden is very designed, and the internal commercial and catering stores are very popular, s…	0.9603	5
Hefei's new landmark building park is quite good. The biggest feature is that it is large. It can be walked in almost a day. It also contains many landmark features, such as miniatures of various cities. Before the National Day, I visited Beijing Garden, Jinan Garden, Hong Kong Garden, etc., as well as many foreign landmark architectural features. Although it is not a grand and spectacular scene,…	0.9603	5
The price-performance ratio is very high. It’s quite big inside. I rented a sightseeing car for 70/hour. It’s a bit expensive. I personally recommend walking. There are a lot of beautiful scenery inside that you need to walk in. The sightseeing car can only be found on the outside. Parking is also convenient. There are several parks inside. It took me a few hours to walk around inside without rea…	0.96	5
The park has been open for a long time. We finally came at night. There were quite a lot of people. The more people went in, the scenery was also very good. It combines modernity and ancient times. I feel that coming during the day may be more suitable for checking in and taking pictures. There are also many food and creative shops in the park. Unfortunately, there are many people and I don’t wan…	0.96	5
Take advantage of the nice weather and come and visit the park. There is a parking lot in the park. It's quite big. After parking the car and getting out, we went straight to the red wall of Beijing Garden, which is perfect for taking pictures. Suzhou Garden is also very beautiful ~ perfect for taking pictures of ancient costumes. There are many restaurants in the park where you can take pictures…	0.9593	5
Hefei Luogang Central Park is an unforgettable urban green space in Hefei. The park covers a large area and has a beautiful environment, attracting many citizens and tourists. There are large lawns and numerous flower beds in the park, lined with green trees and pleasant scenery. This is a good place for citizens to relax, take a walk, do morning exercises or find a place to sit and enjoy the bea…	0.9593	5
Take advantage of the nice weather and come and visit the park. There is a parking lot in the park. It's quite big. After parking the car and getting out, we went straight to the red wall of Beijing Garden, which is perfect for taking pictures. Suzhou Garden is also very beautiful ~ perfect for taking pictures of ancient costumes. There are many restaurants in the park where you can take pictures…	0.9593	5
From afar, I saw the big Hefei sign in the original terminal, and it felt like I was boarding the plane nearby. I saw the white tower next to it. There is also a very large lighthouse with the sign of Big Mushroom. I used to pass by it from the elevated road, but this time it is very close. The colors are changing and it is beautiful at night. The square in front of the terminal is also very larg…	0.9592	5
A very popular park - Luogang Central Park~ Since I went there in the afternoon, my time was limited and I didn't walk through too many places. I have to say, it's really big. Each park, combined with local landmark buildings, is really a visual feast and worth seeing. It is also a kind of enjoyment to learn and stop while playing. I will go for a walk next time if I have the opportunity.	0.9591	5
It’s really a huge park. I’ve been there twice, and I feel like I’ve only visited less than a fifth of it. Every time I come back, my legs feel like they’re useless, but it’s really worth a visit. What impressed me the most was our Anhui Garden. There were some aunts singing Huangmei Opera on the stage. It reminded me of the feeling when I was a child in the village where everyone would run to wa…	0.9584	5
I picked a day over the weekend to go shopping. It was quite large, with a nice environment and very suitable for walking. There are also hot air balloon rides in the square, and there are guides at various places in the park so you won’t be afraid of getting lost. There is a store with the same prices as outside, which is very reasonable. There are also many cultural and creative products at var…	0.9582	5
The park has been open for a long time. During the Dragon Boat Festival holiday, I came here with my relatives and friends for the first time. It is still a short distance away from home. When I arrived, I was really shocked. It was really big. It was very hot. There were a lot of people. It is divided into different parks, such as Tianjin Garden, Taiwan Garden, and various special parks. I check…	0.9582	5
I picked a day over the weekend to go shopping. It was quite large, with a nice environment and very suitable for walking. There are also hot air balloon rides in the square, and there are guides at various places in the park so you won’t be afraid of getting lost. There is a store with the same prices as outside, which is very reasonable. There are also many cultural and creative products at var…	0.9582	5
You can go directly to the subway line 1. It is convenient and fast. However, the weather is still relatively hot. If you just walk around, you will not be able to finish it in one day. It is recommended to take a sightseeing bus for the first time. You can get off at the station unlimited times a day. You can go where you want to go. If you don’t want to go shopping, you can also take the bus to…	0.9573	5
I am really proud that as a Hefei native, we Hefei actually has the largest park in the world! Since the Luogang Park was built at Luogang Airport, I have never been there because I thought it would be first for people from all over the country to enjoy the world’s largest park. As Hefei people, we are not in a hurry and will be humble to outsiders! I went to Luogang Park today to check in. It wa…	0.957	5
It is very, very big. It is recommended to take a taxi. You can go directly to the intersection of Fanhua Avenue and Yan'an Road. As soon as you enter, you will see the Hong Kong Garden. The more distinctive ones like the Beijing Garden, or the places where you can take pictures are very crowded. The terminal is quite far away, but it’s nice to take pictures. There are many restaurants near the t…	0.9565	5
The first time I came to Luogang Central Park, I checked online and found that it is the largest urban park in the world, with an area approximately equal to 4 New York Central Parks. The entire park is divided into different areas. It is really big and I can’t finish it. After a brief look, I found that the environment is very good, suitable for bringing children to play in the morning or at nig…	0.9565	5
It is very, very big. It is recommended to take a taxi. You can go directly to the intersection of Fanhua Avenue and Yan'an Road. As soon as you enter, you will see the Hong Kong Garden. The more distinctive ones like the Beijing Garden, or the places where you can take pictures are very crowded. The terminal is quite far away, but it’s nice to take pictures. There are many restaurants near the t…	0.9565	5
It was my first time here and I was not familiar with the environment. I only went to Beijing Park and the terminal. I saw a sightseeing bus from a distance. After looking for it for a while, I didn’t see where to buy tickets or queue up to get on the bus. As an i person, I was too embarrassed to ask. In short, I couldn’t finish the shopping in one visit. After walking for a while, I simply walke…	0.9554	5
It was my first time here and I was not familiar with the environment. I only went to Beijing Park and the terminal. I saw a sightseeing bus from a distance. After looking for it for a while, I didn’t see where to buy tickets or queue up to get on the bus. As an i person, I was too embarrassed to ask. In short, I couldn’t finish the shopping in one visit. After walking for a while, I simply walke…	0.9554	5
The Hefei Garden Expo, which I have been waiting for for a long time, finally had its grand opening. I specially took the subway to go there with my friends on the weekend. The venue is very large. There is a large fitness center next to the airport. It is recommended that you can take a sightseeing bus there, but you need to queue at each stop. My friends and I walked around for a long time, onl…	0.9552	5
The Hefei Garden Expo, which I have been waiting for for a long time, finally had its grand opening. I specially took the subway to go there with my friends on the weekend. The venue is very large. There is a large fitness center next to the airport. It is recommended that you can take a sightseeing bus there, but you need to queue at each stop. My friends and I walked around for a long time, onl…	0.9552	5
Hefei Luogang Park is currently the largest urban park in the world. It is the transformation of the old Luogang Airport and the Hefei Garden Expo. It integrates nature and science and technology. The park has natural airspace and land conditions, providing space for science and technology test sites. The park has a beautiful ecological environment with many water systems and rich plant species, …	0.9551	5
Luogang Park is an ecological treasure in the city. Lush greenery and picturesque scenery provide people with a good place to get close to nature. It integrates various elements such as ecology, leisure, and culture, and is the green lung of the city and a paradise for citizens. Luogang Park improves the quality of the city and demonstrates the development concept of ecological priority. Luogang …	0.9546	5
The transportation is convenient, the park is very large, and there are various milk tea shops. Various cities form a special park, and there is also a children's paradise. No entrance fee is required. The park was transformed from an airport and has a large lawn. It feels very suitable for organizing large-scale events. Those who live nearby can come here to exercise or take their kids for a wal…	0.9545	5
There are often many exhibitions in Luogang Central Park. In the former Hefei Airport terminal, the space was very large. There were often photography exhibitions, aircraft model exhibitions, and the city's growth. When I went shopping that time, I happened to encounter the Luogang Park Time Story Exhibition, which exhibited photos, recording the past and present lives of Luogang Park. From being…	0.9544	5
It is a large free park. It is not recommended to go during the day when it is hot because there are too few shelters inside. One small detail I observed is that the toilets in the park are very clean and have no peculiar smell. Recently, the Garden Expo is holding a lantern show, located in the Anhui Pavilion. Various beautiful lights decorate the night in a picturesque way, as if you are in a f…	0.9538	5
The lawn is really big. I listened to people's advice. There is nothing to visit on the lawn. Just visit various gardens, including provincial, domestic and foreign. There are many types, focusing on the province and domestic. Before you go shopping, download a map and look at the map to follow the route. People with a sense of direction will not get lost. Each garden has its own characteristics.…	0.9535	5
Hefei Luogang Park is an urban park integrating natural scenery, cultural relics and modern leisure. The park is lined with green trees, luxuriant flowers, and has different scenery throughout the seasons. It is a good place for citizens to relax and unwind. The park also retains the ruins of Hefei's old city wall, allowing people to enjoy Hefei's profound historical and cultural heritage while e…	0.9534	5
As a local in Hefei, I finally came to the recently famous Hefei new attraction "Luogang Central Park" for the first time by accompanying my out-of-town classmates. There is a large entrance to the Central Park on the north side of the Yellow River Avenue and the west side of the Baohe Avenue Elevated. There are many parking lots. It is said to be the largest in the world. It feels really big whe…	0.9533	5
As a local in Hefei, I finally came to the recently famous Hefei new attraction "Luogang Central Park" for the first time by accompanying my out-of-town classmates. There is a large entrance to the Central Park on the north side of the Yellow River Avenue and the west side of the Baohe Avenue Elevated. There are many parking lots. It is said to be the largest in the world. It feels really big whe…	0.9533	5
It's very big and vast. Friends who like to take pictures can come. There are landmarks from various places. I heard that there will be a marathon today. I didn't know about it until the afternoon, otherwise I would have to check in. Hahaha, although I am a novice, the important thing is to participate. Parking around is very convenient, there is a huge roadside parking lot (charges apply, so you…	0.9529	5
A large park that covers almost all of the world’s famous attractions! It was really interesting to finish walking around the flower garden. Various national gardens and Chinese regional gardens all have their own characteristics. There is also a large flower exhibition garden. There are also staff singing on the stage of the Beijing Garden. It feels like you are there. The transportation is a bi…	0.9528	5
Checking in to the Garden Expo Lantern Festival is very shocking. The colors are pretty. It’s very big inside and there are all kinds of lights. You can come here with your kids or the whole family to have a look and walk around. It’s quite relaxing. You can eat and drink inside, but the price is relatively expensive. There are also projects such as ironwork, Bao Gong, Huangmei Opera, and you can…	0.9525	5
The park converted from an old airport is really innovative! ! There are many places where you can freely move around, and there is also an amusement park where many children play at night. The place for eating, drinking and having fun has also been developed quite comprehensively.	0.9522	5
I can't finish it, I can't finish it, I can't finish it. The park is so big. There are many parks where it's a good choice to go shopping. The places to eat are very concentrated, and the overall location for eating is also easy to find. There is a rock climbing gym that I like very much, and there is also a new skating and skiing area. The overall feeling is still very good. I don't dare to do i…	0.952	5
It's a nice park with a lot of things inside. Today I saw there are a football field, two basketball courts and a tennis court. I will definitely go there and play football next time. There weren't many people there today. After walking around, the overall feeling was that it was very big. It was indeed the largest urban park in the world, but there was really no need to go all the way to visit i…	0.9506	5
I have always heard that this place is very big and there are often various activities. I finally went there on the second day of the second grade of junior high school. There were people coming and going in the scenic area, and there were also many dogs. Various gardens have reduced the beautiful scenery from all over the world here. In the middle of the scenic area is the location of the origin…	0.9492	5
I went there not long after it opened. I didn’t expect it to be so beautiful. The park is so big that you can walk around all day. It’s suitable for spring to enjoy the beautiful scenery. You can’t go wrong with casual photos. You can walk around the square for an hour. There are also various restaurants inside. You can go to eat if you are hungry. The toilets are also very easy to find. You don’…	0.949	5
The Garden Expo is really fun to visit. I checked the weather forecast and said it would snow. I wanted to see the Garden Expo in the snow~ but it didn’t snow yet. Haha, as the people of Bengbu, Anhui, of course, we give priority to checking in at our Bengbu station. As a city drawn by trains, there are landmark buildings such as train stations, human-faced statues, and pearls. Other Anhui parks …	0.9481	5
The transportation is very convenient. You can get there from Metro Line 1 and Metro Line 5. The park is very big, so be sure to bring water and dry food, and wear comfortable shoes. Driving is also very convenient. It is surrounded by Hefei's main roads. Even on holidays, there will be no traffic jams. However, parking spaces are really tight. You must go early or you can only park on the roadsi…	0.948	5
Luogang Central Park covers an area of ​​12.7 square kilometers and is one of the largest urban parks in China! It includes 17 botanical gardens and 38 urban gardens. There is also the Garden Expo Town Commercial Street, which is very convenient for eating, drinking and entertainment. It is especially suitable for shopping with friends or parents and children. It is the kind of shopping that you …	0.948	5
These two days are like a dream, goodbye VAC, goodbye Hefei, although Luogang is beautiful, there are prejudices and stereotypes. Without comparison, I don’t know how good ZF is. These 5 stars are purely for the greening, location and supporting facilities of Luogang Park. Let’s go, VAC is over and everyone is starting to return. The station is full of friends we have never met before. It is elec…	0.948	5
I haven’t been to a park like this for a long time~ It takes 40 minutes to drive there. Fortunately, there is no traffic jam on the road. The parking lot is also very large. You can navigate to the location. Park your car and enter the park. It is really big here and walking all the time is really tiring. There are also cars for rent in the park and there are quite a few restaurants. Don’t worry …	0.9472	5
Hefei Luogang Park is so fun. The park is so big that you can rent a car if you feel like you can’t finish all the sightseeing in two weeks. The Beijing Garden and the Huangshan Garden are the most distinctive and very photogenic. You can come here to take pictures. There are also milk tea, 100 courses and snacks. There are also water dispensers on the roadside. It is recommended to come in the a…	0.947	5
Taking advantage of the heat to subside, I went to the Garden Expo. I visited 21 gardens today, starting from the Beijing Garden and continuing to the Foreign Garden. It's really big inside, but it feels really beautiful, but some plants have withered due to the season, otherwise I would definitely be impressed by it. I haven’t visited the Anhui Garden yet. Next time I’ll go and see our big Anhui…	0.9463	5
I have been to Luogang Central Park twice, once during the day and this time at night. It has been more than half a year since I last went there. This time I went at night and found that the park is better built than before. There are hotels, restaurants, milk tea, and leisure businesses. The investment is also very comprehensive. In the future, the people of Hefei will have another good place to…	0.946	5
Luogang Park is very big, so prepare a strategy. Enter from the north gate. The first thing you see is the Anhui Garden and the Bengbu Round Garden. Just follow this order and walk to the south. Well, you can pay attention to the navigation of the park in time. Personally, I think you can spend a whole day, because after visiting the park, you can visit the opposite half of the park where there a…	0.9453	5
Luogang Park is very big, so prepare a strategy. Enter from the north gate. The first thing you see is the Anhui Garden and the Bengbu Round Garden. Just follow this order and walk to the south. Well, you can pay attention to the navigation of the park in time. Personally, I think you can spend a whole day, because after visiting the park, you can visit the opposite half of the park where there a…	0.9453	5
Who would have thought that Hefei has such a magical place? The foreign cat’s jaw dropped in surprise. A collection of features from all over the world. The beautiful scenery and typical architecture of many regions have been reproduced, and Hefei's technology is so advanced! It is indeed Luzhou! Here, it seems like I have experienced the customs of many places.	0.9452	5
The park is so big that I went several times before I found the children's park. The child played for two hours. The environment is very good, and there are tennis courts and football fields nearby. I took a sightseeing bus in the South Square, which cycled up and down. It was convenient and practical. It is indeed a good place to relax when the weather is good. It is hoped that the park can be m…	0.9447	5
Now it’s called the Garden Expo. It’s another sight to visit at night. This time you enter through a different door, very close to the terminal. The scenery along the road and in the store decorates the night. It has a unique charm in winter. There are not only exhibition halls with various local styles (but today we are just taking a walk) but also restaurants of various styles. The decoration s…	0.9446	5
Luogang Park was renovated from a former airport. It is said to be the largest park in the world. I was afraid that I would miss the beautiful scenery and walk for two hours to finish it. If I had known, I would have spent money to rent a car and ride from the beginning. There are many parks and entertainment facilities inside, which are very exciting. It is recommended to go shopping, but it is …	0.9437	5
I have to say that the airport has been greatly renovated. After several hours of shopping, I only visited the tip of the iceberg. I will go there next time if I have time. The environment is very good and there are many people. It is suitable for strolling there. The experience is quite good. There are also places to eat and stay. Overall it is good. The area is really large and it is enough for…	0.9437	5
I have to say that the airport has been greatly renovated. After several hours of shopping, I only visited the tip of the iceberg. I will go there next time if I have time. The environment is very good and there are many people. It is suitable for strolling there. The experience is quite good. There are also places to eat and stay. Overall it is good. The area is really large and it is enough for…	0.9437	5
It's so big that you can't finish it in one trip, so you have to go there in separate trips. There are different kinds of scenery to see in spring, summer, autumn and winter. Free admission, no reservation required, parking inside is not easy, you basically have to park outside and walk out. It is said that the opening hours are from morning to evening. It is too hot and there are many people at …	0.9435	5
The Hefei Garden Expo has a planned area of ​​323 hectares and was built using the former Luogang Airport. The overall layout is "three areas and one pavilion", including the People's Stage Exhibition Area, the Ecological Garden Exhibition Area, the Urban Renewal Exhibition Area and the Urban Construction Pavilion. There are also 31 domestic exhibition gardens and 7 international exhibition garde…	0.9432	5
The Hefei Garden Expo Park covers an area of ​​323 hectares and was built on the site of the former Luogang Airport. Its overall layout consists of "three zones and one pavilion," including a public stage exhibition area, an ecological garden exhibition area, an urban renewal exhibition area, and an urban construction pavilion. It also features 31 distinctive domestic gardens and 7 international …	0.9432	5
On the whole, it is very good and has a large scale. I don't like to visit the park. I also think the various gardens here are very interesting. Some gardens also have food and drink features. I recommend you to go and play when you are resting!	0.9432	5
Overall, it's very good and large-scale. Even those who don't usually like parks found the various gardens here very interesting. Some gardens even have unique food and drink options. I recommend it for your leisure time! The old Luogang Airport has been transformed into the Garden Expo Park, and it's absolutely huge! You can buy a sightseeing bus ticket for unlimited use all day; just wait at th…	0.9431	5
Now the Garden Expo is more and more fun. There is also the folk chicken Music Festival. There are a lot of agricultural products, and the prices are also very cheap. You can try them for free. I feel very good, very good.	0.9429	5
The Garden Expo Park is getting more and more fun now. There's also the Laoxiangji Music Festival, lots of agricultural products, and the prices are very cheap. You can even try them for free. It seems pretty good.	0.9429	5
It's really too big to walk all the way. You can rent a small car in the park for ¥80 an hour. This place is more suitable for a family to come and have fun and there are a lot of things to eat.	0.9424	5
Luogang Central Park on May Day is full of people and flowers. I live not far away, but this is my first time here since the park opened. I have to say it is really huge. I had only seen the central lawn in pictures before, but I was really shocked when I saw it. I almost lost my sight at a glance. You can have a good stroll around the exhibition parks of various countries and regions scattered a…	0.9424	5
It's really too big to walk all the way. You can rent a small car in the park for ¥80 an hour. This place is more suitable for a family to come and have fun and there are a lot of things to eat.	0.9424	5
Then I took the opportunity of the marathon to go to the Garden Expo. It’s very big, and many families go out for a walk. The buildings are very stylish, and it’s suitable for walking around. You need to wear a pair of comfortable shoes to go here, because it’s too big. If you don’t take a sightseeing bus, you still need some physical strength. After the end, you can go to the food town to eat, w…	0.942	5
It's too big! Departed at 1pm and returned at 6pm, we visited a children's paradise. Fortunately, the baby had a lot of fun. I recommend taking the subway to the children's paradise, which is very convenient. Go again if you have a chance	0.9418	5
The park is very large and is one of the largest urban parks in Hefei. It has a beautiful natural environment and a very diverse landscape. There are many special areas in the park such as Garden Expo Garden, Jinxiu Park, Kechuang CBD, etc. On weekends, you can go for a walk, go fishing, or meet up with friends for picnics and boating. It is a good place for leisure and entertainment.	0.9417	5
I live near Luogang Park, and I go for a walk when I have nothing to do. Especially at night, the lights are intertwined, which is very beautiful. There are also some entertainment facilities, such as swings, seesaws, and hopscotch. Taking a walk after a meal as a family is the best way to exercise. You will not feel tired at all. There are also ball games, which are quite exciting. All in all, i…	0.9413	5
This park is very beautiful and I was very impressed. The scenery is pleasant and the air is fresh, making people feel very comfortable. Walking here is a pleasure, you can relax and get away from the hustle and bustle of the city. In addition, there are many facilities in the park for visitors to use, such as children's play areas, fitness equipment, etc., which are very suitable for family outi…	0.9407	5
It’s so big that you can’t finish all the shopping in one day. It has everything to eat, drink and have fun. It’s worth a visit if you are traveling to Hefei! There are parks both at home and abroad, but you have to ask volunteers, otherwise you don’t know how to get there! There are so many people on holidays and there are many restaurants to eat in. Don’t rush to eat, otherwise you will have to…	0.9399	5
I came here with my family on the second day of the Chinese New Year and it was really crowded with people. The garden was so big that I couldn’t finish it all. Driving here, there are also many cars on the roads around the park. Get off the bus with Daliu and enter the Beijing Garden. I saw the legendary Big Red Wall and the Peking Opera girl, and then walked along the Kunming Garden and walked …	0.9392	5
The Garden Expo Park renovated by Luogang Airport has become the largest urban park in the world. The Hefei Garden Expo Park is a large-scale garden park integrating natural and cultural landscapes. It covers a wide area, is lined with green trees, and has beautiful lakes and mountains. There are various flower display areas in the park. The flowers bloom in different seasons and are beautiful. W…	0.9388	5
Came to Luogang Park on the weekend afternoon. Take a taxi or drive to Luogang Town to enter the park. There are many restaurants and many people. It is very lively. It is close to the old terminal and can be reached by walking a short distance. If you want to stay away from the crowds and relax quietly, you can go to the west part. After passing the airport runway, there are fewer people and it …	0.9386	5
It's more comfortable to walk around slowly all day, and it's quite interesting. 1. There are various microcosms of urban and national characteristics. The gardens are very well done and are a great place for filming. Various types are available. 2. Some venues have not been settled yet, but the existing food and drink are very satisfying. The convenience store prices are not "scenic spot prices"…	0.9385	5
The largest park in the world... I chose this place for team building this year. We started at 6 a.m. and played in the park until 5 p.m. before returning. I couldn't finish it in one day. It is divided into different parks. There are sightseeing buses in the park. I only saw a small part of the park in one day. There is a zoo, a sea of flowers... there are countless places to eat, drink, and pla…	0.9385	5
It's more comfortable to walk around slowly all day, and it's quite interesting. 1. There are various microcosms of urban and national characteristics. The gardens are very well done and are a great place for filming. Various types are available. 2. Some venues have not been settled yet, but the existing food and drink are very satisfying. The convenience store prices are not "scenic spot prices"…	0.9385	5
If you want to hike, there is no one in this park. First, prove that you have basically finished visiting. The various garden expo parks are dazzling and tightly distributed. The outermost part is surrounded by a happy path. You can check in according to the direction. There are a bunch of foreign gardens, the Chinese one is divided into two locations, and there are some flower gardens in the res…	0.9383	5
The park is so big that I couldn't finish it in one day. I couldn't finish it at all and my feet were sore. In the end, half of it was lost. There are many cities in it, and it has been made into a unique park. Visiting this park for a day is equivalent to visiting half of Chinese cities in your free time. It is very suitable for taking your family for a walk. You can also rent covered electric c…	0.9377	5
I personally think it is the best scenic spot in Hefei and even Anhui. The local gardens in Anhui are very beautiful. Very suitable for walks, gatherings and leisure. Parking is convenient, and there is everything to eat, drink and have fun.	0.9368	5
I've been there twice. It's so big inside that I wouldn't be able to finish the whole day if I were to take a look around. I brought my dog ​​here, and there are a lot of big spaces for him to run and play. He was very happy. There are also food and restaurants inside, which are all OK, and the cost is not very high. Normally, it should be possible to park. I saw many cars driving in, and I accid…	0.9368	5
Surrounding environment: Luogang Central Park, a newly opened amusement park in Hefei, has a very good environment, but it is a bit far from the subway entrance. It takes a long time to walk, and there is no place to park shared bicycles nearby. This is the only inconvenient place. Facilities: The supporting facilities are complete, including food, drink, and entertainment. It is very suitable fo…	0.9364	5
Luogang Ecological Park is the first choice for walking on weekends. The environment is very good, the air is fresh, and there are various parks and children's parks, which are very good for walking. It's close to home and easy to park. Now you can drive in and save a lot of walking. People walking with children can bring bicycles for their children or rent a car in the park. It's also very conve…	0.9361	5
On the weekend, I went to Luogang Central Park with my family. It's free. The park is very big, with many flowers, plants and trees, and the environment is good. We only visited a small part of it, and we couldn't finish it. When we arrived at the children's play area, the children were reluctant to leave and played for a long time. They especially liked playing in the sand. You can bring some fo…	0.9354	5
Its area is so large that you can walk on it, and it is so big that it requires four tour bus lines. I came in the afternoon after dinner, and after half a ride, I still walked 20,000 steps. It may be that some flowers have passed their flowering period, and there are not many types of flowers. But the night view and lights are really beautiful. As a free park, I give it full marks and I am not a…	0.9343	5
Here you can not only enjoy the taste of spring, but also enjoy flowers and scenery. There are also more unique parks where you can visually experience different garden landscaping. Places worth checking out. There are also casual milk tea and coffee shops. It’s really great.	0.9341	5
Status: The world's largest urban park Construction time: April 20, 2020 Opening time: September 26, 2023 Tickets are free to play time: Suitable all year round Entertainment projects: Helicopter flight experience, hot air balloon carnival, theme music festival, Garden Expo Town Food Festival, etc. Everyone must come to experience it, stroll around, and walk around.	0.9341	5
The first impression is that it is very big. There are many parks that will break your legs if you walk around. I didn’t have time to go around. The overall planning is good. It is very suitable for strolling slowly. The small landscaping inside is also very interesting. It is suitable for taking pictures and checking in. There are many people coming on weekends, and parking is not convenient. It…	0.9329	5
The large park just built in Hefei is very big. There are all kinds of snack bars in it, as well as many parks, and there is also an ice rink... Sometimes there are band performances. Overall, the environment is quite good. It is a good place to relax on weekends.	0.932	5
This is really a nice place. During the National Day, my children wanted to play in Hefei. They said that this park in Hefei is good. When we went in, we found that it was very big and had everything to eat and play. The park was also holding a music festival that day. I originally planned to buy a ticket to go in and check it out. My son wanted to take a helicopter ride, but after wandering arou…	0.9317	5
It started out rainy and ended up sunny. It was a very enjoyable trip. I could see the world by myself at a glance. It is not recommended to walk because I was really tired. There are electric cars, tour buses and special lines in the park.	0.9312	5
When we went there in time for the marathon, roads were closed in many places, so we couldn’t see everything. We took a tour bus as soon as we entered the park. Each person is 30 years old, and children under 1.2 meters are free. They can go back and forth without restrictions. Because of the road closure, I am gone. It's a bit sad to see the whole picture, but it doesn't matter, I'll come back n…	0.9307	5
When we went there in time for the marathon, roads were closed in many places, so we couldn’t see everything. We took a tour bus as soon as we entered the park. Each person is 30 years old, and children under 1.2 meters are free. They can go back and forth without restrictions. Because of the road closure, I am gone. It's a bit sad to see the whole picture, but it doesn't matter, I'll come back n…	0.9307	5
Currently: It’s a great big park. Because it’s big enough, there aren’t too many people in most places. It’s a good place to go there on weekday evenings. Future: Maintenance seems to be quite expensive. There are still many areas that need to be developed in the future. I don’t know if the funds can keep up in the future. Generally speaking, it is a very unique park in Hefei, and it is very spec…	0.9295	5
Luogang Park is really big, enough for a whole day's stroll. There are many interesting things inside, and there is always a place that can impress you and make you stay. There are nearly 40 garden landscapes, which are relatively concentrated and can be easily moved around. It takes half a day to appreciate the characteristic garden styles at home and abroad. Walking in the garden, wandering in …	0.9288	5
It is indeed the largest park in the city. The area is really big. I was not familiar with it when I drove here for the first time. I navigated to the P11 parking lot, but because there were too many people, the traffic police closed the road directly. I couldn't get through, so I had to find a nearby parking lot to park. I went down to Anhui Garden for a walk and saw Beijing Garden. The weather …	0.9283	5
Luogang Central Park was adapted from the former Luogang Airport and is located between the old city of Hefei and the Binhu New District of Hefei. To use the most precious land in the city for ecological construction and give it to the people and culture, it has to be said that it should be the Anhui Provincial Party Committee and the Provincial Government, and the Hefei Municipal Party Committee…	0.927	5
Luogang Central Park was originally the location of Hefei Luogang Airport. It is about four times the size of New York's Central Park in the United States and is about the size of more than 1,700 football fields. The Garden Expo in the park has 22 domestic city gardens, 10 Hong Kong, Macao, Taiwan and international city gardens. There is also a children's play area, a sports stadium area, and man…	0.927	5
When entering Luogang Park, the first thing you see is the 3.3-kilometer runway, apron and some roads in the park. There are unmanned sightseeing vehicles with self-driving capabilities on the runway. Walking along the trails in the park in autumn, you can see dwarf pampas grass, blue sage, iris, purple panicle and other plants everywhere along the stream. Not only can you enjoy the unique natura…	0.926	5
It feels better than when I was in the Garden Expo. There are dense trees and good air, so I can walk my kids and relax. There are more and more shops, and you have more choices to eat when you are tired of playing. If you go for a walk when the weather is nice, you will feel very good.	0.9258	5
It was still early spring when I went there, and the flowers and plants were not in bloom yet. The scenery is general and a little cold. The place is so big that my legs were tired and aching after a day of shopping, and I didn’t even visit 2/3 of it. When spring comes and the flowers bloom, you can go with some of your best friends, especially if you have someone who can take photos, it will be …	0.9256	5
The lantern show in Luogang Park was really beautiful and very large. There were really many people watching the lantern show. We walked around for two hours while shopping. There were many barbecue stalls on the road. They were so expensive. I couldn’t help but buy a bunch of delicious ones for 15 yuan per skewer. The fat and thin barbecue sausages were 6 yuan. The price was enough to eat two sk…	0.9253	5
Luogang Central Park, formerly Luogang Airport, is a very big park, so be mentally prepared and don’t think you can visit it all in one day. It is recommended to travel lightly. If you are bringing children, it is best to have a stroller or a scooter. If you are bringing the elderly, it is best to rent a car in the park, otherwise you will waste your hands and legs. Transportation: You can take b…	0.9253	5
I came here during the National Day Music Festival and didn’t visit much of the park, but the park is quite big outside and should be fun and worth playing. There are a lot of people here, so you have to plan your transportation route if you want to come. The overall music festival is also very good. It’s a large venue. Although it’s very sunny, it’s worth the trip. .	0.9249	5
I finally came to Luogang Park. I had been thinking about it for a long time. The first thing I felt when I arrived was, “It’s so big!” There are places to eat, play, drink, and hotel accommodations, and the infrastructure is very complete! There are not many people working there. There should be a lot of people on weekends, and probably not all of them can be transferred in one day. The Garden E…	0.9238	5
The park is in the shape of a single word. If you are bringing children, it is recommended to bring a scooter or a pair of roller skates. The venue is wide enough. It is recommended to rent an electric car. It is very convenient for a family to ride, but it may not be as cost-effective as a sightseeing car or a sightseeing bus because it is a timed ride. The sightseeing bus stops at each stop, th…	0.9237	5
Luogang Central Park, which was converted from the original old airport in Hefei, is indeed the largest urban central park in the world. The entire park is open to the public free of charge. It contains many city-themed gardens across the country, as well as Huizhou gardens, and even foreign exhibition areas. This time, I mainly appreciate domestic gardens. Because there are so many, every park h…	0.9229	5
The urban exhibition garden has distinctive features: the park brings together 38 characteristic urban exhibition gardens at home and abroad. The domestic exhibition gardens fully display the styles of different regions. For example, the Huizhou alleys, blue bricks and black tiles, verandahs and pavilions of Huangshan Garden make people feel like they are in ancient Huizhou; the medicinal plants …	0.9227	5
The second time I went there, there were quite a lot of people at the Big Lantern Festival. The discounted ticket I bought was quite cost-effective. It is estimated that the original price ticket is still cost-effective. I heard that there will be performances later. We went early, so the performance venue was not very big. I rented a car. The speed of the car was very slow and steady. It is good…	0.9215	5
It is a very nice city park with everything to eat, drink and have fun. There are many options to choose from. Every time I eat there, I end up walking away. Although the garden expo has ended, you can still visit gardens in various places. It is about 6 kilometers to walk around the large lawn. There are so many parking lots, so be sure to remember the location, otherwise it will happen. . . . .…	0.9193	5
Luogang Central Park has been viewed on the Internet many times, so I came here while the weather was nice, but it’s really big and I can’t finish it. There is no end to the sightseeing. There are staff at every place inside, and they are very considerate. When you are tired from walking, there are also small trams that you can use inside, which is still very good. But I haven’t finished shopping…	0.9183	5
A very large park. The first day I stayed outside, I found this place to be nice. I moved my whole family to live here. It was quieter and there were a lot of places to eat and go shopping across the street. There are also many coffee shops. I checked in at Lahuan Coffee and McDonald's. I also bought lottery tickets and encountered the tour exhibition in Sanxingdui. The disadvantage is that you h…	0.9174	5
Convenient to travel by subway! There is a bus directly to the park after leaving the station, you can also walk there. In order to save energy, I took the bus directly to the park after getting out of the subway. Beijing Garden is very beautiful, with flowers, fruits and turrets. There is also a piece of rice planted in Kunming Garden, which is very rare in the city. It is estimated that almost …	0.9173	5
Convenient to travel by subway! There is a bus directly to the park after leaving the station, you can also walk there. In order to save energy, I took the bus directly to the park after getting out of the subway. Beijing Garden is very beautiful, with flowers, fruits and turrets. There is also a piece of rice planted in Kunming Garden, which is very rare in the city. It is estimated that almost …	0.9173	5
As the largest city Central Park, it is really huge inside and has an endless runway, giving people a very empty feeling. Especially on weekends and holidays, there are many people, but it is not crowded and is suitable for walking. The Garden Expo inside also has its own characteristics. It’s a good idea to go to the neighborhood to eat something when you’re tired of shopping. There are also man…	0.9168	5
The weather is nice, so I came here to take a stroll again. Now there is a shuttle bus, which is much more convenient than before. There are volunteers at the entrance of each park to ask for directions. I have been playing on the tarmac before, and now I finally come to visit the Garden Expo. It is suitable for a family and can take a long walk here. I only visited 7 of the 38 parks in one morni…	0.9148	5
The environment is really good. I heard that it was renovated from an airport before. It is suitable for hanging out with friends. It is well-equipped with facilities, including a place for children to play and a place for the elderly to exercise. You can also rent scooters. It is very big inside and you can't finish it from day to night. I only walked a small part of it today, which is a bit of …	0.9145	5
On weekends, I made an appointment with my classmates to visit Central Park with their children. Central Park is free and no reservation is required. We took the subway to Shanda Subway Exit A, and then walked for about ten minutes to the Anhui Garden.	0.9139	5
On weekends, I made an appointment with my classmates to visit Central Park with their children. Central Park is free and no reservation is required. We took the subway to Shanda Subway Exit A, and then walked for about ten minutes to the Anhui Garden.	0.9139	5
It was my first time to check in to the Garden Expo. I heard that the Garden Expo is very big and you can’t finish it in one or two visits. It’s true! The first time I came here, I only visited the small town. When the weather is good, it is very good to go shopping and eat. Next time I’ll check in other parks. The only drawback is that the parking lot is too far. It’s a long walk from the parkin…	0.9138	5
Luogang Central Park opened my eyes. Anhui is a place I yearn for very much. What attracts me are the classical Hui-style houses and its beautiful mountains and rivers. During the May Day holiday, we happily took the high-speed rail. The first stop was Hefei, the capital city. When we arrived in Hefei, we heard that Luogang Central Park was a key check-in spot for the newly opened local park. We …	0.9127	5
The Garden Expo is located in the original Luogang Park. With the theme of "Ecology First, People's Garden Expo", the Hefei Garden Expo highlights the people-oriented concept of "building a People's Garden Expo in the center of the city", highlights the characteristics of "using the decommissioned airport to build a Garden Expo", and displays six highlights including "City Garden Expo, Urban Rene…	0.9119	5
I am really happy to have such a big park at my doorstep. I often go here with my family and friends. The venue is huge. There are a lot of scenery to see and a lot of feelings. When I walked to Beijing Garden, I remembered that when I traveled to Beijing before, there were several delicious restaurants here. When you are tired of shopping, you can go in and have some delicious food. The most imp…	0.9106	5
Luogang Park contains rich cultural connotations. From the layout of the park to the naming of the landscape, it has a unique regional cultural imprint. It is like a cultural treasure house, silently inheriting local history and culture. Luogang Park is not only a place for leisure, but also a carrier of culture. The cultural display area in the park uses various forms to display local traditiona…	0.91	5
The park is very big and there are many people. It is estimated that it takes tens of thousands of steps to stroll around. There are so many people with electric cars that you have to queue up. But the scenery is still good. There is an Insect Museum at the other end of the South Square. You can take your children to see it.	0.909	5
I went there with my friends. It’s really big inside. I treated it like a walk. I spent three or four hours in each garden. Each garden is very unique and the photos are very beautiful. It’s very photogenic. I personally don’t feel very tired. After all, I’m used to walking all the time. Most of the gardens can be visited in one day. Each garden is in the same place. The garden expo is a temporar…	0.9086	5
It is the time when the spring flowers are blooming and April is the largest park in the world. ⛲️Stop looking for no magic, everything is nowhere to be found. Quietly, this moment is the Anhui Garden ~ the head of a man with a double-pier pattern and a thousand beauties and a hundred plums.	0.9083	5
It is a huge park with a lot of parking spaces. If you want to go to the park in Anhui Province, you can choose parking lot No. 14. Entering the park is Wuhu Park, which is very close. Maybe it's because the park is big enough, so there aren't many people there. There are places selling food next to Anhui Garden where you can replenish your energy. Many flowers have withered now. If you want to s…	0.9053	5
It is a very large park, said to be the largest Central Park in the world. After walking 20,000 steps, we only visited less than a third of it. There are cars available for rent in the park, and the scenery is extremely beautiful.	0.9044	5
It is a very large park, said to be the largest Central Park in the world. After walking 20,000 steps, we only visited less than a third of it. There are cars available for rent in the park, and the scenery is extremely beautiful.	0.9044	5
This store is strategically located, has a beautiful outdoor environment, and offers a wide selection of dishes, including delicious desserts and ice cream. In particular, the large iron plate feature adds a lot of color to the store. A large iron plate is served in one pot, and there is a wide variety of dishes, including beef, mutton, chicken, squid, and various vegetables. Taken together, this…	0.9038	5
Hi, I am @江Ranling. I have traveled to 100 cities in rivers, lakes and seas + a travel and food blogger who loves to eat and play. I like to raise the camera and press the shutter to let the guide follow ▫️When the moon is full during the Mid-Autumn Festival, it is time to enjoy the lanterns and visit the gardens and watch the lantern show. Hefei Garden Expo and Anhui Garden are staged every nigh…	0.9022	5
The largest park in Hefei, the mountain people saw grandma Liu, a big park in the plain area, enter the Grand View Park for the first time. There is no doubt that the park, which was transformed from the airport, also has the landscape of the aviation training base. A collection of various Anhui snacks. When you go to Hefei, you must not miss this park, especially after turning on the lights at n…	0.9018	5
The largest park in Hefei, the mountain people saw grandma Liu, a big park in the plain area, enter the Grand View Park for the first time. There is no doubt that the park, which was transformed from the airport, also has the landscape of the aviation training base. A collection of various Anhui snacks. When you go to Hefei, you must not miss this park, especially after turning on the lights at n…	0.9018	5
The Starry Sky Sports Park is located on the food and entertainment street of the Garden Expo Park, perfect for families with children to relax and play. In the evening, the light strips in the park light up, and it looks pretty good from a distance.	0.9012	5
Transportation: The parking lot is sufficient, but it is too big. It took a long time to walk after parking the car. Hahaha, I visited several gardens one afternoon when there was a bit of traffic jam nearby. It is really big and the scenery is very good. The sweet-scented osmanthus has bloomed recently. It is very fragrant. However, the things inside are quite expensive. A bottle of water and a …	0.9005	5
Hefei should go to Luogang Central Park to waste time on weekends. The area is too big, and my legs are already numb after walking around. There are garden expo towns from various provinces in it, and it is full of all kinds of flowers. It is really beautiful. There is a huge open space at the terminal. Many people fly kites there. It is very comfortable and workers can relax here.	0.8997	5
The environment here is really good. Every weekend I bring the whole family here to play and relax. The venue is very big and you can walk around for a whole day without getting bored. I still recommend everyone to come together. Sometimes there are many people and you need to queue up or park the car, so you have to prepare in advance.	0.8997	5
I visited 30 gardens and heard that there are 38 in total. There are several international gardens, all of which are sister cities of Hefei. Some gardens in China are rather carelessly done, but some gardens are very careful and fully display the local food, specialties, historical monuments, and architectural features. Many of the characteristic buildings in the garden have stalls rented out to …	0.8995	5
So far, this place is really satisfying to many people. Some things are reasonably priced, and all attractions are free to enter, and they are very large. There are a lot of expectations. The various scenery inside are very beautiful, and the entertainment and leisure facilities are also good. There is a detailed electronic map inside, and you can also see some volunteers nearby. When I went ther…	0.8993	5
During the Chinese New Year, I brought my family to Luogang Airport for fun. I had never dared to come here because I heard there were so many people here. Unexpectedly, when I came today, there were not many parking spaces or people inside. Even during the Chinese New Year, I asked several group purchase packages but none of them were available. I was a little disappointed. The last one I went t…	0.8992	5
It’s really, really big, and I’m really tired after walking! My whole family went there for the National Day holiday. Therefore, there are so many people, and even the battery-operated tour buses are not available, so we have to walk and have to queue up. But it’s just a holiday, so it’s acceptable for the whole family to take a leisurely stroll, but it’s just tiring! So I went back without finis…	0.899	5
Luogang Central Park is also the current Garden Expo. I went to visit it on Sunday off. My first impression was that there were so many people. It took me more than 40 minutes to find a parking space. Fortunately, it was free. I parked my car and started to play. The second impression is that it is too big to be visited in one day. I can only walk there and see there. I don’t take the tour bus. I…	0.899	5
Get off the subway at Luogang Station. Exit the station from Exit B and go right. There are also buses at the door that go directly to the lively area. One dollar. However, it is recommended to go inside if the weather is pleasant. There are many flowers and plants inside. The ecology is very good. The entrance is the scenic half. Very big. Great for riding. Go straight to the left inside and you…	0.8984	5
There are two subways to get there. The park is very large. There are several sightseeing bus routes in the park to choose from, some with small circles and some with large circles. If you plan your day's itinerary and prepare supplies, you can visit all the featured city parks in one day. Different areas have different scenery. Anhui Garden is an independent area, and there is a large children's…	0.8973	5
There are electric equipment outside, which seems to be exchanged for game currency. Inside, there is a one-ticket amusement park. They are all unpowered facilities. There is no obstruction during the day. It is recommended to play at night. The lighting is very nice and the venue is relatively large. There are many children playing. You can come out to eat in the middle and then go in. The shape…	0.8971	5
Spring is a must, so don’t come if you are weak. There are 20,000 steps a day and you can’t finish it at all. Renting a car is too expensive. When the park first opened last year, it was only 1 yuan a minute. Now it has increased to 1.3. I feel full of energy after walking around! Be sure to go and enjoy the flowers while the weather is nice in spring. It should be even more beautiful when the ro…	0.8965	5
It used to be a dry port airport, and then it was renovated into a garden expo. When you come out of the subway station, there will be guidance signs, and there will also be free buses to connect it. There are volunteers along the way, and the experience is very good. There is no ticket to enter, and then you can take a walk like a park. There are also large lawns, various themed venues, and many…	0.8964	5
I went to Hefei during the May Day holiday and checked in to Luogang Central Park. It was really huge. When I arrived on the first day, I walked there at night and saw the endless green lawn. It was so beautiful. I made a special trip on the third day, rented a tram, and walked around in a circle. It felt like I couldn’t finish the whole day without renting a car. I also caught up with the electr…	0.8959	5
It is a very large park. There is a special bus to the nearby area. You can only walk in the park. You will almost feel tired when you reach the entrance. The environment is very good. The Garden Expo was opened before and there are various urban gardens, which are very unique. There are many sightseeing cars in the park, and the prices are not expensive. You can sit and go around for a while. Af…	0.895	5
The park is very big, and it is difficult to visit it in one day on foot. You must rent an electric car, which costs 70 yuan an hour, which is very convenient. The car doesn't run very fast, but it's nice to see the scenery along the way. There are many gardens, but they are not very different. The most impressive one is the Hangzhou Garden, which is more suitable for taking photos in Hanfu. Seco…	0.8949	5
Luogang Park is really a hidden treasure in the city. It makes me feel happy every time I come here. The park has a large area, high green coverage and fresh air. It is a good place to stay away from the hustle and bustle of the city and enjoy nature. The various gardens in the park are very large, but they are quite awkward for your legs. Before visiting, prepare some shoes that are convenient f…	0.8945	5
It is said to be the largest land park. I have been there twice and still haven’t finished it. In fact, the scenery is average, but the theme of the park is good. It condenses the characteristics of various places into a huge park collection, which is also an attractive feature in the early stage. The most important thing is that she is free! There are many stores outside the park where you can v…	0.8931	5
Luogang Central Park, the most fun place in Hefei! It's suitable for you to visit during your free time on weekends. The park is so big that you can't finish it all in a circle. It is recommended to travel by subway and avoid driving, otherwise it will be difficult to park. There are also volunteers inside, so if you don’t know how to get around, you can ask. The catering inside is complete, and …	0.8931	5
There is no admission fee, and it is very friendly and heart-warming to local citizens and friends from out of town. The earliest Luogang Airport was carefully rebuilt. In addition to domestic parks such as Beijing Park and Xiamen Park, there are also international parks such as British Park, Russian Park, and Japanese Park, as well as children's playgrounds, famous restaurants, hotels and other …	0.893	5
Address: You can take Metro Line 5 and get off at Shanda Station. Shanda Station is a little closer than Luogang Station. Once you enter, you can see a super large lawn. You can’t see the end at a glance. The park is very large and you can’t finish it in one day. The first place we went to was Anhui Garden. Anhui Garden is divided into several small areas. The gardens include Wuhu Garden, Bengbu …	0.8926	5
This is where the concert was planned to be filmed, and it’s very big inside. I see that the size mentioned on the website is as big as the two areas combined. At that time, my partner and I went shopping together for a long time. We only talked about the overseas shopping in detail and didn’t know what we were shopping for, so we just walked aimlessly. It's quite tiring, but the environment is w…	0.8918	5
This is where the concert was planned to be filmed, and it’s very big inside. I see that the size mentioned on the website is as big as the two areas combined. At that time, my partner and I went shopping together for a long time. We only talked about the overseas shopping in detail and didn’t know what we were shopping for, so we just walked aimlessly. It's quite tiring, but the environment is w…	0.8918	5
Luogang Central Park was built after the original Hefei Luogang Airport was relocated. Its size is more than twice that of New York's Central Park in the United States and more than four times that of London's Hyde Central Park. It is one of the largest urban central parks in the world. The park is divided into two main themes: the Garden Expo Park and Jinxiu Lake. It features more than 30 distin…	0.8913	5
All parks in Luogang are very good, but some parks are a little far away and need to be taken around, which is especially suitable for taking photos. Luogang terminal, foreign exhibition parks and Chinese urban exhibition parks are all very good-looking, with special films. In addition, Luogang often has activities. This time, there was a crawfish Festival	0.8902	5
Luogang Central Park is very large, and its various gardens are all very distinctive. (The following lines are a poem/idiom): "A thousand miles of letters just for a wall, why not give him three feet? The Great Wall still stands today, but where is Qin Shi Huang?" Tongcheng's Six-Foot Lane; "Peony flowers outside the Little Yellow City, ten or five miles of morning glow, houses before and behind …	0.8899	5
The environment is quite nice and very big. I only visited a few gardens. However, I went to the Garden Expo Town where there are quite a lot of delicious food. Hahaha. I also went to the children’s play facilities, which were very crowded. There were also other venues, such as the Insect Museum, sports venues, and Baiyuan Garden, which is more suitable for taking pictures. I went to the terminal…	0.8896	5
Is the nearest big square a paradise for children? There are a variety of rides and huge Ultraman. Even an adult like me can't help but want to take a photo at school. It's so charming. It's about 3 meters high. There are many small Ultraman who are too embarrassed to go. It's better to be a child. I like the current Lu Lao Park so much.	0.8885	5
Hefei Garden Expo Park is the largest theme park in the world. It has attracted a lot of popularity in the year since it opened. After dinner, it is also good to take a walk here to relax and run on the comfortable track. Various snacks can satisfy your taste buds. The lights are particularly beautiful at night. It attracted many friends from out of town to stop and check in.	0.8884	5
On the day of the Mid-Autumn Festival, I went there for the lantern display and the iron flowers. It was really beautiful at night. The iron flowers were very impressive and it was a worthwhile trip. Location: Luogang Park Anhui Park Transportation: By car, you can navigate to the P3, P13, P14, and P17 parking lots. You can take bus No. 547 to Shangsheng North Station (North Entrance of Lantern F…	0.8878	5
Hefei Garden Expo Park is known as the largest urban park in the world. The area of ​​this park is so large that it is unimaginable. Your own car cannot enter here, but you can rent a car inside. The most common way to visit the park is on foot. It really tests your foot strength. The planned area of ​​the entire park is 323 hectares. The construction of the park took three years. It was renovate…	0.8856	5
Before May Day, I always came across pictures of the Rose Garden, but I never had time to go. After May Day, the flowers were a bit withered due to the rain, but it was still beautiful. Just outside the parking lot is the rose garden. There are many flowers, not only roses, but also many other varieties. After seeing the roses, I went to Baiyuan Garden again. Unfortunately, the lilies have not bl…	0.8855	5
This is the only one that Hefei can offer, the largest Central Park in the world #Hefei Garden Expo Park	0.8836	5
Check out Luogang Central Park. The first time I went there was when the park just opened during the National Day last year. The bustling crowd gave me little chance to appreciate the small beauty of the park. However, bustling is also good, and the feeling of going to the market will also put people in a bright and good mood. Later, I went there several times, and slowly opened many interesting …	0.8832	5
Experience: Luogang Park, also known as Hefei Garden Expo Park, is the business card of a park city created by Hefei City. The Garden Expo Park scenic area encompasses the characteristics of many places and is divided into many parks, most of which are named after cities across the country. The park is very large. If you visit in the past, you need to prepare a strategy to avoid unnecessary trave…	0.8831	5
I hope everyone can come to Hefei more to avoid the crowds and visit the Garden Expo. It feels good. Many tourists wear beautiful clothes to take pictures. Although so many people complain that the Garden Expo is too big and difficult to walk around, it is indeed slowly improving ~ In Hefei, you can see various scenery from all over the world. It is quite interesting and there are a lot of things…	0.8822	5
The place recommended to us by the Didi driver was not originally in our travel plan! It is said that the new park was only opened during the National Day this year! There is no admission fee, and it is currently the largest city park in the world! I searched a lot of guides before going there, but they all said it would take a long time to walk around, so I decisively rented a bicycle to travel …	0.8818	5
The place recommended to us by the Didi driver was not originally in our travel plan! It is said that the new park was only opened during the National Day this year! There is no admission fee, and it is currently the largest city park in the world! I searched a lot of guides before going there, but they all said it would take a long time to walk around, so I decisively rented a bicycle to travel …	0.8818	5
There is no way to finish the shopping. I have long heard that this place is really big and very suitable for walking children. There are unique exhibition halls from various domestic cities, as well as foreign exhibition halls, so you can feel the different architectural styles and urban characteristics. Everywhere you go, you feel like you have been to that place. There is everything you need t…	0.8808	5
Big, big, big, big, big. The park is really big. With the opening of the Garden Expo, Luogang Central Park was officially opened. I went for a walk in the evening when I had nothing to do. I didn’t even go to see the attractions in the Garden Expo. I took Line 5, got off at Shanda Station, walked to the old terminal, and then walked to the old airport runway. Finally, I went back from the Luogang…	0.8792	5
Big, big, big, big, big. The park is really big. With the opening of the Garden Expo, Luogang Central Park was officially opened. I went for a walk in the evening when I had nothing to do. I didn’t even go to see the attractions in the Garden Expo. I took Line 5, got off at Shanda Station, walked to the old terminal, and then walked to the old airport runway. Finally, I went back from the Luogang…	0.8792	5
It's really big and great, and it's great for taking photos. The scenery in the park is particularly good. It's recommended to rent a car for driving. It's more free than the landscape cars in the park. The car can drive all the way to the entrance of the exhibition park. There is also a food street inside, and the prices are similar to those outside. There is no price increase to rip off custome…	0.8778	5
This park is really big and it’s impossible to walk all the way through it. There are buses, buses and small trams that can be rented. It is very convenient. However, the price of the small tram is quite expensive. It is quite expensive for one hour. It is not recommended to take it. There is everything to eat, drink and play. There are also attractions. My favorite is the Beijing Garden. It is r…	0.8774	5
Luogang Central Park is a city central park converted from Hefei Luogang Airport. The park fully retains the original Luogang Airport land. Covering an area of ​​12.7 square kilometers, it is as large as more than 1,700 football fields. Luogang Park is approximately equal to 4 New York Central Parks and is currently the largest urban central park in the world.	0.8772	5
This Luogang Central Park has been open for a while, and I finally found an opportunity to take a walk. It is indeed as rumored, the place is so big that it is difficult to walk around, and there are quite a lot of people. Personally, I feel that the most photographic area is the terminal building, but if you have time, you can see the scenery everywhere. After walking around for a while, there a…	0.8761	5
Went there after 8 o'clock, maybe because the blacksmithing and roly-poly performances have ended, so there will be a little less people! No need to queue, you can just go in and browse! The content is still very rich, with many local elements. Maybe because I have seen the lantern festival there in Guangzhou, it is not so shocking this time. It is good to take the children to visit.	0.8757	5
We originally planned to finish the shopping in one day, but we actually overestimated our own strength and did not finish the shopping. We took a taxi. There are fewer people on weekdays, and the car can go directly to the entrance, which is very convenient. If you take the subway, you need to walk a little longer, but it is within the acceptable range. In terms of transportation, it is still a …	0.8749	5
I finally found this firefly in Luogang Park! I have been there several times before but have never found this area. The approximate location is on the outskirts of Garden Expo Town. Enter from Gate 3 of Baohe Avenue, just opposite the big chimney in Figure 2. The entire river is filled with these smart lanterns. It’s so beautiful that it can be mistaken for the real one.	0.8731	5
The lantern show at Luogang Park at night is so beautiful! It is said that it cost several million. The entire Anhui Garden is decorated with lanterns of various themes, and the four gates in the east, west, south and north are accessible. You can buy tickets directly online and just swipe the code at the door, which is very convenient. Walking around the lake in Anhui Garden, you can basically s…	0.8727	5
The Garden Expo in Hefei is really good, and it has been free since it opened. It's big, it's really big. I didn't even finish it after a whole day of shopping. At most, I visited a third of the parks in various cities, which was quite interesting. There are a lot of places to eat, and it's a bit uncomfortable not to have people sitting on the grass. It is recommended to go shopping with your fam…	0.8721	5
The Garden Expo in Hefei is really good, and it has been free since it opened. It's big, it's really big. I didn't even finish it after a whole day of shopping. At most, I visited a third of the parks in various cities, which was quite interesting. There are a lot of places to eat, and it's a bit uncomfortable not to have people sitting on the grass. It is recommended to go shopping with your fam…	0.8721	5
I can’t finish shopping, I can’t finish shopping at all. Went there on the 28th of the twelfth lunar month and there were not many people. It’s best to take the small shuttle bus on the circle line, which costs 20 yuan per person and has no limit on the number of times. You can wait until spring comes and the flowers bloom before going shopping.	0.8719	5
The parking lot is quite large, and you can park your car on normal days. It is suitable for when the weather is neither cold nor hot. Enter from the main entrance of Dalian Road. First go to the Beijing Garden, then don’t turn, go forward, go behind the iconic building in Hefei, turn left, and rent a car. You will thank me after shopping. In the evening, when you come out of the subway station a…	0.8718	5
Luogang Park is right opposite our hotel. It is very large and has many landmark buildings in the city. Because it was renovated from the airport, it is very large. My wife and I rented a small electric car for 80 yuan an hour. If you really believe in your physical strength, you can also walk around. It is also a good choice. It is worth a visit for free.	0.8718	5
Two-day trip to Hefei To be honest, there are not many fun places to visit in Hefei, but this park still has certain characteristics. It is estimated that most tourists will come here to visit the park. After all, it has the blessing of the Garden Expo. The park is relatively large. If you want to visit all the garden sketches in more than a dozen cities, it may be a bit tight in one day. For peo…	0.8708	5
I've been there several times, but I haven't even visited the entire park. The first time I went was to the big lawn, and it still took a long time to walk around. The next time I go, I will go to various gardens. Each garden is a unique representative and has its own style. There will also be various light shows at night, which are also very good. There is also a place dedicated to selling food …	0.8685	5
The park is free and very big. There are many parking lots with many parking locations. After parking, it is a short distance from the parking lot to the park. This park has the feel of being composed of many theme parks, including a children's play area, a garden expo town, and so on. The bad thing is that there are not many toilets in the park and there are long queues to use the toilets. The e…	0.8677	5
My friend and I also made an appointment to book a trip to Central Park for New Year's Eve together. It was the first time we went there in such a long time. I really echoed the words of people who have been there. It's too big, really big, and simply too big. But the air is good, and there's no need to squeeze in. It's quite suitable for taking children to play. There's everything to eat, drink,…	0.8667	5
It’s really big~(//∇//) Although we avoided the super peak period of National Day, during the crisp autumn weekends, there were still many parents who couldn’t walk. They decisively placed orders and browsed for cars. Self-driving cars couldn’t queue up, so they transferred at the station and walked around in the parkヾ(･ω･`｡) I will have to try a self-driving car next time I come. It is not recom…	0.8664	5
Although there are many people in Luogang on weekdays, it is still better than on holidays and is relatively quiet. It's still relatively easy to visit. The greenery is very good, and the air feels much fresher after entering. The venue area is also very large, with everything you need to eat, drink and have fun. Actually, I haven’t really finished shopping yet. Every time I get halfway through, …	0.8655	5
Self-driving route: 1. Entering the park from Baohe Avenue, you can park at parking lots P5, P6, and P23; 2. Entering the park from Huanghe Road, you can park at parking lots P22, P9, P21, P20, and P27; 3. Entering the park from the intersection of Qinghai Road and Huayuan Avenue, you can park at parking lots P25 and P26, and enter the park after being connected by bus; 4. Entering the park from …	0.8648	5
Young people can walk a little longer. If you have children or the elderly, it is recommended to rent a car, which costs about 80 yuan an hour. But to be honest, there is nothing particularly worth watching in a walking place. Personally, I think Nanjing Garden Expo Park is more beautiful. But there is no need for tickets here, which is better.	0.8637	5
Come and visit the Garden Expo~ Luogang Park, where the Garden Expo is located, was originally the old airport of Hefei. It is very large and it will take you most of a day to visit it. The Garden Expo mainly has domestic and foreign garden exhibition areas, and the gardens in different cities have their own characteristics. The gardens are colorful and incorporate their own unique cultures. The …	0.8632	5
I haven't had a chance to visit Luogang Central Park since it opened. This time I went to eat here and happened to visit the Beijing Garden and Kunming Garden next to it. The venue is very big and I didn't go to both. Kunyuan feels small and there is nothing special. Beijing Garden is not bad and has a bit of a Beijing feel. I feel that it is suitable for people who live nearby to come here for a…	0.8619	5
It's too big, big, big, big... The theme area is not obvious. The food area is more concentrated. Other areas lack interactivity. You can only walk dryly. It is not very convenient to rent a car (you can't rent it at any time). I feel that the government has spent a lot of money and there is no better value except for the big one. I hope more interactive experiences can be developed in other area…	0.8618	5
It is still recommended to go for a stroll. The surrounding transportation is very convenient, there are subways, shared electric vehicles, and there are many parking lots. Remember to use the smart [Hefei Luogang Park]. There are many exhibition gardens in the city, but I feel that there is still a slight gap between the construction of the exhibition gardens and the exhibition gardens. Some of …	0.8605	5
In fact, I specifically wanted to see the Beijing Garden and Anhui Garden. It turned out that the Beijing Garden was closed to the public that day for maintenance. I didn’t see the Anhui Garden because it was too late. But the overall scenery was still very good. As many netizens said, you can’t finish it all. We bought a ticket for unlimited rides for the day for 30 yuan per person. It took a lo…	0.8605	5
It’s really super big, and there were so many people when I went there that day. The battery cars were rented out, the sightseeing buses were all full, and there was a long queue for the plane. It felt like all Anhui people were there. Been there since morning. We continued shopping until the afternoon. Finally, my family couldn’t walk anymore, so we went back and looked at the map. There are sti…	0.8604	5
It’s really super big, and there were so many people when I went there that day. The battery cars were rented out, the sightseeing buses were all full, and there was a long queue for the plane. It felt like all Anhui people were there. Been there since morning. We continued shopping until the afternoon. Finally, my family couldn’t walk anymore, so we went back and looked at the map. There are sti…	0.8604	5
After staying in Hefei for half a year, I was delayed due to one or other things. I finally went to Luogang Park, which I have been thinking about for a long time. What I like most is that the front boarding lounge is very grand. Standing here and looking up at the sky, I feel like flying in the blue sky freely. I am now looking forward to the Lantern Festival held in Luogang Park during the Mid-…	0.8602	5
The largest park in the world, here I feel Hefei’s care for its citizens. Such a large piece of land is not sold to developers for real estate development, but is open to citizens for free for leisure and entertainment. There are free entertainment facilities everywhere, and children have a lot of fun. It's so big that I almost rented an electric car for a tour. Although it lasted more than 100 h…	0.86	5
The area is so large that you can't finish it in one day. There are still many places inside that can be developed, but it seems that you can't drive in, so you need to drive to the parking lot and walk in. Many of the original airport facilities have been retained, which is very contrasting. I didn't go there on the weekend, the flow of people is average and it's not crowded. A running track has…	0.86	5
People in Hefei really don’t have anywhere to play. Central Park is really ordinary, but there are some gardens that are quite unique. But it’s just like this. Fortunately, many people go there. It’s very big inside. If you’re not particularly strong, I suggest you buy a sightseeing ticket, which can save a lot of travel. The milk tea shop inside is doing booming business, but I can’t wait in lin…	0.8596	5
It’s too small to be an airport✈️, but it’s really big if it’s turned into a park, haha! I was attracted by the pictures on Moments when it first opened. I always wanted to go there but I didn’t have time. During the Chinese New Year, my friend accompanied me there. The weather is great, the mood is great, and it’s so spacious! The things in the scenic area are not very expensive, the price is th…	0.8596	5
It’s a good place. There are a lot of people there during New Year’s Day, but fortunately the park is big enough so you won’t feel crowded or cramped. The supporting facilities in the scenic spot are quite good, but they are too big and a bit cumbersome. Those with elderly and children can consider renting an electric car, which will be much more convenient for garden parties. Many snack bars are…	0.8583	5
During the break, it’s a bit hot during the day, so I suggest you go in the evening when the breeze is gentle and the scenery is beautiful. Spring flowers are blooming and the grass is green. The elderly have weak legs and feet. You can buy sightseeing cars in the mini program or scan for cars and go for a ride together in Anhui Garden and Hong Kong Garden. Each garden is worth visiting. The 20-m…	0.8581	5
It is still recommended to go for a stroll. The surrounding transportation is very convenient, there are subways, shared electric vehicles, and there are many parking lots. Remember to use the mini program [Hefei Luogang Park]. There are many exhibition gardens in the city, but I feel that there is still a slight gap between the construction of the exhibition gardens and the exhibition gardens. S…	0.8573	5
It is really the largest park in Hefei and even Anhui. The most distinctive thing is the gardens from various provinces and cities in various countries, which bring out the characteristics of each place. I like Anhui Garden and Beijing Garden the most. They are available in all seasons. There are also various gardens, such as rose garden, peony garden, lily garden, tulip garden, etc. There are so…	0.8554	5
First impression: big. Second feeling: big. After walking around for a while, I felt: It’s really big. It is recommended that tourists who plan to come to visit should plan the route before coming. If you have children, prepare a small trailer or balance car. If you have money, you can use a sightseeing car. If you want to visit them all, it is recommended to bring snacks. The restaurants in the …	0.8551	5
Luogang Park was originally the location of Hefei Luogang Airport. Luogang Airport was built during the Anti-Japanese War and was one of the earliest general airports in China. In 1953, Hefei began to build Luogang Central Park. The initial goal was to control surrounding weeds and improve the ecological environment. As Hefei's economy booms and urban construction enters the fast lane, the Hefei …	0.8545	5
On the third day of the new year, I went to the Garden Expo Park with my family. It is known as Hefei Central Park. It was renovated from the old Luogang Airport. It is very big and has a lot of people. Overall, it is a good place for people to walk in the middle of the city. Then we ate a big bunch of roast mutton in the Urumqi Garden. Hahaha. What impressed me most was that the park service sta…	0.8544	5
During the Chinese New Year, Luogang Zhongyang Park really reflects the booming spirit of Hefei. It receives thousands of tourists every day and has added some new places for children to play during the Chinese New Year. It is really considerate. It is right in the terminal building. Hefei people also have their own travel itineraries during the Chinese New Year. There are also car rentals in the…	0.8528	5
There used to be a Luogang Airport in Hefei, but it was later abandoned. In recent years, in order to adapt to the current situation, the old airport was reused and transformed into the largest urban central park in Asia - Luogang Central Park. Luogang Central Park collects outstanding cities and attractions from all over the world and copied and printed them into Luogang Central Park. They have …	0.8526	5
I went to see it during the holidays with my partner. This place is really too big. There are so many things that I can’t finish them all in one day. There are many Beijing Gardens, Nanjing Gardens, and Suzhou Gardens. Each garden has its own characteristics. There is a small river with koi in the Beijing Garden. It is very beautiful. There is also a historical exhibition hall where you can take …	0.8525	5
This is the nearest large park to me! It’s very convenient‍for walking, jogging, and cycling. There are many brands in the Expo Town, and there are plenty of food, drinks, and Tesco. It’s almost impossible to walk through the entire park in one day. It feels very suitable for challenging a park marathon [dog head]	0.8513	5
It's very close to home. It's very convenient to bring your family here by car or subway. There are also various dining and entertainment options to choose from. The park is very big. I visited it with my family when it opened last year. There are also some large-scale activities during holidays. I recently went to see the Lantern Festival and it was a good experience. There are also various spor…	0.8512	5
The truth is nothing more than a bowl of human fireworks. Last week, my husband and I took the baby to the Garden Expo. We drove there by ourselves and the parking lot was large and free. It is indeed the largest Central Park in the world. You can’t see the edge at a glance. Because walking with children is too tiring, we chose to rent a car. It costs 80 yuan an hour. The price is not cheap, and …	0.8501	5
Personally, I highly recommend this park! It's big enough, advanced enough, and it's free. What else can I ask for? A bicycle can take children to experience the world in a microscopic way, and it's also suitable for girls to take photos and check in. The business is also very mature, so you don't have to worry about where to eat. The transportation is very convenient, especially for self-driving…	0.8494	5
This is an airport-renovated park with a large area and wide spread. In spring, I just want to see the vibrant natural scenery, touch the breath of nature and feel the gifts of nature. The first time I came here I was tired without much shopping and easily got lost. You need to do more strategies and take less wrong paths. Fly a kite on the vast original airstrip.	0.849	5
On New Year's Day, I went to Luogang Central Park for a stroll. The area is really huge. There are restaurants on both sides of the entrance from Dalian Road. It is very convenient to eat. Various urban gardens are also distributed along Yuanbo Avenue. It is a good choice to enter from Dalian Road and Baohe Avenue. You can bring children's scooters and strollers in the park. If you can't walk, yo…	0.8437	5
The scenery exceeded my expectations! Very beautiful, rose, so beautiful! The largest urban park in the world is really worth the trip. Not only can you enjoy the flowers, but you can also see the miniature buildings of various cities. It is very unique. It is great to take photos and check in. When you are tired of shopping, there is plenty to eat and drink. It is up to you to be rich and frugal…	0.8423	5
During holidays, you can go here if you want to exercise, have fun, enjoy the scenery, flowers, or paint. It is understood that it is an airport reconstruction. The world's largest park. There are many small gardens inside, such as the gardens in various parts of Anhui, Huangshan Garden, Bozhou Garden, Bengbu Garden, etc. I will not list them one by one. There are also Beijing Gardens and Chengdu…	0.8418	5
Luogang Central Park, Garden Expo Park, is the largest urban park in the world. There are miniature gardens of various provincial and municipal attractions, and a one-stop shop for eating, drinking and entertainment. Now cars can also drive into the parking lot in the park, saving a lot of walking. There is also a children's play area in front of the terminal, which is very good. There is also th…	0.841	5
I went to the Garden Expo today and it was really crowded. During the Spring Festival, there are cultural performances in the Hefei Luogang Central Park Garden Expo. There are three performances every day from the third to the eighth day of the Lunar New Year! (Including Peking Opera, Huangmei Opera and acrobatics, etc.) You can take your family for a walk in Hefei during your free time. Recommen…	0.8407	5
The park is so big that I didn’t go through each park one by one. I will take the bus again next time and get off at Wandu Huiyun Station on Baohe Avenue and enter from Gate No. 6. I don’t recommend taking the subway, it’s too far. I drove there yesterday and didn’t do any planning. I parked in the parking lot 2, took the line 1, went to area C to eat and hang out, and continued to take the bus b…	0.8382	5
The park is so big that I didn’t go through each park one by one. I will take the bus again next time and get off at Wandu Huiyun Station on Baohe Avenue and enter from Gate No. 6. I don’t recommend taking the subway, it’s too far. I drove there yesterday and didn’t do any planning. I parked in the parking lot 2, took the line 1, went to area C to eat and hang out, and continued to take the bus b…	0.8382	5
Big, big, very big. Don’t show off if you are not physically fit. The former Luogang Airport has now become a huge park. It was here that I took the first flight in my life.	0.8346	5
Luogang Central Park is too big. Every step of the way is worth visiting multiple times. This time, a dedicated bus line to Luogang Park has been opened. For 10 yuan, one person can ride for a whole day. You can go up and down as you like. The terminal building was renovated from the previous terminal and is now a city exhibition hall. Many people come to visit on weekends and holidays. There are…	0.8335	5
The video was a bit short. I went there before the park officially opened on the 26th. I wanted to miss the peak tourist period, as it happened to coincide with the National Day. I really want a mobility scooter. It’s really big. Let’s put it this way. After a trip, my WeChat steps reached the first place and I haven’t finished shopping yet. I'm going to die. I went there three or four times and …	0.8334	5
The video was a bit short. I went there before the park officially opened on the 26th. I wanted to miss the peak tourist period. After all, it happened to coincide with the National Day. I really want a mobility scooter. It’s really big. Let’s put it this way. After one trip, my WeChat steps reached the first place and I haven’t finished shopping yet. I'm going to die. I went there three or four …	0.8334	5
It really takes courage to go to the Garden Expo in the summer. I saw the subway guide before. It is recommended that you take a bus to Gedadian Subway Station and take a taxi to Gate 12, the main gate of the Garden Expo. If you drive, you can go directly here. Inside are the gardens and catering centers of various provincial capital cities. Some city gardens are pretty good. I personally like th…	0.8333	5
As the largest city park in the world, Forty is a great place to bring people to play. Apart from the fact that it’s a bit useless, the prices inside are the same as outside. However, there are really many people on weekends and holidays. The sightseeing bus around the track is worth experiencing. It costs ten yuan per person, unlimited times!	0.8333	5
Check in to the Garden Expo! It’s so big that you can’t finish it in one day. I went there 4 times during the National Day holiday and I didn’t finish it. The free shuttle bus is really convenient. Each museum has its own characteristics. It takes a lot of energy to go around. When you are tired of shopping, you can go to Yuanbo Town to eat and drink. Of course, every house has to queue up. It is…	0.8329	5
I have never been here since it was built and opened. I always thought it was just big enough, but I didn’t expect it to be very rich in content. There is such a park in the city for citizens to walk and relax. I really have to give it a big thumbs up. After entering, the whole person becomes extremely comfortable, the view is wide and the whole body relaxes. Those who live nearby are lucky to be…	0.8317	5
The park is really big. You can’t finish it in one day. It feels like it will take three days. Hahaha, you have to rent a car, otherwise you won’t be able to walk around at all. The bus is also more convenient. You can go up when you see it. It’s cheaper than driving by yourself, but you also need to walk more. You can continue to visit next time. There are performances during the New Year, which…	0.8311	5
After having dinner with friends and having nowhere to go, I thought of going for a walk in the park. Now it is more user-friendly than when it first opened. You can drive to the inside without having to walk so much. It is quite lively at night and the lights are bright. The place is huge, with lobster restaurants, children's play equipment, and a singing band. But it's hotter.	0.8308	5
⛩️|Hefei Garden Expo ​Check in to Shanghai, Xuzhou, Yangzhou, Hong Kong, Macau and other places to experience a day of special forces [eating melon]​ I have lowered my expectations, I can’t say how fun it is, but the overall feeling is good ① It’s free ② It’s very big, you can find everything you want inside ③ The coverage of flowers and plants is very high, you can see it everywhere, it would be…	0.8286	5
⛩️|Hefei Garden Expo ​Check in to Shanghai, Xuzhou, Yangzhou, Hong Kong, Macau and other places to experience a day of special forces [eating melon]​ I have lowered my expectations, I can’t say how fun it is, but the overall feeling is good ① It’s free ② It’s very big, you can find everything you want inside ③ The coverage of flowers and plants is very high, you can see it everywhere, it would be…	0.8286	5
Taking advantage of the nice weather, I went to the Garden Expo with my friends. We took a taxi directly to the Beijing Garden and took the subway back, which was very convenient. Just take a taxi to the entrance and go in directly. The red walls of Beijing Garden are great for taking pictures, and Jinan Garden is also nice to take pictures. I visited several domestic gardens, which are not very …	0.8283	5
It's really great. The place is so big that you can't finish it in one day. The green grounds are clean and tidy, and the service staff are also very polite! In particular, the Anhui Garden displays the Huizhou atmosphere vividly. The parks in that country are very unique. The only shortcoming is that I don’t like the Japanese Garden. I suggest it be cancelled. China should build cities that are …	0.8282	5
It's so big that I can't finish all the shopping in one day. If you drive or ride an electric car, it's convenient to drive. Park opposite the south gate. There is a free parking lot there. There are many people during the May Day holiday and the weather is very good. It is really suitable for fun. There are many snack bars, both outdoor and indoor, as well as convenience stores. On May 3rd and 4…	0.8266	5
As a new Hefei native, I am honored to grow with this city. This large park converted from an airport has become the pride of Hefei people since its completion. The most important thing is that it is highly recommended for friends who come to Hefei to visit it for free.	0.8262	5
1 Metro Line 1 Luogang and Line 5 Shanda are both there. After arriving at the place, there are direct buses, which can be reached with one stop and two stops. 2. The places you can visit are divided into two categories. One is the Garden Expo Town, where you can eat and play, but it is mainly for food, and there are very few things to do. The place for shopping is on the other side of Dream Aven…	0.8259	5
I went there once during the National Day. The park covers a large area and has architectural gardens with various local characteristics. The children had a lot of fun and it was quite suitable for walking. I had a helicopter experience, but the price/performance ratio was too low so I didn’t try it. Maybe because it was a holiday, there were so many people, so I had to wait in line for lunch for…	0.8255	5
Luogang Central Park is really big! You need to take a special bus and pass through a tunnel to enter! But it only costs 1 yuan! Delivered to the entrance, very convenient! This used to be Hefei's airport. Not only are there many beautiful plants, but you can also take photos on the original runway! Still very shocking!	0.8252	5
The airport where my parents used to work was unexpectedly transformed into a huge park. It is really very big. Walking in a small area can easily exceed 20,000 steps. My father was looking for his old office building and workspace in the park. The old house was transformed into a small town. It has a very novel and unique feeling. Later, I rented a cute car and drove it myself. Looking at the ol…	0.8239	5
It's great, it's really great. Although the place is big and requires a lot of walking, it's really great that it appears as a place where you can visit in the city. There are a lot of restaurants, coffee and milk tea behind the terminal... There are World Gardens and dozens of Chinese gardens. There are specific city gardens in Anhui. Make a plan, otherwise walking 23,000 steps a day will not be…	0.8238	5
A new check-in internet celebrity opened in Hefei on 9.26. It claims to have invested in a project with a certain billion. The environment is very good, the advantages are huge, and the disadvantages are also huge. You can't finish the parking: parking is very convenient, there are many parking lots, but I would like to advise you to remember which garage entrance you got off after parking on the…	0.8233	5
Although Luogang Central Park has not been officially opened to the public, it is well-known. It is like a small daisy, spread in every corner of Hefei, but the scale is different, and the small daisies here are spread out in large areas - you can't see the edge, walking among them, it is as beautiful as what Jay Chou sang in his song. There are not only daisies here, but also coreopsis, verbena …	0.8227	5
Hefei's new postcard, parking is available at P1 and P2, it's not far away, the first one is the Beijing Pavilion, and walking further in is the terminal building, passing through is the Dream Lawn, and further to the left are various city exhibition halls~	0.8166	5
Hefei's new postcard, parking is available at P1 and P2, it's not far away, the first one is the Beijing Pavilion, and walking further in is the terminal building, passing through is the Dream Lawn, and further to the left are various city exhibition halls~	0.8166	5
This park is very, very big, so much so that the road is on Park Road. The Anhui Garden I went to this time can park at p13 and 14, which is very convenient. If you want to go to other gardens, you can go to the parking lot next to it. The trees in the scenic area are well maintained and the characteristic courtyards in various places are also very unique. The sculptures at the entrance are very …	0.8161	5
Luogang Park has been open for a while, and I have been checking in on Facebook and Moments to see other people checking in. This weekend, I took advantage of the sunny weather to come and have a look. It is really big inside, with various imitation gardens. Walking is really tiring. I only walked a small part. It is best to rent an electric car to get around there. There are places to eat, drink…	0.8151	5
Why not check out the world's largest urban park? Luogang Central Park in Hefei City is the largest urban park in the world. The World Garden Expo has been held there. The venue is very large and free of charge. It is suitable for taking children to go to the park. There are many attractions, and the transportation is relatively convenient and convenient, so it is suitable for travel.	0.8133	5
The park converted from the original Luogang Airport is one of the largest here. The park, which combines the characteristics of various provinces, has also attracted many tourists from inside and outside the province. Various activities are often held, such as electronic music festivals, lobster festivals, water parks, etc. It is a good place for locals to choose in their leisure time. This park…	0.8129	5
The largest Central Park in the world. This garden expo in Hefei is indeed possible. Rapidly developing new first-tier cities. The size is not that big. But fortunately there is a sightseeing bus. The staff and volunteers inside are very professional and have good attitudes. Can be seen all over the country. and even unique buildings around the world. plus version Huiyuan. Hefei people must check…	0.812	5
Objectively speaking, it is a bit lower than my expectations. The setting of each attraction is a bit perfunctory. Chongqing Park is just a pile of mountains and rivers. Not to mention the other parks, it is okay to come here to hang out and eat during the weekend, because the venue is very large. If you come here specifically to see one attraction, you may be disappointed. I hope I can make this…	0.8088	5
Maybe it’s because I’m getting older. I really came to see the plum blossoms and studied the varieties of plum blossoms carefully. I met three sightseeing bus masters in total. The first one had a bad attitude. The second man wearing a hood and the third woman were very considerate and suggested that the first one be strictly investigated and the other two be given bonuses.	0.8073	5
I went to see the music festival. The place is so big. You can take a shuttle bus from the subway to the park. The bus fee is 1 yuan. You can also walk there, which takes about half an hour. It's really big. It takes almost half an hour to walk from the South Square to Anhui Garden. I originally wanted to take a look at the light show, but I had to wait for another day. I was too tired and couldn…	0.8069	5
11th Hefei Luogang Park - Complete Guide to the Bubble Music Festival. This time there is a music festival at my doorstep, haha! The performance lineup is quite strong. The singer schedule is here! See if there is a singer you like! The weather will not be very hot during the National Day holiday, and the outdoor temperature is also very comfortable. Outdoor music festivals are also a great exper…	0.8059	5
The park is very big. It’s impossible to finish the tour, and it’s easy to get lost. The Rose Garden has a pleasant scenery, and the flowers are in full bloom, which is perfect for checking in and taking pictures. There are many people today and the weather is good. It’s mainly a holiday, so there shouldn’t be so many people there normally. It’s a rare occasion to get out and relax and it’s nice …	0.8053	5
The Laoxiang Chicken in Luogang Central Park actually sells milk tea and coffee. The name Chicken Cage Fragrance is very close to the brand. Next time I want to try what the Chicken Cage flavor is. The price per customer is not expensive, you can drink it and try it, it’s not unpleasant to drink. You can place an order on the mini program before arriving at the store to avoid queuing, and the cus…	0.8051	5
I used to think that the world was very small until I came to the Garden Expo. The vast world of the Garden Expo allowed me to see the historical changes of the city clearly and understand a lot. The origin and development of Hefei, a city, a piece of history. The 80-year-old man is still running, with endless life and endless movement. Eating, drinking and having fun blend harmoniously.	0.8023	5
Hefei Luogang Central Park is also known as the Garden Expo. Because it is so close, we have been here one, two, three or five times. This time, it is a summer theme - the water park. There are many themed water projects in the central square. There are especially many children playing. The temperature has been extremely high these days and the sun has been blazing. We came in only in the evening…	0.8012	5
Today I went to the Hefei Garden Expo. The first stop was the Beijing Garden, then the Kunming Garden, and then I went to the American Garden, the British Garden, the Japanese Garden, and many gardens in the Middle East countries. The area is very large, and there are rose flowers, which are very beautiful. The carrying capacity of the Garden Expo is more than ten times that of other attractions.…	0.8009	5
I drove there three times, and this time I finally came in to play! The car drove around several times in the past two days, but there was no parking space, so I had to turn around and go home. I accidentally parked the car near the subway entrance. There is a bus stop at the subway exit. It turned out that a special bus from the Garden Expo came to take me to the park. It was one yuan per trip. …	0.7992	5
The largest Central Park in Asia is located in Hefei City, Anhui Province. As a citizen living in Hefei, of course you have to visit it. I have been to Central Park about 4 times now. This is my first time to visit the exhibition areas of various cities in Anhui Province. It can be said that each has its own merits and is worth visiting. After that, I mainly visited the commercial area. The inves…	0.7991	5
Garden Expo Parks are found in many places, but the Garden Expo exhibition areas in each place have their own characteristics. Luogang Park was originally Luogang Airport, and I was still shocked when I saw the road that was originally used as a runway. Anhui Park is one of the key areas of the entire park. It fully takes into account the customs and customs of various parts of Anhui. It is very …	0.7961	5
I went to Luogang Park four times in total ~ "Will you come here again next time you come to Hefei?" "Definitely" Luogang Park is my dad's favorite place to hang out. There are many places to check in here ~ clean and beautiful environment. There are many flowers in the Baicao Garden on the central lawn, which is even more beautiful at sunset. There are also a lot of posts complaining about the p…	0.796	5
This is my first time to go to this place. The park is very big and the scenery is nice. There are electric cars and bicycles to choose from. Electric cars start for 80 hours, four-person bicycles cost 48 yuan for 4 hours, and 2 people for 30 days and 4 hours. If you are too tired to walk, you can choose a transportation tool that suits you. There are snacks, restaurants, milk tea shops, cinemas,…	0.7919	5
Fei Fei Fei is very big! Moreover, it is a free park, so residents who live nearby will be very happy. It’s so big that I only visited a small area after a whole morning of shopping. I didn’t even go in to see many gardens. The flowers are blooming in spring, and the weeping begonias on the road are blooming very well, which is very suitable for an outing. The only drawback is that it was cloudy …	0.789	5
There are not many people coming on weekends. We enter from Anhui Garden. Anhui Garden is the largest area and is divided into several city areas. There are lakes, vegetation and statues. The other parks are not very big, and it can basically be completed in half a day by following the public map. It is still very easy without taking public transportation in the park. There are also many rest poi…	0.7885	5
A new Garden Expo opened in Hefei last year. I kept saying to go, but I didn’t go until now. But I’m glad I went now because it wasn’t crowded at all. I made a guide before going. There is Yan'an Road from Baohe Avenue. Follow the road and turn right at the three-way intersection to visit Taiwan Garden, Hong Kong Garden and other gardens. This way you won't have to take a detour. If you go shoppi…	0.7834	5
Big means big, and going means going. You said the scenery was just like that, an ordinary small park scenery. You said there were many city pavilions in it, but each one was extremely sloppy. The Beijing pavilion is just a red wall and a small pavilion that imitates the Forbidden City building. Then it is gone. Some of the more sloppy city pavilions just move Baidu Encyclopedia from the web page…	0.7834	5
It is more convenient to take the subway and bus. It is very suitable for casual strolling in spring and autumn. After the park opened a few times, I just walked around as I pleased, one time going south, the next time going north. The farther you walk, the less big it feels. The longer you walk, the less big it feels. The longer you walk, the bigger it feels. The scenery always changes with the …	0.7833	5
I couldn’t finish the tour the first time I came. It took me three visits to visit all the gardens. During the first visit, I visited all the Anhui Garden and the foreign exhibition gardens, and also went to the terminal building. I went directly without sleeping at noon and walked from noon to night. The second time I visited half of the city exhibition halls, and the third time I visited the re…	0.7806	5
It's very big, very very big. The electric car is a bit expensive at 80 RMB per hour. Mainly because it's really slow to drive but the scenery is still beautiful. There are many parks, each of which is not big and is great for taking pictures. There are also many shops inside, where you can eat and drink. You don't have to worry about being hungry and walking several times, otherwise you will rea…	0.7805	5
The Garden Expo is so big that you can spend a whole day exploring it. The original airport has been transformed into a corner of the park, which condenses the iconic attractions of each city. You can visit small scenic spots all over the country in one day.	0.7801	5
I came to Luogang Central Park at the end of the holiday. I was worried about the crowds and never came. Coming by car, I felt that there were many parking lots and cars, and the roadside was even full. Fortunately, the park is big enough, so it would be okay if people spread out more during the holidays. After a brief stroll in Anhui Garden, I felt quite comfortable. You can visit more often on …	0.7796	5
Luogang Central Park is suitable for spring outings in spring. Some flowers are blooming. The green lawn was renovated from the original airport. City parks from various countries have been built in it. Renting a car is 80 yuan per hour, which is quite expensive. It’s not that there are not many people on holidays. Many city parks are still under construction and greening. It will be tiring to wa…	0.7761	5
The world's largest urban park! The world's largest urban park! The world's largest urban park! Luogang Park is located between the old city of Hefei and Hefei Binhu New District. It has a total planned area of ​​12.7 square kilometers, which is approximately equal to 4 New York Central Parks and is as large as more than 1,700 football fields. It is currently the largest urban park in the world. …	0.7746	5
This theme park is very popular recently, so take your kids to check it out. , it occupies a large area, has high investment, is closed and managed, and provides tourists with one or more leisure experiences, cultural entertainment products or services with specific cultural tourism themes. Theme parks include amusement parks, miniature landscape parks, film and television cities, animation citie…	0.7735	5
This theme park is very popular recently, so take your kids to check it out. , it occupies a large area, has high investment, is closed and managed, and provides tourists with one or more leisure experiences, cultural entertainment products or services with specific cultural tourism themes. Theme parks include amusement parks, miniature landscape parks, film and television cities, animation citie…	0.7735	5
I've been visiting Rose Garden lately. We went there at night and there were quite a lot of people. The flower wall is also really eye-catching, but many roses have withered, so you can take pictures of the lush ones in bloom. The rose flowers outside are blooming very beautifully and are very fragrant. I feel like it would be better to film during the day. There are no lights inside at night so …	0.7723	5
The Hefei Garden Expo, known as the world's largest central park, has been gaining popularity since its opening in September. At present, the main entrance for daily recreation is at the intersection of Dalian Road and Laoluzhou Avenue. The park integrates the city exhibition hall and various types of catering and entertainment in the Expo Town. Starting from May 2024, the parking fee in the town…	0.772	5
This park is very big and was opened last year. It has a great reputation, so it’s okay to go and see it. It's big and empty. The garden mentioned is just like this, I don't see any clear way. There are many flowers inside, which would be nice to see in spring. There are many gardens inside, some from foreign countries, some from various provinces, and some from various cities in Anhui Province.	0.7719	5
This used to be the old site of Luogang Airport, and is now a museum. Walking your children on the airport lawn and on the runway is probably the only treat in the country. I came just in time to catch up with the opening of the Garden Expo Town. It felt like taking a tour of the world's historical and cultural landscapes in one day. It was definitely a worthwhile trip! However, the place is real…	0.7711	5
This used to be the old site of Luogang Airport, and is now a museum. Walking your children on the airport lawn and on the runway is probably the only treat in the country. I came just in time to catch up with the opening of the Garden Expo Town. It felt like taking a tour of the world's historical and cultural landscapes in one day. It was definitely a worthwhile trip! However, the place is real…	0.7711	5
Since its opening, Luogang Central Park has become a must-visit attraction for citizens of Hefei and even Anhui. The overall feeling is: great! Big! Very big! It would be impossible to finish all the shopping in one day, so we spent several half-days and still didn't finish it. During the National Day holiday, there was a huge flow of people, and the Luogang subway station was also noisy.	0.77	5
With this park, we have an extra check-in place. When the weather is good, there are so many people on weekends that we can’t even rent a car. The park is very large and it’s a good place for children to ride bikes.	0.7677	5
The traffic is very inconvenient. Whether it is public transportation or driving, the traffic conditions are very unfriendly. I heard that maybe because Luogang Airport has a military role, it can be ready to fly at any time. I don't know whether it is true or not. The entire park is very, very large. It feels like you can't finish it all in one day on foot. The planning is okay, like a combinati…	0.7637	5
Luogang Park in Hefei, which is the location of the DXYG-VAC electronic music festival this time, covers an area of ​​12.7 square kilometers. It is the largest urban park in the world, approximately equal to four New York Central Parks. It is known as the "Window of Anhui, the Heart of the Provincial Capital, and the Lungs of the City". It was once the venue for the 14th International Garden Expo…	0.7633	5
Hefei Garden Expo is so big. I started playing in the cherry blossom garden today. The late cherry blossoms were blooming in clusters. It was really beautiful. I took photos for more than an hour. Unfortunately, I didn’t bring a selfie stick today. The trees were too high to reach, so I couldn’t take photos of myself. It’s a pity that I’ll make up for it next time. After coming out, I walked arou…	0.7622	5
The park is so big that you can rent cartoon cars. It is recommended to rent one if you are bringing children or the elderly. There are all kinds of Anhui specialty snacks, drinks, coffee bars, and comprehensive entertainment.	0.7606	5
I walked 20,000 steps in one day in Hefei and walked to the Garden Expo for six hours. The funniest thing about walking from 1 pm to 7 pm was that I sat on the bus backwards. It should be the end of the year. Every garden may not operate like this. Maybe I will switch to landscape architecture students. I quickly went to check in. I posted a few pictures. It is worth taking a day to check in befo…	0.7598	5
I walked 20,000 steps in one day in Hefei and walked to the Garden Expo for six hours. The funniest thing about walking from 1 pm to 7 pm was that I sat on the bus backwards. It should be the end of the year. Every garden may not operate like this. Maybe I will switch to landscape architecture students. I quickly went to check in. I posted a few pictures. It is worth taking a day to check in befo…	0.7598	5
I came here with my colleagues and was very excited while driving. This is the pride of Hefei people and a must-visit place for foreign tourists. It was afternoon when we arrived. It was really difficult to park here, and we had to walk a long way to get off the bus. The ambient air is very good, there are quite a few boutiques, and there are a lot of delicious food and drinks. What my friends co…	0.7592	5
I came here with my colleagues and was very excited while driving. This is the pride of Hefei people and a must-visit place for foreign tourists. It was afternoon when we arrived. It was really difficult to park here, and we had to walk a long way to get off the bus. The ambient air is very good, there are quite a few boutiques, and there are a lot of delicious food and drinks. What my friends co…	0.7592	5
How should I put it? It’s too big. I walked for two hours and didn’t reach any interesting place. Then I used a public account map to get to the interesting place. It was almost dark at that time, so I didn’t have much fun. Then I took some pictures of the sunset at the former airstrip. The sunset was very beautiful. There were quite a lot of people. Most of them were taking photos. It was also a…	0.7591	5
How should I put it? It’s too big. I walked for two hours and didn’t reach any interesting place. Then I used a public account map to get to the interesting place. It was almost dark at that time, so I didn’t have much fun. Then I took some pictures of the sunset at the former airstrip. The sunset was very beautiful. There were quite a lot of people. Most of them were taking photos. It was also a…	0.7591	5
I haven’t been here since it opened. I saw on the Internet that the area is too large, with more than a dozen parking lots, and I’ll break my legs. This time I simply came to check in. If you want to come and have a look and don't specify which garden in the Garden Expo you want to visit, I personally agree with the route mentioned on the Internet: Navigate to the "Luzhou Hui" hotel or the P11 pa…	0.7586	5
I was walking around Luogang Park with my friends, and we happened to walk near the Hometown Chicken in time for lunch. I won’t talk about the taste, they are basically the same, but the rice was a bit hard. The tea was pretty good, a little bland, and the service lady was very enthusiastic.‍	0.7582	5
From its construction to the recent electronic music festival, it is currently the hottest park in Hefei. It’s no exaggeration. I stayed here briefly and there are many facilities. It’s just a waste of time. The park is really big.	0.7574	5
Although my home is nearby, this is my first time to come to the park. There is the latest marriage registration office inside, which is really good. The staff have good service attitude and the interior is well decorated for the newlyweds. Then I went to the Beijing Garden and Suzhou Garden to take photos. It was really impressive. It was the first time I found that parking can be so high-end, a…	0.757	5
The largest park in Hefei is newly built and renovated from the former airport. The area is quite large! You can get directly to the subway station, but you need to walk for a long time. There are basically all famous places in each province and city, and there is a lot of traffic. It is crowded at first, but there are also places to eat and drink inside, which is very convenient!	0.7562	5
The largest park in Hefei is newly built and renovated from the former airport. The area is quite large! You can get directly to the subway station, but you need to walk for a long time. There are basically all famous places in each province and city, and there is a lot of traffic. It is crowded at first, but there are also places to eat and drink inside, which is very convenient!	0.7562	5
Belated review: I went to Luogang Park in November to join in the fun. It was too big and I couldn’t finish it. There were too many people, feet touching each other, but I was lucky enough to go to the right door and walked to a slightly open area. I also took a few photos. The park is more beautiful at night and is suitable for bringing children. If it is convenient for the subway, I suggest tak…	0.7553	5
It was the first time I came to Luogang at night. The impressions during the day and at night were completely different. I saw flowers during the day and lights at night. It was a different atmosphere. Parking was very inconvenient when I first came here. Now that the craze has passed, parking is very convenient.	0.7548	5
Too big and too taxing on the legs. If you don’t want to leave, you can take a sightseeing bus or clean the bus yourself, which is quite convenient. In spring, all kinds of flowers are in full bloom, such as crabapples, winter jasmine, cherry blossoms, tulips, etc., and some unnamed flowers are in full bloom. Even if you don't enter any museum, you can just walk around and feel the breath of spri…	0.7543	5
Garden Expo Park, one of the largest parks in the world, brings the kids here to play on weekends. It’s more convenient to drive and there are many underground parking lots. We went to parks such as Huangshan and Bengbu in Anhui. 1:1 imitation. I can only walk around a little bit in the morning. After all, it is a large garden expo. There are places to eat, and there are also places where childre…	0.7526	5
Garden Expo Park, one of the largest parks in the world, brings the kids here to play on weekends. It’s more convenient to drive and there are many underground parking lots. We went to parks such as Huangshan and Bengbu in Anhui. 1:1 imitation. I can only walk around a little bit in the morning. After all, it is a large garden expo. There are places to eat, and there are also places where childre…	0.7526	5
The price is indeed expensive, but I have no choice. I have a baby. But the car took me to the Garden Expo and walked around the flowers. It rained a little today, so it was cool and the air was fresh. The baby fell asleep in the car. . . Hahaha	0.7516	5
The Hefei Garden Expo is located in Luogang Park, with a planned land area of ​​approximately 323 hectares. Among them, the Garden Expo Town, which is the biggest feature of this Garden Expo, is located in the core plot of the Garden Expo Park. It mainly provides supporting service functions for the Garden Expo during the expo. After the Garden Expo, it will become the main commercial functional …	0.751	5
There is the Old Summer Palace in Luogang Central Park. It is a famous landmark from different cities. It is a bit like the Shanghai World Expo. The place is really big. We only visited a small part of it. We didn’t have time and the weather was hot. I saw people renting sightseeing cars for about 70 yuan an hour. It saves a lot of effort. I was a little disappointed after seeing a few pavilions.…	0.7494	5
The Garden Expo is really quite a big place. I’ve been there three times and I haven’t finished it yet, because each time I go there it’s mid-afternoon, so I basically only choose one place to visit. Once I even found a children’s park. The kids had a lot of fun, but it was too far away from other areas. I’ll come back a few times when I have the opportunity, and try to hit every spot.	0.7486	5
The Garden Expo is really quite a big place. I’ve been there three times and I haven’t finished it yet, because each time I go there it’s mid-afternoon, so I basically only choose one place to visit. Once I even found a children’s park. The kids had a lot of fun, but it was too far away from other areas. I’ll come back a few times when I have the opportunity, and try to hit every spot.	0.7486	5
Checking in in winter, the scenery is not so pleasant, because the weather is not very good, and it is a bit cold. The park is very big, and I feel like I can’t go around it all in one day. There are many catering businesses, and there are also many bourgeois-style cafes where you can sit down and take a rest. The most important thing is that it is free, so the passenger flow is large.	0.7428	5
Checking in in winter, the scenery is not so pleasant, because the weather is not very good, and it is a bit cold. The park is very big, and I feel like I can’t go around it all in one day. There are many catering businesses, and there are also many bourgeois-style cafes where you can sit down and take a rest. The most important thing is that it is free, so the passenger flow is large.	0.7428	5
Our Greater Hefei is booming. I didn’t expect Hefei to have the largest park in the world. I feel very proud to be in Hefei! Although she has been opening the park for a long time, she was afraid of too many people, so she never went there until a few days ago. It was really too big. I feel that if I lived nearby, I would go there for a walk every day. It is really comfortable, the air is good, a…	0.7418	5
As soon as we walked in, we saw a very large green space in the middle, which was quite shocking! Along one side of the green space, there are various paths. When you walk in, you can experience various small attractions! There are displays of architecture or characteristic culture from different places across the country, as well as exhibition areas from different countries! Because there are a …	0.7414	5
Today we visited Luogang Central Park. The park was improved from the original Hefei Luogang Airport. It is very large and is more than ten times larger than the original Hefei’s oldest park, Xiaoyaojin. The original terminal building has been transformed into an urban construction museum. The entire scenic area is lush and lush. It happened to be the Qingming Festival. There were many men, women…	0.7414	5
It was my first time to come to Luogang Park. It was so big that it took me a long time to find the toilet. Although the weather is cold, there are still many people and vehicles parked on weekends. Walking the kids to the park is especially fun. I didn’t know where I was, but I found it was quite easy to walk around, take photos, and buy food. It was very convenient. I also saw a hot air balloon…	0.7408	5
It was my first time to come to Luogang Park. It was so big that it took me a long time to find the toilet. Although the weather is cold, there are still many people and vehicles parked on weekends. Walking the kids to the park is especially fun. I didn’t know where I was, but I found it was quite easy to walk around, take photos, and buy food. It was very convenient. I also saw a hot air balloon…	0.7408	5
I went there during the Garden Expo. It was a renovated version of the original Luogang Airport and it was very big. There were quite a lot of people at the Garden Expo, so it was basically just a matter of attendance. Each garden in each place has its own characteristics. The air in the entire park is very good and it is very suitable for a walk. It still takes a lot of time to walk through the …	0.7392	5
Luogang Garden Expo is open. It is known as the world's largest city park. I just have no classes today so I can check in. I feel like I can fit in all the people in Hefei. Hahahaha. I walked 30,000 steps to explore the entire park. If you don't have enough time, you can just focus on areas A, B, and E. You can go with your brothers. The attractions inside are outstanding.	0.7346	5
You can directly take the M107 shuttle bus from Luogang Metro Station to the South Gate and get off. If you go before the Mid-Autumn Festival, there will be so many people and it will be a little hot. Now it will be much more comfortable to go after the National Day. The various lanterns are quite interesting. I also went to listen to a piece of Huangmei Opera. I squeezed in and listened to two p…	0.7314	5
Hefei's original Luogang Airport was transformed into a park. As far as the airport is concerned, it is indeed a bit small and needs to be relocated and built. It is indeed a bit big as far as the park is concerned, so it is not recommended to measure it with your feet. It is very close to Hefei South Station. You can take a taxi online and get there for 10 yuan. It is much more convenient than s…	0.731	5
I went there during the National Day Golden Week, and my God, it was so crowded that I couldn’t even get in line to eat or take a bus, let alone take a bus. The queues were very long, so I didn’t see much of the scenery. There was a helicopter on the big square. It seemed like it cost 500 yuan to fly for a few minutes. Several planes were too busy. I wanted to wait until next time when there are …	0.7299	5
I went there during the National Day Golden Week, and my God, it was so crowded that I couldn’t even get in line to eat or take a bus, let alone take a bus. The queues were very long, so I didn’t see much of the scenery. There was a helicopter on the big square. It seemed like it cost 500 yuan to fly for a few minutes. Several planes were too busy. I wanted to wait until next time when there are …	0.7299	5
The park is really very big, including various international gardens and city gardens. The location we visited is relatively far from the Anhui Garden. Other city gardens and foreign exhibition gardens are very close. The entire park is huge. The red walls of the Beijing Garden should be more eye-catching, and many people are taking photos. If you want to go shopping, you can start early. There w…	0.7293	5
Our Garden Expo in Hefei is simply too big, and it’s not good to be too big. He would be too tired after not being able to finish the tour. ! I visited the Garden Expo at night today. My God, you can see the Garden Expo at night by looking at the picture below. It is really, really beautiful, and the atmosphere feels like the Chinese New Year. There were people in twos and threes, and some of the…	0.7288	5
It was my first time to come here. It happened to be a beautiful and sunny day, which was a coincidence. There was a slight breeze and it was very comfortable. The sun was shining, and there were not many people. It might not be the weekend. I had lunch and could use the Dianping group coupons. I saw a helicopter. My partner asked me if I wanted to take a ride. Actually, I had some thoughts, but …	0.7274	5
It was my first time to come here. It happened to be a beautiful and sunny day, which was a coincidence. There was a slight breeze and it was very comfortable. The sun was shining, and there were not many people. It might not be the weekend. I had lunch and could use the Dianping group coupons. I saw a helicopter. My partner asked me if I wanted to take a ride. Actually, I had some thoughts, but …	0.7274	5
Luogang Central Park is really big. There are no good reviews for tickets. Just take the subway and take the shuttle bus to the park. There are also sightseeing buses in the park that are not expensive at NT$30 per person and can be used unlimited times. There are also many restaurants in it. Anhui Park is bigger and okay, Yangzhou Park and Urumqi Park are okay. Other parks are average than I tho…	0.7247	5
Luogang Central Park is known as the largest park in the world. We came at night. The night view is really beautiful. We can spend a whole day here. As people who come to see the music festival, we are really depressed this time. Although we can understand the ban on entertainment, the sound of the bars in the park is still very bad, and there is a lot of fun dancing in the square at the entrance…	0.7221	5
Luogang Central Park is known as the largest park in the world. We came at night. The night view is really beautiful. We can spend a whole day here. As people who come to see the music festival, we are really depressed this time. Although we can understand the ban on entertainment, the sound of the bars in the park is still very bad, and there is a lot of fun dancing in the square at the entrance…	0.7221	5
Finally checked out the Hefei Garden Expo Park! Our goal as a group of three was to visit all the gardens in one day, and we successfully achieved our small goal. Both the domestic and international gardens were very unique, showcasing a collision of technology and traditional culture, rich in regional characteristics – definitely worth a visit! 记得保暖虽然一直在走但真的很冷！ Remember to keep warm, it was real…	0.7219	5
Finally, I checked in Hefei Garden Expo Park. The goal of the three people is to visit all the parks in one day and finally successfully complete the small goal. Both domestic and international parks are very distinctive. The collision between science and technology and traditional culture is full of regional characteristics, and it is worth visiting! Next time, we'll check out the other places w…	0.7219	5
Finally, I went to Luogang Park in November. I went on a weekday, so it wasn't crowded. The park is very large. You can take a shuttle bus for 20 yuan per person. You get off at the stop you want to visit, and then get back on at the next stop. It's very convenient. There's also a mini-train, but you can only ride it three times. The electric cart costs 80 yuan per hour, which is quite expensive.…	0.7189	5
I finally went to Luogang Park in November. I went on a working day. There were not many people. The park is very big. You can take a shuttle bus. It costs 20 yuan per person. You can get off at the stop where you want to play. After visiting, you can get on the bus and go to the next stop. It is very convenient. There is also a small train but you can only take it three times. The electric car i…	0.7189	5
The park is super big. It has been open for a long time but I have never been there. I just had time to come on the weekend. Many people came to take pictures on the weekend. There were many beautiful ladies. There seemed to be Hanfu activities. I saw many people wearing Hanfu. Each park is not big, and the largest one is Anhui Park. Each park has its own characteristics. This time I mainly visit…	0.7186	5
Yes, yes, it is now a well-known attraction in Hefei. During the National Day, many tourists from all over the country come to visit, causing abnormal congestion near the park. It's inconvenient to drive, and it's almost impossible to get on the bus because there are so many people. Therefore, the transportation is not very convenient, and the venue is very large, so it is indeed difficult to wal…	0.7175	5
Luogang Park is so busy this weekend! ! Not only is there a fish lantern parade! There are also various intangible cultural heritage experiences! You can also get cultural and creative peripherals ~ both days on weekends! Rush! ! ! ! #LUOGANG CENTRAL PARK #HEFEI WEEKEND #HEFEI #大黄山 is more than just Huangshan	0.7139	5
Before going to this very large park in the city, I learned that it was renovated from an airport and has a huge central lawn, but it was still shocking to be there. The main park road next to the lawn is also surprisingly wide and wide. It is the original airport runway. Walking on it will not feel crowded due to the large number of tourists. It is rare to have a park like this in the city. Ther…	0.7132	5
This is the second time I have brought my children to Luogang Park. The number of visitors during the Spring Festival is much less than that during the National Day. Because it is far away, I have never been here before. Needless to say, it’s great for viewing! Highly recommended, suitable for both men and women of all ages! Parking is also convenient. The only drawback is that there are too few …	0.7076	5
It’s so big that I’ve been there four times and still haven’t finished it. The International Pavilion is the most unique, Anhui Tube is the most fun, there are a lot of places to eat near the Beijing Garden, and there’s also a children’s playground, which is great for kids, but it’s just too big and makes walking tiring. You can just find a corner and play all day long. Remember to go early when …	0.7036	5
The Lantern Festival was held in Anhui Garden on the first day of September 8, but there were still quite a lot of people. I took a taxi to the Taiping Visitor Center and arrived at the gate. I entered the park in an orderly manner and lived up to my expectations. I heard that there were NPC parades and performances, but I didn’t happen to see them by chance. The sparklers are worth seeing at the…	0.702	5
After Luogang Park claimed to be open to the public, there has been an endless stream of people. When it comes to holidays or performances or activities, it is even more busy and the roads are paralyzed. However, when you walk into the park, because it is very large, it is okay and you don't feel crowded. The lilies in the park have been blooming recently. They are of various colors and are very …	0.7002	5
After taking off from here for many years, this is a city park. Standing on the runway, it feels like a small airport. Nowadays, the city park is really free. There are large botanical gardens on the west side of the runway. There are more than 20 city parks. There are also restaurants, hotels, bars, etc. Each season should have different ways to play. If you love sports, wear running shoes or br…	0.699	5
It was close to noon when we arrived, so we just found a place to eat nearby. There were quite a lot of people, so we had to queue up everywhere. It was quite big, so we thought about renting a small car early, but there were so many people that we couldn’t even queue up. So we walked a few circles on our legs. Each park is not very big, and fortunately it didn’t cost money, otherwise we wouldn’t…	0.6958	5
It was close to noon when we arrived, so we just found a place to eat nearby. There were quite a lot of people, so we had to queue up everywhere. It was quite big, so we thought about renting a small car early, but there were so many people that we couldn’t even queue up. So we walked a few circles on our legs. Each park is not very big, and fortunately it didn’t cost money, otherwise we wouldn’t…	0.6958	5
It's really big. I think I only visited a small part of it. I didn't see the lantern festival. I don't know where it is. For parking, it is recommended to park outside if there is a place outside. The premise is that there is no sign. We parked for more than an hour and it cost 8 yuan. But if you have money, you don't care. After all, driving in is much easier than walking in. There is food, drin…	0.6942	5
The purpose of coming to Hefei is to attend the VAC Electronic Music Festival, and I plan to enter the park at noon. The DXYG-vac electronic music festival in Luogang Park was very crowded this time. I really didn’t think about what to do in Hefei before. Because of this opportunity, come to this city and take a look. When the weather gets hotter and later, ANYMA comes on stage! The long-awaited …	0.6933	5
I remember that the first time I took a plane was from this airport to Beijing many years ago. In a flash, this place has been transformed into Luogang Central Park - currently the largest urban central park in the world. It was originally an airport, but after transformation, it became very good. The area of ​​the park is really large, and the large lawn and runway are preserved, which is very u…	0.6932	5
Location: Close to Hefei South Railway Station. No tickets required, free! You can enter as soon as you get off the subway station. There are vending machines on the road. The price of drinks is the same as in the supermarket, which is very nice! The whole place is very big, and there are two ways to go in. On the left hand side, you can go directly to the plane✈️ and the big lawn. You can stroll…	0.693	5
I heard the park was huge, but I didn't expect it to be this big. I only spent the afternoon exploring Pavilion B, the City Garden Exhibition Area. Each city's pavilion had a unique design, so it was a great way to experience different cultures without leaving the park. The Urumqi pavilion had vendors selling lamb skewers, naan bread, and baked buns, and there were also restaurants nearby where y…	0.6917	5
I heard that the park is very large, but I didn't expect it to be so large. I only visited tube B in the afternoon. The exhibition hall design of each city is quite unique. It's also a way to experience the local customs without going out. There are mutton kebabs, baked Nang and steamed stuffed buns in Urumqi, and there are separate restaurants nearby. You can eat when you are tired and hungry. G…	0.6917	5
It started raining again when I left the parking garage, so I found a restaurant and sat there until the rain stopped. I only explored the Garden Expo Park; it's huge! I didn't see everything. I'll definitely come back to check it out next time. 出车库下雨，找了个餐厅坐到雨停，就只逛了下园博园，这个公园真的好大，没逛完，下次再来继续打卡	0.6915	5
It's known as the "world's largest central park," and it's twice the size of the famous Central Park in the United States. While exploring it, my legs were even a little sore from walking so much. It is recommended that you take a small train to travel within the park to better appreciate the park scenery. Of course, bicycles and electric scooters are not allowed to enter the park ❗️There are con…	0.6862	5
It was my first time to participate in an electronic music festival. Overall, it was quite shocking. Everyone was very involved and I saw a lot of complaints on the Internet. They said that the items sold there were expensive and the booths did not provide alcohol. I didn’t understand and didn’t participate. However, I was very happy to participate in an electronic music festival with all the peo…	0.6844	5
I came here because it is the only place in the country with such a large lawn park. Before I came here, I was still wondering why such a big park was built. After I came here, I realized that it used to be an airport, but it was later moved. The airport was left behind for renovation. It can be said that the renovation was very successful. It is really big and has many doors. It is recommended t…	0.6842	5
I came here during the National Day opening, and there were so many people at that time. People follow the crowd. The scenery of each garden is different, some gardens are very exquisite, and some gardens are just average. When I came here for the first time, I visited Xiamen Park, Jinan Park, etc. When I saw the crowd of people in Beijing Park, I didn’t dare to enter the scenic area. I went ther…	0.6838	5
I came here during the National Day opening, and there were so many people at that time. People follow the crowd. The scenery of each garden is different, some gardens are very exquisite, and some gardens are just average. When I came here for the first time, I visited Xiamen Park, Jinan Park, etc. When I saw the crowd of people in Beijing Park, I didn’t dare to enter the scenic area. I went ther…	0.6838	5
Currently the world's largest city park was renovated from Hefei Luogang Airport. You can feel the "bigness" just by looking at a few scenic spots. In particular, the airport runway has been transformed into a dream lawn, which is full of shock at first glance. Thank God for arranging a sunny and windy day for me to take the last photo. I also hope that the park will get better and better.	0.6815	5
Currently the world's largest city park was renovated from Hefei Luogang Airport. You can feel the "bigness" just by looking at a few scenic spots. In particular, the airport runway has been transformed into a dream lawn, which is full of shock at first glance. Thank God for arranging a sunny and windy day for me to take the last photo. I also hope that the park will get better and better.	0.6815	5
This park is so big that it’s impossible to visit it all. We took the subway and got off at Luogang Subway Station. We took the shuttle bus and got off at the entrance of the park. Then we visited a Beijing garden, and then walked along the line to the Garden Expo Town, which was more than 10,000 steps. There are many cultural and creative shops in it, which is very interesting. It is good to go …	0.6812	5
Hahaha, there was a lobster festival held in the park, so I quickly brought my wife to come and have fun. There were really too many people, and it was in time for the European Cup. It was so lively, and of course, too noisy. My ears were trembling. I bought some snacks to try and then ran away. There were still the most people when the event was first held, and it was still hot outside!	0.6784	5
The venue is large, the view is wide, and it is outdoors, making it a very good choice for baby strolling. The parking lot is in the park. You can walk a few hundred meters to visit various city exhibition halls. The exhibition halls are very densely arranged and are friendly to tourists. You don’t have to work hard to see one. The restrooms are widely distributed and clean, and there are many re…	0.6771	5
The venue is large, the view is wide, and it is outdoors, making it a very good choice for baby strolling. The parking lot is in the park. You can walk a few hundred meters to visit various city exhibition halls. The exhibition halls are very densely arranged and are friendly to tourists. You don’t have to work hard to see one. The restrooms are widely distributed and clean, and there are many re…	0.6771	5
I went there some time ago. Now there are more and more activities in Luogang Park. Parking is very convenient and you can drive in directly. Various flowers have bloomed recently, which should look better. Those who come from out of town can come here for a walk on May Day. It’s a good place to take photos and check in. There are also many means of transportation in the park, so you don’t have t…	0.6769	5
It is indeed the largest city Central Park in Asia. It is really huge. . . I went there after it had been open for a while, but I didn’t expect there to be so many people. I didn’t take a closer look at the city exhibition park with my baby. I just walked around the terminal building. I felt very tired. I admired those special forces who finished the tour in one day. The facilities in the park ar…	0.6765	5
It is indeed the largest city Central Park in Asia. It is really huge. . . I went there after it had been open for a while, but I didn’t expect there to be so many people. I didn’t take a closer look at the city exhibition park with my baby. I just walked around the terminal building. I felt very tired. I admired those special forces who finished the tour in one day. The facilities in the park ar…	0.6765	5
The original Hefei Airport and today's Luogang Park first came here in 1985. Time flies, thank you that the airport terminal is still there...to record the little me back then	0.6757	5
The original Hefei Airport and today's Luogang Park first came here in 1985. Time flies, thank you that the airport terminal is still there...to record the little me back then	0.6757	5
During the May Day holiday, I expected that there would be a lot of people, but when I went shopping on the 3rd, I learned that Hefei Dayang had organized a two-day international electronic music festival. It was packed with people~ You can hear the dynamic sound when you get out of the subway in the afternoon, walk across the big lawn, and arrive at the venue after a 20-30 minute walk. Among the…	0.6755	5
We didn’t expect that such a well-maintained scenic spot is free. We walked there and walked for a long time just to a small corner. It turned out that this is a large park renovated from the old Hefei Airport. You have to take a battery car to go around the park comfortably. It costs 20 yuan per person on weekdays and 30 yuan on weekends. You can ride unlimited times on the same day. We met a bu…	0.6744	5
The park is really big, and my back legs are really useless after coming here! After walking through the Chinese Garden, the International Garden and the Dream Lawn, I was exhausted! If you go in winter, although there are no flowers, there are not many people. Fortunately, it is not crowded. It’s also nice to see a different kind of winter scenery! People who live nearby probably don’t dare to c…	0.6743	5
The park is very big and there are many people. I didn’t expect so many people to come in this weather today. I just walked around and it felt pretty good, but I don’t know if there will be anyone singing on the stage anymore if it doesn’t become popular anymore.	0.6739	5
Luogang Park has convenient transportation, including subways and buses. There are also many parking lots for self-driving, so you can choose the nearest one. The park is full of scaled-down versions of famous scenic spots from all over the world. It’s worth a visit, but it’s too big and takes a lot of time. If you choose the sightseeing bus, you have to queue up and there are many people.	0.671	5
It took a long time before I went to the Garden Expo. It’s so big, so big, so big! Walking almost stupidly. It's a pity that I didn't make a good strategy. Wandered back and forth a few times inside. Just left. Think of the signage and planning. A few more may be needed. This will make it relatively more convenient for everyone to play later. Well, I’ll do some strategies next time. Let’s take an…	0.6695	5
If you think that Central Park is very big, there are four areas in total, and it is basically difficult to visit each area. Among them, Garden Expo Town has the feeling that all kinds of delicacies in Hefei are gathered here. The price is not much more expensive than outside, and is even the same as outside. What surprised me is that there are Linji and Lawson inside. Then there are landscape ga…	0.6673	5
Although there are not as many types of flowers in the Baiyuan Garden in Luogang Central Park as the name suggests. But the whole film is quite beautiful. I didn’t expect lilies to come in so many colors. But the white lily feels like it's past its prime. Other colors are just right. The yellow one really feels like the plus version of daylily. There is no admission fee to the park itself. Howeve…	0.6666	5
Visiting Luogang Central Park in Hefei during the scorching sun, I think it’s my true love. I walked around and visited several parks. Although it wasn’t what I thought, the staff at the scenic spot and the sales staff at the store were very enthusiastic. I felt that we chose the wrong time. I personally think it is more suitable to come here in spring and autumn.	0.6662	5
I went to the Anhui Garden to see the lantern show. It flickered on and off. It was really beautiful. There was also an iron flower in the back, which really shocked me. Every time I see our cultural heritage being carried forward, I burst into tears of excitement.	0.6651	5
I went to Luogang Central Park, which should be the only super large park in the city center built under the old airport structure in China. There are many people in the evening, and the hotel and dining facilities are also very complete. If you have time during the National Day, you can come and stroll around. Wear comfortable shoes. The park is so big that it is recommended to rent an electric …	0.6619	5
The largest park in the world. Visiting it on Labor Day is currently free of charge. The area is very large. It costs 80 yuan an hour to rent a moped, and 1.3 yuan a minute if it exceeds an hour. You have to go early, otherwise it will be gone. It is very necessary to have this car, otherwise your legs will be broken walking in such a big place. The international and domestic city markets are ver…	0.6589	5
The environment is very good and the park is very large. But I feel that there are very few introductions to Anhui Park and it is very ordinary. What is more interesting is Huangshan District, which has a good environment and a good level of historical restoration. If you are tired, you can take a car or rent a small battery car.	0.6552	5
Except for the large number of people and the large land, there is nothing wrong with it. Don't take the shuttle bus, it's a waste of your legs. Take it instead, it won't come after a long wait. There is no guide because someone else has written it. It’s fun and exciting!	0.6549	5
Except for the large number of people and the large land, there is nothing wrong with it. Don't take the shuttle bus, it's a waste of your legs. Take it instead, it won't come after a long wait. There is no guide because someone else has written it. It’s fun and exciting!	0.6549	5
Hefei also has such a super park. The park is really big and divided into three major areas. The first is the Garden Expo, which features unique garden landscapes from all over the world, China, and Anhui; the second is the children's paradise area; and the third is the Luogang town area where people take most photos. If you want to see landmark buildings, it is recommended to go directly to Luog…	0.6527	5
It's super big, with a very big lawn. It would be great if sports such as Frisbee can be held on these lawns in the future, but now there are not many people in the park and it is relatively deserted. There are very few places to eat and most of them are high-end and relatively expensive. I feel like we still need to put some effort into attracting investment. There are nice lights in the dining …	0.6512	5
For many years, Hefei has not held a large-scale and influential Lantern Festival event. This Lantern Festival event held in the Garden Expo Park was very amazing. It felt that it attracted half of the residents of Hefei, and the streets were empty for a while. The performance of 1,600 drones was so cool, especially when the dragon came out and moved slowly, it was very shocking. However, it is r…	0.6504	5
The weather has been very good these days during the New Year. The sun is bright and the temperature is very high. The whole Luogang Park is full of people. There are so many people and the flow of people is very large. However, this park is really too big. I walked with my husband and children for two hours and my legs almost broke. I only walked a small corner and I was hungry and wanted to eat…	0.6473	5
It has been a very windy place recently, so I still want to visit Hefei. The old airport was renovated. As an airport post and telecommunications community, but as a park it is really not small. I didn’t make a small electric car. I walked for a while and almost broke my leg from exhaustion. But I really like the environment, so the green plant coverage should not be too high. There are two other…	0.6442	5
It has been a very windy place recently, so I still want to visit Hefei. The old airport was renovated. As an airport post and telecommunications community, but as a park it is really not small. I didn’t make a small battery-powered car. I walked for a while and almost broke my leg from exhaustion. But if you really like the environment, the green plant coverage should not be too high. There are …	0.6442	5
I went shopping with my friends on the weekend. We took the subway directly. After getting out of the subway, we did not take the shuttle bus but walked directly. It is indeed very big and there are many flowers inside. I was tired before walking even a quarter of the way, so I rented an electric car. This is a bit tricky. The maximum speed limit is 8km/h. After the four of us got on it, we ran e…	0.6405	5
I don’t remember how many times I went there~ but I haven’t finished checking in yet, hahahaha. I went to this terminal today~ I accidentally discovered this experience~ It's quite real~ The kids liked it very much~ Went there in the morning~ There weren't many people~ There should be more people in the afternoon~ It's really a good place to take care of children~	0.6377	5
I went to Luogang Park on the weekend to stroll around. There were so many people there. I recommend that everyone who can take public transportation take the bus. It is more convenient and does not have to find a parking space. The area is very large. We only visited 2 parks, to see the helicopter and a large playground. I think it is a good place for walking, but it also costs money on shoes. W…	0.6361	5
I went to Luogang Park on the weekend to stroll around. There were so many people there. I recommend that everyone who can take public transportation take the bus. It is more convenient and does not have to find a parking space. The area is very large. We only visited 2 parks, to see the helicopter and a large playground. I think it is a good place for walking, but it also costs money on shoes. W…	0.6361	5
I went to the Garden Expo with my family on the weekend when I had nothing to do. Well, the Beijing Garden we saw was very beautiful. We didn’t have time to see many other gardens because they were too big. They were just too big. There are also many amusement equipment that children can play on, and the children had a lot of fun. Then they had some food nearby near noon, and then continued shopp…	0.6308	5
I went to the Garden Expo with my family on the weekend when I had nothing to do. Well, the Beijing Garden we saw was very beautiful. We didn’t have time to see many other gardens because they were too big. They were just too big. There are also many amusement equipment that children can play on, and the children had a lot of fun. Then they had some food nearby near noon, and then continued shopp…	0.6308	5
It was a bit early to go shopping in Luogang. There was not much traffic in each park, and most of the restaurants were not open. The only thing I know is that it covers a wide area and has many gardens. Each garden is different. Xi'an Garden, Suzhou Garden, and Hangzhou Garden are more representative. There are quite a few restaurants in the park, but there is nothing to recommend, the price/per…	0.6283	5
I have been in Hefei for a few days. My sister lives in Binhu District, so she recommended that‌we visit here. Luogang Central Park covers an area of ​​12.7 square kilometers. It is located between the old city of Hefei and Binhu New District. It is an urban park converted from the old Luogang Airport. It is known as one of the largest urban parks in the world.‌ Night travel here is a different e…	0.6279	5
The first time I came to Luogang, it was really big. I walked for more than two hours and was very tired. But I was still very happy. I went there during the Lantern Festival yesterday, and there were lantern riddles, dragon dances, and hot air balloons. There was also a rather funny balloon man swaying in the wind hahaha. I didn’t wait for the drone show at night. The temperature was too low. It…	0.6278	5
I went there many times on weekends. I just started walking around the garden and found it quite interesting. But as I went more often, I didn’t want to go around the garden anymore, and there was nothing interesting about the other things I found. The children's playground is not big, and there are not many facilities and equipment. It is now occupied by small vendors, and many small vendors buy…	0.6265	5
I went there many times on weekends. I just started walking around the garden and found it quite interesting. But as I went more often, I didn’t want to go around the garden anymore, and there was nothing interesting about the other things I found. The children's playground is not big, and there are not many facilities and equipment. It is now occupied by small vendors, and many small vendors buy…	0.6265	5
On September 8, 2024, watch the colorful lantern show in Luogang Park. The lights complement each other, with different and creative shapes, lighting up the night and creating a dreamlike atmosphere that is intoxicating.	0.6255	5
It is said that the airport was converted into a park. It is really huge. There are famous landscapes of major cities, each city has a small courtyard, you can feel it. There is a large dining and coffee area, and there are usually music festivals. Probably because of the holiday, there are a lot of people because the scenic spot is so big. It is recommended to rent an electric car so that it can…	0.6251	5
The park is very big and very easy to walk around. There are many fun, delicious and shopping things in it. Then there are various gardens with various characteristics, and people with each characteristic will design and build them according to some very distinctive characteristics of a city. I think it should become a landmark place in Hefei, so it can still be visited by everyone, especially in…	0.6226	5
The area is really big! It's really tiring to walk. There are many restaurants with a wide variety of restaurants, as well as zoos and other leisure and entertainment venues, which are very suitable for killing time on weekends and holidays. There are also many parking lots.	0.6209	5
I took a lot of beautiful photos about Luogang Park. The first impression is that it is very big. After walking for a long time, there is no way around it. Fortunately, there are places to rest, milk tea, book bars, restaurants, game halls, various exhibitions, and the consumption is not high. There are many niche brands in the restaurants and... I heard that there is a skating rink, but I haven’…	0.6196	5
Except for major events, there are very few people at other times. The problem with Luogang is that you have to walk for ten or twenty minutes to where you park your car and where you want to go. It’s too far, the park is too big, and it’s so hot now that you’ll definitely be sweating when you walk to the place to eat. Catering is not a strong brand that young people like. It skews towards the mi…	0.6146	5
It should be enough for several walks. It is such a big park that you can take your family and friends to visit when you have time. In addition to the city exhibition, when the weather is nice in spring, there are also several gardens and botanical gardens where you can visit. You don’t need to finish all at once, but it is also a good choice to take a leisurely stroll and enjoy the outdoor scene…	0.6145	5
Central Park, the flowers, plants and trees are all very well cared for, but they are too big to walk around. I rented a battery car, but the speed was relatively slow. I didn’t even finish walking around the park in an hour. It’s a great place to walk the kids during the holidays. The children’s playground doesn’t seem to be open yet, but it should be soon. There are many restaurants inside. You…	0.6141	5
Luogang Park has been open for a long time, and we didn’t have time to visit it. Today we took some time to visit it, mainly looking at the Anhui salt, which contained 60,000 Wuhu yuan. The scenery of the park is still good, and each park has its own advantages. Especially the Liu'an Campus is a special red education. You can go to each park when you have nothing to do. Next time, I plan to go to…	0.614	5
Luogang Prairie, that’s all I can say. It's really too big. There are even 5 sightseeing car lines in the park. All kinds of motor vehicles and non-motor vehicles are not allowed to enter the park. Only children's prams and strollers are allowed. You can rent electric cars and bicycles in the park. The scenery is charming and each park is unique. It can be said that it takes a day to walk around …	0.6128	5
Luogang Prairie, that’s all I can say. It's really too big. There are even 5 sightseeing car lines in the park. All kinds of motor vehicles and non-motor vehicles are not allowed to enter the park. Only children's prams and strollers are allowed. You can rent electric cars and bicycles in the park. The scenery is charming and each park is unique. It can be said that it takes a day to walk around …	0.6128	5
Luogang Park has been open for so long. This is the first time I come to check in. The old airport was renovated. The place is really big and walking all afternoon is a bit taxing. There are really a lot of people on National Day. People are following the crowd all the way. The neighborhood stores along the way are just some restaurants and food. Some places don't even have businesses. It seems t…	0.6124	5
Although I arrived late, I didn’t know where to take my friends. I picked up people from Hefei South and took the subway to Luogang. I took a bus shuttle bus for 1 yuan to check in at the Garden Expo. As the largest city Central Park, the area is really big, but I don’t want the special forces to cover everything. Our activity area is limited to moving from Beijing Garden to the grand square of t…	0.6106	5
Transportation: 10 minutes from Exit B of Luogang Park on Line 1 (reaching the Qingsong Garden area) 10 minutes from Exit C of Line 5 Shanda (reaching the Anhui Garden area) Attractions: It is divided into urban exhibition area and garden ecological area. You can take a look at the Hefei Luogang Park applet first. The park, dining and rest areas will be displayed, and shuttle buses, sightseeing c…	0.6043	5
Take advantage of the holiday to visit the largest park in Hefei, the Garden Expo Park. There are a lot of green plants, so you can get some fresh air. The park is very suitable for hiking or weekend outings. I visited the International Garden and the Domestic Garden, and also took a quick tour of the Anhui Garden. The overall feeling is that it is big, really big, and it’s so tiring that I haven…	0.5967	4
Transportation: Self-driving is the most convenient. You can drive directly into the park and park nearby, but the parking fee is a bit expensive for this location. It can be reached by bus or subway, but you have to walk a few steps. After all, the park is too big. Play experience: If you want to have a good experience, it is better to go on a weekday. There are still a lot of people on holidays…	0.594	4
Luogang Park is indeed located in the center of Hefei, with the old city to the north and the newly built Lakeside New City to the south. The entire park is indeed big enough, and it is difficult to complete it in one day. Take the subway and get off at Luogang Station. The subway is also the most convenient way to get here. There is a bus at the exit that goes directly to the Garden Expo. Luogan…	0.5917	4
The Garden Expo Park was originally the former site of Luogang Airport. It retains some characteristic elements of the airport and has been successfully integrated into the Garden Expo Park. The Garden Expo transformed the original terminal building into an urban construction pavilion, completely preserved the 3-kilometer-long airport runway, and created a dream lawn and a common people stage exh…	0.5892	4
When there are many people everywhere during the National Day, you must choose a large place to go shopping. Luogang Park is a good choice. You can take a sightseeing bus and walk around first, and check out each attraction. In just half an hour, you can visit Yangzhou, Suzhou, Nanning, Tianjin, Hong Kong and Taiwan. Children like to play very happily. The park is really too big. It is not very c…	0.5871	4
Known as the world's largest city Central Park, the fourth day of the Lunar New Year is finally here. Let’s talk about the bad first, that is, the entrance and exit are not obvious, neither Baidu nor Didi clearly marked them, and the operation needs to be strengthened. You can see the mixed flow of vehicles and people, which is unsafe. The maintenance of each garden in the Garden Expo Town must b…	0.587	4
The area is large and requires some legwork, but it is quite clean. The various urban "parks" are quite interesting. Personally, I prefer the venue opposite the runway, which has flowers, grass, water, a children's play area and a small convenience store. . . Remember to rent a small electric car for leisure and comfort.	0.5837	4
The area is large and requires some legwork, but it is quite clean. The various urban "parks" are quite interesting. Personally, I prefer the venue opposite the runway, which has flowers, grass, water, a children's play area and a small convenience store. . . Remember to rent a small electric car for leisure and comfort.	0.5837	4
How can you not go and check out such a big park in Hefei? I think it’s really good. It’s really big. It’s just a short walk after getting off the subway. Anyway, it’s just walking. There are many circles here. I didn’t even finish them after two visits. There are many flowers in one area. It’s great to take pictures here. It’s absolutely beautiful. It's a great place to visit. I went with my fri…	0.5808	4
How can you not go and check out such a big park in Hefei? I think it’s really good. It’s really big. It’s just a short walk after getting off the subway. Anyway, it’s just walking. There are many circles here. I didn’t even finish them after two visits. There are many flowers in one area. It’s great to take pictures here. It’s absolutely beautiful. It's a great place to visit. I went with my fri…	0.5808	4
I went to Hefei on a business trip in October and had half a day to spare. It was right next to the hotel. After wandering in, I discovered that there is a unique cave in the newly opened Garden Expo. Due to time constraints, I took a quick tour of the Anhui Garden, learned about the ancient Huizhou culture, and gained a better understanding of Anhui. The entire park reflects the spirit of ingenu…	0.5778	4
Luogang Central Park is a park in Hefei City, with a total planned area of ​​12.7 square kilometers, approximately equal to 4 New York Central Parks. It is located between the old city of Hefei and Hefei Binhu New District, bounded by Baohe Avenue in the east, Jinxiu Avenue in the south, Beijing-Taiwan Expressway in the west, and Fanhua Avenue in the north. The park will retain the existing water…	0.5716	4
Luogang Central Park is a park in Hefei City, with a total planned area of ​​12.7 square kilometers, approximately equal to 4 New York Central Parks. It is located between the old city of Hefei and Hefei Binhu New District, bounded by Baohe Avenue in the east, Jinxiu Avenue in the south, Beijing-Taiwan Expressway in the west, and Fanhua Avenue in the north. The park will retain the existing water…	0.5716	4
It is difficult to visit such a large garden expo at one time. Last time, I left Anhui Garden as the special tour. Five powerful cities in Anhui have built gardens, while other cities only have sculptures or signs. As a pioneer in rural reform, Xiaogang Village specially erected a sculpture. See you next time at the beautiful and hospitable Garden Expo!	0.5712	4
It's really, really big. It was a bit gloomy and windy on the day we went. It's recommended to go on a sunny day. It's very cold when you walk in the wind. I really couldn’t walk so I rented an electric car. It cost 80 an hour and was very slow. It was better to walk. The various museums are quite nice, but they are only suitable for taking photos. They are very superficial. You can visit them in…	0.5698	4
It's really, really big. It was a bit gloomy and windy on the day we went. It's recommended to go on a sunny day. It's very cold when you walk in the wind. I really couldn’t walk so I rented an electric car. It cost 80 an hour and was very slow. It was better to walk. The various museums are quite nice, but they are only suitable for taking photos. They are very superficial. You can visit them in…	0.5698	4
The flowers in the park are blooming and the grass is green. Very beautiful. This park is huge. You can take a sightseeing bus or rent a car and drive slowly to your favorite attractions, park and stroll around. The car can be parked on the side of the road. After shopping, drive to somewhere else. Very convenient. There are also many large and small restaurants in the park, including cafes, teah…	0.5693	4
Luogang Central Park is a park transformed from the former Luogang Airport. It is the largest park in the world. Anhui Garden, Beijing Garden and Huangshan Garden are so beautiful! I went with my parents. The park is too big. My parents are old and can't walk much, so I didn't see a few parks. Next time I go by myself or with friends and classmates to play!	0.5691	4
Be sure to choose a sightseeing car. Don't come in winter, it's windy. It's a flat place here. I think it's fine in spring or autumn. It's a bit cold now and the wind is too strong. It's better to move to another place with the baby. There is a lot to eat, drink and have fun, and the park is really big.	0.5689	4
Luogang Park is located between the old city of Hefei and Hefei Binhu New District. It was converted from Hefei Luogang Airport (the airport was permanently closed on May 29, 2013). The Hefei Garden Expo is located in Luogang Park. Hefei Luogang Park is currently the largest urban park in the world. It covers a vast area and has various facilities such as lakes, lawns, flower beds, and sports fie…	0.5645	4
I have been playing in Hefei for the past few days, and the weather is not bad. Today, my sister-in-law took my children and me to see the largest park, which has many parks in each district. We rented a car and rode around while walking around. The main reason was that it was too big to walk around. There were many places to play, including a children's playground and a lobster festival. We will…	0.5631	4
Hefei Garden Expo is so big that it has become the world's largest urban park. The 300,000-square-meter Dream Lawn gives people a shocking visual impact (you can't take pictures of it all with your mobile phone). There are 31 domestic exhibition gardens and 7 international exhibition gardens. They fully demonstrate the characteristics and different customs of gardens from various places. No wonde…	0.5607	4
The park is open for a long time. There were many people at first, but now there are fewer people. It is said to be the largest park in the country. But now only 1/4 of the area is open. You can't finish it in one day. The commercial facilities inside are also relatively complete, and my partner and I ate spicy crab inside, which is also a Hefei specialty. You can also see airplanes inside. There…	0.56	4
Another landmark building in Greater Hefei, the original old airport has been transformed into a large garden. There is no way to finish the tour. There is a commercial street inside, so you don’t have to worry if you get hungry or tired from shopping. There are places to eat and drink. Several characteristic elements of Anhui vividly display Anhui elements. The shepherd boy points to Xinghua Vil…	0.5584	4
Luogang Park is located between the old city of Hefei and the Binhu New District of Hefei. It has a total planned area of 12.7 square kilometers, which is approximately equal to 4 New York Central Parks and as large as more than 1,700 football fields. It is currently the largest urban park in the world. The official summarized it in 12 words: Window of Anhui, Heart of the Provincial Capital, and …	0.5574	4
The park right in front of my house is perfect for bringing babies to play. I feel that the food inside is just average and not particularly amazing. I am organizing a light festival recently, so I would recommend a visit. However, I found that renting a car there is quite expensive. It costs 80 yuan for an hour. It is really expensive. I hope the government departments can pay attention to it. 5…	0.5565	4
City walk: Hefei Luogang Central Park. Before I came here, I didn’t expect that there was such a large area of ​​empty space in the central area of the city. If it were left in Greater Guangdong, buildings would have been built long ago.	0.5564	4
City walk: Hefei Luogang Central Park. Before I came here, I didn’t expect that there was such a large area of ​​empty space in the central area of the city. If it were left in Greater Guangdong, buildings would have been built long ago.	0.5564	4
Luogang Central Park ☜Green Brother☞ 2024.9.1 ╬══→ 2024.9.6 ☞Hefei☞Lu'an☞Anqing☞Chizhou☞Tongling☞Xuancheng☞Ma'anshan☞Nanjing Six days and five nights of hard travel! It’s a cool place. The original airport has been turned into a park. This is an exception. You can go shopping in advance because it’s too late. It’s already five o’clock when you call a taxi, so you can only take a brief stroll~	0.5555	4
The last time I went there, the park hadn't opened yet to take pictures. This time, we went at night after the park opened. The cars were really in short supply. I almost couldn't get on the cars. The last time I went to take pictures, the park wasn't open yet, so I could only take photos at the entrance. There are quite a lot of people now. However, the light is not very good when I go at night,…	0.5495	4
It is said that Hefei Garden Expo Park is the largest urban park in the world. We took a taxi from the hotel and entered the park at Exit 3 of Baohe Avenue. Not far from the entrance is Garden Expo Town. In the scorching sun, we set off after having a snack at McDonald's. We walked all the way and wondered how we could visit the park faster and check in all the parks. We were advised to rent a ca…	0.5493	4
I can’t finish the sightseeing. I’ve been there three times and it’s different every time. I went in August and September. It wasn’t cold and the flowers were in bloom. I took a lot of beautiful photos. I saw Anhui Garden and Baiyuan Garden one by one. I felt that my glasses were not enough. I went to the Hefei Garden Expo and took you to see a different style. You can do somersaults in the grass…	0.5481	4
I can’t finish the sightseeing. I’ve been there three times and it’s different every time. I went in August and September. It wasn’t cold and the flowers were in bloom. I took a lot of beautiful photos. I saw Anhui Garden and Baiyuan Garden one by one. I felt that my glasses were not enough. I went to the Hefei Garden Expo and took you to see a different style. You can do somersaults in the grass…	0.5481	4
Luogang Central Park was crowded with people when it first opened, so I never went there. Now that the craze has passed, find a chance to visit. The park is known as the largest urban central park in the world, four times the size of New York's Central Park. It was rebuilt from Hefei Luogang Airport. It is planned to cover an area of 12.7 square kilometers and is as big as more than 1,700 footbal…	0.5475	4
It was my first time to go to Luogang, and I was full of expectations for it, but parking was not very convenient. I walked around a few times, but I have to say that the inside is really big. It took me a long time to walk around a few gardens. It was a long walk to go to the Beijing Garden, because we entered from the Anhui Garden, and we walked around a lot. If I have the chance, I would like …	0.5465	4
Overall rating: average. But it’s not a bad idea for those from Hefei to come and take a look. See Figure 1 for the overall layout. The diagonal line is the Dream Lawn, which was the former airport runway area. With this as the boundary, the diagonal half is occupied by various urban exhibition parks, which are also key areas for sightseeing. Food, drink and entertainment facilities are mainly co…	0.5413	4
It is recommended to take Line 1 to Luogang Station, exit from Exit B, and then take the M107 shuttle line that costs 1 yuan and get off directly at the Lulian intersection. Anhui Garden is next to it, so you can save a lot of walking. There are now double-decker sightseeing buses that go around the Dream Lawn on weekends, and they only cost ten yuan. On weekdays, you can take a small sightseeing…	0.5405	4
The "plum blossom" scene has arrived	0.5343	4
Luogang Park is really too big and I really can’t walk. I just walked around and left. I was so tired that I forgot to take out my mobile phone to take pictures. There are many restaurants inside. When you are tired from walking, you can choose to take a rest and eat something to treat your little belly and mouth. I came in the middle of the week. There are not too many people as everyone said. T…	0.5329	4
This city, although I don’t come here often, has given me a different experience of this city. Every place has some local characteristics. You can come and experience it. It’s a different style. It’s not bad. Generally speaking, it can be developed. feel it	0.5307	4
It's quite fun, but if you can walk a little far, grab a small car if you can, or buy a small bus if you can't. It's more convenient to go anywhere than walking. Most domestic gardens have their own characteristics, especially in places like Suzhou and Yangzhou. When abroad, it's just a walk to see the flowers, and it's not as hard to worry about what you can see.	0.5248	4
When Luogang Park first opened a year ago, it was really a day for the special forces. A year later, the difference is huge. There is a shuttle bus to the terminal adjacent to the subway entrance. There are many small stalls from the entrance with a wide variety of fireworks. There are so many fireworks, starch sausage, stinky tofu, juice, face painting... There is also a bubble music festival, a…	0.5242	4
Central Park! Garden Expo! Luogang Park! Every name is a label for this big garden! When you really walk in, you will find that no noun is enough to describe it. It accommodates everyone's enthusiasm, entertains everyone's appetite, takes care of Hefei's economy, and enriches the lives of Hefei people. It is a true natural amusement park at your doorstep~	0.5234	4
The film production rate is still very high, and I didn’t take many pictures while traveling with my baby. I didn’t expect that the service facilities in the park would be so complete not long after it opened. The garden is smaller than expected, and some green areas are also being improved. It's mainly for walking kids, so the overall feeling is pretty good, and the children's play facilities ar…	0.5217	4
The red-walled quadrangle of the Beijing Garden in Luogang Park is unique to Peking Opera, and the Jiangnan Garden is also very distinctive. However, some parks are a bit disappointing. The foreign parks are the British Garden and the oil pipeline park.	0.5201	4
I went out for a stroll during the holiday and came to Luogang Central Park. Near the Metro Line 5 is the Anhui Garden. There is a light exhibition at night. I took an electric sightseeing car and went to the City Garden to see the Beijing Garden, Chengdu Garden, Wuhan Garden, Xi'an Garden, etc., each with its own characteristics. The large-scale light exhibition in Anhui Garden is quite dazzling…	0.5151	4
You can get unlimited rides on the sightseeing bus for 20 yuan (30 on holidays), so the sightseeing bus must be comfortable. Many gardens are actually quite empty, so you can just walk around and enjoy your leisure time. There is a small town with food and drinks. There are many coffee shops such as Charing No. 84, as well as steakhouses and grilled meals. You can try it out by helicopter. Flying…	0.5119	4
It is very convenient to have a subway station next to it. Hefei Luogang Park, located between the old city and Binhu New District, covers an area of ​​12.7 square kilometers. It is the largest urban park in the world, equivalent to 4 New York Central Parks or 1,700 football fields. Its park green space covers an area of ​​11.45 square kilometers, and blue-green space occupies more than 90%. This…	0.51	4
[Location] Luogang Central Park is located between the old city of Hefei and Binhu New District. It was renovated from the original Luogang Airport. [Environment] The total planned area of ​​the park is 12.7 square kilometers, which is as large as more than 1,700 football fields. It is the largest urban park in the world. It covers an area of ​​more than 40 Xiaoyaojin Park. [Transportation] Exit …	0.5042	4
[Location] Luogang Central Park is located between the old city of Hefei and Binhu New District. It was renovated from the original Luogang Airport. [Environment] The total planned area of ​​the park is 12.7 square kilometers, which is as large as more than 1,700 football fields. It is the largest urban park in the world. It covers an area of ​​more than 40 Xiaoyaojin Park. [Transportation] Exit …	0.5042	4
I took the subway and passed Luogang Station and wanted to go shopping. I came across the Fellow Chicken Soup Music Festival. It was really big inside, so I visited the Beijing Garden. There are too many people, I will go there next time.	0.5027	4
I took the subway and passed Luogang Station and wanted to go shopping. I came across the Fellow Chicken Soup Music Festival. It was really big inside, so I visited the Beijing Garden. There are too many people, I will go there next time.	0.5027	4
I decided to go to Luogang Central Park for a walk before lunch. I stayed there for about an hour. I parked the car in the P1 parking lot. The road is very convenient. It is relatively close to the Anhui Pavilion and the Beijing Pavilion. I passed the terminal to catch the kite activity. The sense of space makes me feel comfortable. I plan to take the subway next time. The shuttle bus and the tra…	0.5024	4
"Luogang Central Park" is the largest park in the country. I have been there three times with my children. There is a small train in it, but every time I want to rent an electric car, I can't. It is really big. There is an aviation science museum inside the "Hefei Aviation Science Museum". I took my children in to experience the VR project. The children had a lot of fun. It is a good place to wal…	0.501	4
The park is not only big, but there are a lot of people in the urban exhibition park. There are all kinds of Anhui local snacks and delicacies. It is fun, delicious and easy to visit. There is nothing wrong with it except for the useless legs. It integrates leisure and entertainment.	0.5006	4
It’s my first time to come to Central Park. It’s such a big place. I just walked around randomly. It’s a rare opportunity for my parents to walk around and see new things. I hope they can have fun. The last time I went out to play was a long time ago. I hope that while your bodies are still strong, you can go around more and see more of the world, without any regrets or regrets, and see this beau…	0.5004	4
Central Park is huge and has several areas. What I visited today was the Garden Expo Town. There are many brand chain stores, small single-family houses, and green plants outside. It should be a good place to visit in spring and autumn. But, in such a big park, there is no place to sit while watching. It’s a waste of time just walking around. I hope the park will take it seriously and arrange the…	0.4965	4
The park is really big; you can't see it all in one day. There are several convenience stores inside, which is quite convenient, and there are also several parking lots. If you're driving, you don't need to worry about finding a parking spot. There's a large free parking lot near the South Station, which is free. The only downside is that it's undeveloped and the roads are still dirt roads. You c…	0.4938	4
I went there in the summer before. I had a great hope of going to the newspaper before, so I felt very disappointed after I went there. At that time, it was crowded, and then it was very hot. There were 30 people by car on weekends and 45 people by small train. We chose the small train. The queue was not so long, and several gardens in it were still good and representative, because it was to take…	0.4935	4
I went there in the summer, and I had high hopes beforehand, so I was quite disappointed. It was packed with people and very hot. The bus fare was 30 yuan per person on weekends, and the mini-train was 45 yuan per person. We chose the mini-train because the queue wasn't as long. Several of the gardens inside are quite nice and representative. Since we were with children, there weren't many places…	0.4935	4
The Luogang Park of the Electronic Music Festival was really crowded, and the robot dog made its debut. As a native of Hefei, I don’t know why there is so much ill will toward electronic music festivals. Hefei is a new city, but it is not a popular tourist city. It is the first time to hold a music festival in Luogang Park, and it is normal to have some problems if it does not do well. It’s norma…	0.4916	4
The best place to stay in Hefei during the National Day is the Garden Expo. It takes you 8 days to visit the park. Hefei has finally become a popular tourist destination. As a local, I took my kids for a walk in the afternoon, taking a look at the scenery, explaining the airport runways and terminals to my kids, enjoying the cool breeze, looking at the glowing slingshots all over the sky, listeni…	0.4906	4
It is indeed a park transformed from an airport! It’s really big [Like] I heard it’s bigger than the government district and there’s no admission fee. I rode a scooter there. I walked around and saw that there are quite a lot of entrances. The subway is also very convenient. It should be easy to drive there. There are many parking lots, but it will definitely be full during holidays. It’s not as …	0.4891	4
It's really big inside. The only downside is that it's hard to park. Many of them are parked on the roadside! There are foreign and domestic attractions there. Personally, I think the domestic ones have more cultural heritage. If you have friends who want to visit and play, I suggest you make a guide. Children and the elderly are not in the same area. There are also areas where there is no food b…	0.4868	4
The park is very big, divided into many different parks, so you can’t finish it all! Endless shopping! There’s simply no way to finish shopping! As the largest city central park in the world! It’s impossible to visit it all in one day! There are 38 exhibition gardens, each with its own personality. According to incomplete statistics, almost no one can visit them all in one day! ! !	0.4841	4
The park is huge and the scenery is pretty good. Two stars are deducted for the two arrogant and domineering security guards at the Huanghe Road entrance. He speaks arrogant words and looks too ugly in his pursuit of wealth. Everyone seems to accuse others of being unqualified, but in fact he is the least qualified. The activity organized by the work unit on the weekend was also the first time I …	0.481	4
The park is huge and the scenery is pretty good. Two stars are deducted for the two arrogant and domineering security guards at the Huanghe Road entrance. He speaks arrogant words and looks too ugly in his pursuit of wealth. Everyone seems to accuse others of being unqualified, but in fact he is the least qualified. The activity organized by the work unit on the weekend was also the first time I …	0.481	4
It’s huge~~~ My family said I’ve been here twice and haven’t finished shopping. The scenic spots are scattered, I don’t know if it is because of the Chinese New Year, and the maintenance of each spot is also very sloppy. The huge square is now a place where private vendors set up children's amusement facilities such as go-karts and artificial ice rinks. It would be more interesting to arrange som…	0.4803	4
At present, this park should be the largest urban central park in the country, with a width of about 4km and a width of about 4km. The entire park is very large, with various landscaping and businesses inside. It can provide tourists with food needs after visiting, and there are buses, subways, and you can also rent an electric car for 60 yuan an hour and 1 yuan for more than one minute. This one…	0.4788	4
I came here on a weekday morning and followed the navigation to the P2 parking lot, which is very close to Beijing Garden, because I wanted to go to Beijing Garden to take antique photos for my baby. The parking lot is large and the fee is not expensive. The red wall in Beijing Garden is very photogenic! The city park is very close. We only visited the city park, so we walked the whole way and di…	0.478	4
I came here on a weekday morning and followed the navigation to the P2 parking lot, which is very close to Beijing Garden, because I wanted to go to Beijing Garden to take antique photos for my baby. The parking lot is large and the fee is not expensive. The red wall in Beijing Garden is very photogenic! The city park is very close. We only visited the city park, so we walked the whole way and di…	0.478	4
One of my favorite places in Hefei is the renovation of the old airport site, which gives ordinary people the opportunity to get close to the airport, which is very creative. It's very big, and residents who have running habits nearby will enjoy it!	0.4766	4
Luogang Central Park is also located in the transition zone between the old and new urban areas of Hefei. It was built based on the former Luogang Airport. The park has a large number of green vegetation, including various trees, flowers and lawns. These vegetations can not only beautify the environment, but also effectively improve air quality. Multiple lakes and water bodies have been construct…	0.4728	4
During the National Day, the International Garden Expo was held in Luogang Central Park. I brought my whole family to see it. It was really too big to walk around and it was impossible to finish it... After an afternoon of walking, it was just the tip of the iceberg. But fortunately, what I want to see most is the runway and old terminal left by Luogang Airport. How can I say that I have enjoyed …	0.471	4
During the National Day, the International Garden Expo was held in Luogang Central Park. I brought my whole family to see it. It was really too big to walk around and it was impossible to finish it... After an afternoon of walking, it was just the tip of the iceberg. But fortunately, what I want to see most is the runway and old terminal left by Luogang Airport. How can I say that I have enjoyed …	0.471	4
I went there at night. It should be better to go there during the day. This park was very popular on the Internet before. Today I got off the morning shift and went to hang out with my friends. Basically you can't see it at night, just go wherever there are tall buildings with bright lights. Even at night, there are a lot of people inside. I heard they said there are various parks, such as Anhui …	0.4704	4
I went there at night. It should be better to go there during the day. This park was very popular on the Internet before. Today I got off the morning shift and went to hang out with my friends. Basically you can't see it at night, just go wherever there are tall buildings with bright lights. Even at night, there are a lot of people inside. I heard they said there are various parks, such as Anhui …	0.4704	4
I took my children with me during the May Day holiday, and my family came here to play. The weather on May Day was pretty good, and there were a lot of people here today. The venue was really big, and I was really tired after walking around. I really wanted to ride a bicycle or an electric car. I heard that this park was renovated from an old airport. Today I came to experience it. The venue is r…	0.4645	4
I took the subway and got off at Shanda Station and walked 10 minutes to enter the park from the North Square. First we visited Anhui Garden (including Bengbu, Wuhu, Anqing, Bozhou, etc.)	0.4635	4
Luogang Park refreshed my understanding. The original airport was transformed into a park. For the first time, I drove an electric car and took a walk on the apron and take-off runway. It feels a bit shocking. The venue is large and suitable for open-air music festivals. It's a pity that the activities held this time were not impressive, and the Lobster and Oktoberfest was just average. On the co…	0.463	4
big! Too big! This place is simply too big! The walk is endless... We only walked part of the way and found a delicious shop. In fact, there are still many places we haven’t walked to. Many small shops are very interesting and worth a slow stroll.	0.4625	4
The Garden Expo is very big, and walking is very tiring. I thought the car was very fast, but when I rented a car, I thought it was too slow. If you drive there, you can put a folding bicycle in the trunk to make it more comfortable, or you can just ride an electric car there.	0.4599	4
It was my first time to come to the Garden Expo. My friends said it wasn’t much to see, so I didn’t have much expectations. After I came today, I found it was pretty good. The Dream Lawn is very large and spacious, and the terminal building is also very impressive. There are many snacks inside. There are also many people queuing up to ride hot air balloons and helicopters. I didn’t visit the park…	0.4598	4
It was my first time to come to the Garden Expo. My friends said it wasn’t much to see, so I didn’t have much expectations. After I came today, I found it was pretty good. The Dream Lawn is very large and spacious, and the terminal building is also very impressive. There are many snacks inside. There are also many people queuing up to ride hot air balloons and helicopters. I didn’t visit the park…	0.4598	4
It is a famous park, known as the world's largest city Central Park. It is really tiring to walk around and see the flowers... but as the only free garden expo in China, it is very down-to-earth and deserves praise! Suitable for walking, running, baby walking and relaxing! There are many fitness facilities in the park to meet your exercise needs! The open space also makes you feel extra comfortab…	0.4592	4
The Luogang Central Park we drove to was too big, so we chose the Garden Expo Park. The parking lot has P6 on Baohe Avenue and P8 in the Garden Expo Park. The park is free. According to the sightseeing bus driver, the walk is 10 kilometers away. It was getting late, so we took a cheap and beautiful sightseeing bus (30 yuan on holidays, 20 yuan on weekdays). The driver also introduced us as a tour…	0.4576	4
Luogang Park has been open for a long time. It was originally an airport and was converted into the largest city park in the world. The gimmick is enough, but it’s really tiring to walk around. It’s big inside, but it feels empty. Some of your businesses are expensive and some are cheap. There are often various performances and concerts, and you can take a bus there after leaving the subway stati…	0.4534	4
It is indeed the largest park in the world. To visit the park, you have to take a park car. After briefly visiting some garden exhibitions, I feel that many local gardens in China are inexplicably done and do not reflect local characteristics. Moreover, some facilities are not open, and there is no water in the pool, so you can only watch lonely. Some of the international parks have a somewhat ex…	0.4523	4
Luogang Central Park is the world's largest urban park, retaining the original Luogang Airport land. Luogang Park was renovated from Hefei Luogang Airport (the airport was permanently closed on May 29, 2013). It is planned to cover an area of ​​12.7 square kilometers, which is as large as more than 1,700 football fields. Luogang Park is approximately equal to 4 New York Central Parks. After 10 ye…	0.4477	4
If you want to see various city pavilions, you can take Line 1 and get off at Luogang Station. You will find Central Park at the subway exit. You can reach Anhui Garden by walking for ten minutes. Then walk all the way to Anhui Garden, Foreign Garden, and Foreign Garden, all of which take about 3 hours to check in. Some gardens can be viewed at the door, and some are quite unique.	0.4476	4
If you want to see various city pavilions, you can take Line 1 and get off at Luogang Station. You will find Central Park at the subway exit. You can reach Anhui Garden by walking for ten minutes. Then walk all the way to Anhui Garden, Foreign Garden, and Foreign Garden, all of which take about 3 hours to check in. Some gardens can be viewed at the door, and some are quite unique.	0.4476	4
It’s very big. I live near Binhu Yintai. It’s not very close. It’s been cold recently and I haven’t been there much. I went there often in November. The tour bus is so big that it leaves work at 6pm. It’s very inconvenient to wander around there. I hope they can consider how to let people walk, drive or ride electric bikes in so that the merchants inside can do better business.	0.4441	4
It’s very big. I live near Binhu Yintai. It’s not very close. It’s been cold recently and I haven’t been there much. I went there often in November. The tour bus is so big that it leaves work at 6pm. It’s very inconvenient to wander around there. I hope they can consider how to let people walk, drive or ride electric bikes in so that the merchants inside can do better business.	0.4441	4
Since its opening in 2023, it has become an important work plan of the Hefei Municipal Government in 2024. One can imagine the importance of Luogang. Luogang gave me the impression: one big word is enough to summarize Luogang Garden Expo Town. It is operated by Bintou. It is a big failure. Bintou has always been too high-profile in doing things, resulting in the Garden Expo Town standing too high…	0.4437	4
It’s really too big. I didn’t expect that the largest city park in the world would be in Hefei. There are also activities for children. However, physical strength is very important and you need a pair of comfortable shoes. You can’t finish it in one day. But it’s great to have such a relaxing place in Hefei to take photos and check in. I hope Central Park can continue to be so good.	0.4424	4
When it first opened, I saw so many people online that I didn’t dare to go. Now that there are fewer people, the experience is much better. When Luogang was used as an airport, I did dislike it. It was so big after it was converted into a park. It is indeed the largest city park in the world. The big park is very comfortable, neat and clean. The staff are enthusiastic and enthusiastic. I dream of…	0.4362	4
It’s good for locals to go shopping on weekends. After all, the park is free and the greening and public facilities are well built. If foreign tourists do not have enough time, it is not recommended to come here to check in. Each park is very small and there are not many things to see.	0.4313	4
The world's largest urban park is different. It has the Dream Lawn, parks representing countries around the world and characteristic parks of domestic cities, airline buildings, garden expo towns... there are so many places to eat, drink and play, and it's a great place to walk your kids on holidays! I want to complain about the current parking charges. I wonder if it’s because there were no char…	0.4257	4
It’s very convenient to drive or take the subway. However, I’m not familiar with the route for the first time and can’t figure out the east, west, north, and west, so I can only use a map. After entering the park, I’m even more confused and don’t know where to go. However, there are many volunteers. You can ask. Now is the season when rose flowers are in full bloom. I plan to go there again to se…	0.4255	4
I went to Luogang Park twice, which is also the Garden Expo Park, and ended up visiting only 4 pavilions. The first time I went there was when it just opened. I visited the Kunming Pavilion and the Beijing Pavilion, and then I got lost in various shops. I waited for 2 hours to buy Kawangka. The second time I went to Nanjing Garden and Hong Kong Garden, I sat in the open area in the middle and wat…	0.4237	4
I went to Luogang Park twice, which is also the Garden Expo Park, and ended up visiting only 4 pavilions. The first time I went there was when it just opened. I visited the Kunming Pavilion and the Beijing Pavilion, and then I got lost in various shops. I waited for 2 hours to buy Kawangka. The second time I went to Nanjing Garden and Hong Kong Garden, I sat in the open area in the middle and wat…	0.4237	4
When I went to Hefei in September, I happened to encounter the opening of Luogang Central Park. I heard that it is the largest central park in the world. The airport land is planned to be transformed into a central park. Not to mention that there is a section of avenue in the middle that really looks like an airport runway. The traffic in the surrounding area was not very smooth, and we couldn't …	0.4221	4
#The largest urban park in the world is located in the transition zone between the old and new urban areas in Baohe District, Hefei City. It was transformed from the old Luogang Airport. The total area of ​​this park reaches 12.7 square kilometers, about 19,000 acres, 90% of which is green vegetation, making it the largest urban park in the world. Its area is approximately the size of four New Yo…	0.416	4
Yesterday morning, I went to visit the Hefei Garden Expo. It was the renovated Luogang Airport. The Anhui Garden was well done. The overall area is very large and the square is very spacious. It can be used for large-scale activities. I rented a battery car. It was 80 within an hour. Any excess is calculated by the minute.	0.4108	4
Transportation: There are more than a dozen parking lots, large and small. So I don’t know which one to choose, so go to Garden Expo p12 p4. If p3 is suitable during peak hours, charging can also be done in the underground garage. If you go to see the lantern festival, P13 p17 is suitable. Features: Visiting the original airport terminal is definitely something that is difficult to experience in …	0.4101	4
I have long heard that Luogang Central Park was renovated from the old Luogang Airport. Generally speaking, it is big, but it is a great place to play and visit. The most intuitive feeling is that it is very relaxing.	0.4072	4
Luogang Park is simply an oasis in the city. It covers a vast area, has a high green plant coverage, and the air is so fresh that it seems to make people forget all their worries. Wander through the winding tree-lined paths.	0.4069	4
Luogang Central Park occupies a vast land equivalent to four Xiaoyaojins and is large in scale. The park not only has rich vegetation and exquisite garden design, but also retains the runway and terminal building of the original Luogang Airport, perfectly combining history with modernity. There are many characteristic parks in the park, such as Anhui Park, International Park, etc., each showing i…	0.4056	4
Tickets are free, you’ve already won. Hefei Luogang Park is said to be as big as 700 football fields. Its predecessor was Luogang Airport, which retains the precious memory of childhood. Terminals, runways and other landmark buildings are integrated with modern creativity and art, making it a trendy destination. Baiyuan Garden is located between the International Exhibition Garden and the Dream L…	0.4056	4
It was the first time I came to Luogang Park at night and I felt that there were no people there. Many places to play were closed? The park is very large, like an airport runway. I heard that it often holds some activities and it’s really good. The environment is nice and the spotlights at night are beautiful. I ran for a while and relaxed, but the weather was too hot! Come back during the day to…	0.4015	4
The newly built city park in Hefei is very big. Because it was renovated from an old airport. The terminal is a must-visit place. Because it was too big, it only took one of his corners. The weather was so hot that I really couldn’t walk. It is also a large-scale urban exhibition bar composed of gardens in various cities. One day is not enough for shopping. You can’t finish all the shopping in tw…	0.3996	4
The largest park in Hefei. There is no park bigger than this. The most important thing is that it is free. I happened to take my parents to visit it on Saturday. I didn’t even visit a third of it. It is really big. I will come again next time. It is also a good place for Saturdays and Sundays.	0.3984	4
The newly opened park this year has a great view and a very large area. It is one of the large parks in Hefei. It has excellent greening, large grasslands and beautiful landscapes. It is a good place for leisure walks. Perfect for family outings and relaxation. But there may be room for improvement in the completeness of the supporting facilities. Parking is not possible during holidays. I walked…	0.3916	4
The environment is spacious and open, and parking is very convenient. Currently, parking is free in parking lot 11. After admission, go straight to the end and it will be on the right. "Luogang Central Park" I really like this type of park in Hefei, so everyone can go there if they have nothing to do. Today I only visited Beijing Garden and had a meal by the way. Stroll around. Next time I plan t…	0.3905	4
It’s best to choose a sunny day. If the weather is bad, it will affect your mood. The most important thing is to bring a power bank. You can’t avoid taking photos when you see the scenery. The battery of your mobile phone also consumes a lot. Unless necessary, try not to bring too many things, otherwise it will be really tiring. It is recommended to go early because the place is really big.	0.3856	4
I saw the scary crowds posted online when it first opened, and finally went to experience it on New Year’s Day. But this time I feel like the flow of people is not bad, but I still can’t wait in line for the electric cars I can’t borrow and the restaurants I want to eat at. I casually walked around the various parks inside, and there was nothing particularly surprising. I can only say that I woul…	0.3846	4
The place is very big, and I only visited about a third of it. I went there at noon. I ate inside first and then ate after the meal. There were staff posting signs everywhere. If you don’t know the route, you can ask. There are also many signboards along the way, and there are also electronic navigation maps. You may not be able to see them all in a whole day. I also passed by the food court. Mil…	0.383	4
I took my family to play in Luogang Park during the Qingming Festival. The weather was perfect for the flowers to bloom. One of the attractions was the Baiyuan Garden. The grass was filled with pink flowers, echoing the surrounding green. It was really beautiful! I also saw tulips here. They are super beautiful any time you take a picture here! ! ! However, the place here is so big that if you wa…	0.3744	4
Focus on an open space. I have been in the reinforced concrete forest of the city for a long time. Every day I look up and see the high-rise elevated highways, and the constant sound of cars is in my ears. Emo really desperately needs a corner to return to nature and heaven and earth, and Luogang Park was born! The dream lawn is simply a place in a dream, focusing on an open space. It’s a very su…	0.3719	4
I came here during the National Day last year ~ Now I think about it, I wrote a review. Hahaha, maybe the park had just opened, the facilities were not perfect, and there were so many people... I guess the service has not kept up. Volunteers slept under the corner of the rest stop. They may have been exhausted. I guess the mobile toilets were full that day. I went there in the afternoon. The mobi…	0.3671	4
The place is very large and parking is convenient. There are Yangzhou Garden, Taiwan Garden, Hong Kong Garden, Macau Garden, Hangzhou Garden, Suzhou Garden and other gardens. The park is very large. You can rent an electric car and drive it yourself for 80 yuan per hour. There are various snacks and restaurants inside. When you are tired from shopping, you can have a meal and rest inside. It is a…	0.3669	4
The first impression is that it is big, very big, and it is okay as a park for a walk. In terms of transportation, it passes through tunnels in all directions, so it is impossible to ride directly there. For cyclists, they need to park in front of the tunnel and then take a bus through the tunnel, which is very inconvenient. The attractions inside are average, and it's okay to take a walk.	0.3655	4
The first impression is that it is big, very big, and it is okay as a park for a walk. In terms of transportation, it passes through tunnels in all directions, so it is impossible to ride directly there. For cyclists, they need to park in front of the tunnel and then take a bus through the tunnel, which is very inconvenient. The attractions inside are average, and it's okay to take a walk.	0.3655	4
When I came to Luogang Park this time, I mainly came to visit Anhui Garden. It is said that Anhui Garden is the most exquisite among many parks. Anhui Garden is divided into several parks according to the city. We visited Wuhu Garden, Lu'an Garden, Huainan Garden, Anqing Garden and Huangshan Garden. In fact, there is no obvious difference from other city parks I have visited before. Just go to a …	0.3619	4
[truncated: 189 more rows]

## Sheet: Sheet2
Text	positive_prob	negative_prob
[truncated: 1,193 more rows]

## Sheet: Sheet3
Recreation facilities	frequency	Recreational environment	frequency	Appeal Status	frequency	Scenic area services	frequency
[truncated: 20 more rows]

[truncated: 1 more sheets: Sheet4]
